# Supplementary material for: A systems biology approach toward understanding seed composition in soybean
Source: BMC Genomics. 2015 Jan 29;16(Suppl 3):S9. doi: 10.1186/1471-2164-16-S3-S9 (PMC4331812; doi:10.1186/1471-2164-16-S3-S9)
Supplement: Additional file 1 — Table S1. Metabolites, shown in Figure 2 and Table 1 grouped into five clusters based on co-accumulation patterns across the five time points of soybean seed fill. [file 1471-2164-16-S3-S9-S1.xls]

## Sheet: TableS1a
Additional file 1 Table S1a The metabolites that had tests above detection limits (nmol/mg fresh weight) for at least one of the five time points are natural log transformed and median centered, and grouped into five clusters.
Class	subClass	CAS#	NIST#	Metabolomics name	Name	Mean of 25 DAF	Mean of 30 DAF	Mean of 40 DAF	Mean of 45 DAF	Mean of 50 DAF	standard error	p-value	q-value	Cluster
AA	AAt	73-22-3	127959	Tryptophan	L-tryptophan	0.0431661	1.14206	1.22254	1.51885	1.5419	0.272282	0.0724275	0.0262436	1
AA	AAt	56-40-6	229287	Glycine	L-glycine	-0.274111	-0.200266	-0.161794	-0.357372	-0.00153006	0.428604	0.978021	0.175242	1
AA	AM	109-73-9	228817	Butylamine	1-aminobutane	-2.36401	-1.91088	-1.6634	-1.57999	-1.75895	0.202412	0.21504	0.0577965	1
eFA	eFA	112-85-6	235755	Docosanoic acid	docosanoate	1.40243	1.57521	2.52604	2.91937	3.28051	0.140739	0.00236006	0.00235603	1
eFA	eFA	506-30-9	160470	Eicosanoic acid	eicosanoate	1.61923	1.95152	2.76864	2.73018	3.16998	0.110835	0.00249815	0.00239608	1
eFA	eFA	60-33-3	229327	9,12-Octadecadienoic acid	linoleate	6.95897	7.35749	8.04926	7.9726	7.90428	0.111173	0.00799623	0.00501468	1
eFA	eFA	57-11-4	36485	Octadecanoic acid	octadecanoate	4.59425	5.08489	5.54871	5.54981	5.60255	0.111231	0.0108268	0.00623064	1
eFA	eFA			Total FA	Total FA	7.73154	8.18275	8.70599	8.6315	8.61282	0.109066	0.012176	0.00676823	1
eFA	eFA	463-40-1	230588	9,12,15-Octadecatrienoic acid	linolenic acid	2.49311	2.46849	4.19391	3.92959	4.07459	0.245553	0.0153156	0.00814326	1
eFA	eFA	112-80-1	228066	9-Octadecenoic acid	oleate	6.64304	7.19241	7.52003	7.40031	7.40429	0.106704	0.0205093	0.0101337	1
eFA	eFA	57-10-3	151973	Hexadecanoic acid	palmitate	5.82354	6.19996	6.55686	6.57759	6.62697	0.119759	0.0328395	0.0140911	1
eFA	eFA	544-63-8	229349	Tetradecanoic acid	tetradecanoic acid	0.197035	-0.552371	0.300273	0.269573	0.662985	0.445049	0.499979	0.104073	1
fFA	fFA	112-85-6	112-85-6	Docosanoic acid	docosanoate	-0.132351	-0.315754	0.360201	0.125807	0.361261	0.0619047	0.00483124	0.0035807	1
OA	OA	77-92-9	228892	Citric Acid	citrate	4.86799	4.83685	5.74671	5.53641	5.90946	0.0945448	0.00351658	0.00288895	1
OA	OA	97-65-4	229303	methylenebutanedioic acid	methylenebutanedioic acid	0.246566	-0.141243	0.567701	0.663322	0.748212	0.256847	0.255918	0.0644299	1
AR	PH	65-85-0	220828	Benzoic acid	benzoate	-3.10764	-1.72077	-1.381	-1.51714	-1.54353	0.435498	0.182576	0.0513271	1
AR	PH	108-95-2	133909	Phenol	phenol	-2.62485	-2.55677	-1.66952	-1.82052	-1.74238	0.388925	0.365146	0.0826925	1
AR	PHOA	537-98-4	241932	Ferulic acid	ferulate	-0.84517	-1.24221	0.581946	0.149744	0.511361	0.0987993	0.000587741	0.00137131	1
AR	PHOA	7400-08-0	26655	p-hydroxycinnamic acid	4-coumarate	-4.34227	-5.08884	-1.63858	-1.63464	-1.42182	0.291014	0.00214329	0.00232545	1
SGD	SG			Gm-2511 (oligo sacchraide)	Gm-2511 (oligo sacchraide)	-0.788162	-0.914309	-0.471706	-0.54192	-0.107531	0.0443003	0.0011507	0.00175899	1
SGD	SG	585-99-9	76391	Melibiose	melibiose	-2.81755	-5.08884	0.980832	1.66712	2.6396	0.521705	0.00178534	0.00207934	1
SGD	SG	13382-27-9		Galactonic acid	galactonic acid	-2.92525	-1.3406	-1.91485	-4.71699	0.692403	0.823813	0.0574788	0.0221389	1
SGD	SG			Gm-3073 (oligo sacchraide)	Gm-3073 (oligo sacchraide)	-2.89327	-2.27294	1.20162	4.00731	3.34358	1.44096	0.0787458	0.0279567	1
SGD	SGAC	90-80-2	229315	D-Gluconic acid 1,5-lactone	glucono-delta-lactone	-3.64912	-4.39569	0.301513	0.340579	0.214212	0.2563	0.000394731	0.00137131	1
SGD	SGAC	33012-69-0		3-deoxy-arabino-hexaric acid	D-Glucuronic acid	-4.34227	-5.08884	-3.13383	-4.71699	0.140094	0.673612	0.0234645	0.0112529	1
SGD	SGAC	526-99-8	230694	Galactaric acid	galactaric acid	0.880254	0.788364	1.24225	1.24354	1.32172	0.106645	0.0702466	0.0256433	1
SGD	SGAC	17812-24-7		Ribonic acid	ribonic acid	-1.00189	-0.645703	-0.534751	-0.444309	0.26662	0.310309	0.227471	0.060146	1
SGD	SGAL	87-99-0	63599	Xylitol	xylitol	-2.62623	-1.72248	-1.42882	-0.818503	-0.476799	0.688567	0.357765	0.0813977	1
ST	STn	83-48-7	251057	Stigmasterol	stigmasterol	1.21161	0.986926	1.61485	1.48132	1.90353	0.0672651	0.00351389	0.00288895	1
ST	STt	1176-52-9	68264	24-Methylenelophenol	24-methylenelophenol	4.62491	5.1624	7.24062	8.02663	8.0481	0.124091	0.00010148	0.000551559	1
ST	STt	474-60-2		Campestanol	5-alpha-campestanol	3.41403	3.99274	6.78769	7.51947	7.88302	0.24605	0.000575622	0.00137131	1
ST	STt	559-70-6	63149	Beta-Amyrin	beta-Amyrin	6.46465	7.16203	7.79098	8.40077	8.69789	0.108426	0.000582956	0.00137131	1
ST	STt	17605-67-3	36767	Fucosterol	fucosterol	5.61368	6.32784	7.33988	8.35411	8.60818	0.150531	0.000545645	0.00137131	1
ST	STt	83-48-7	251057	Stigmasterol	stigmasterol	8.26086	8.84762	9.75586	10.3074	10.9002	0.133147	0.000692214	0.00144497	1
ST	STt	474-62-4	151556	Campesterol	campesterol	8.84746	9.41339	10.0013	10.6115	11.0355	0.119252	0.000952186	0.00155258	1
ST	STt	83-45-4		Sitostanol	sitostanol	3.41403	3.99274	6.99603	7.69832	8.47041	0.306384	0.000947152	0.00155258	1
ST	STt	83-46-5	251915	Sitosterol	sitosterol	9.98167	10.5078	11.0724	11.6487	11.9644	0.124166	0.00155154	0.00202106	1
ST	STt			Total Sterol	Total Sterol	10.6548	11.2356	11.8847	12.4652	12.8324	0.133126	0.00143676	0.00202106	1
ST	STt	481-19-6	17146	Delta-7-stigmasterol	delta-7-stigmasterol	5.61385	6.25829	6.89502	7.57616	7.87547	0.156504	0.00223435	0.00232545	1
ST	STt	19466-47-8	237968	Stigmastanol	stigmastanol	3.41403	3.99274	6.08458	7.27267	7.90882	0.334967	0.00229267	0.00233643	1
ST	STt	150-86-7	14111	Phytol	phytol	8.37388	8.97783	9.60929	10.1331	10.3797	0.14401	0.00256252	0.00241055	1
ST	STt	79-63-0	253156	Lanosterol	lanosterol	5.39121	6.04427	7.09676	7.52789	8.01019	0.189799	0.00266993	0.00241857	1
ST	STt	516-78-9	36762	Delta-7-campesterol	delta-7-campesterol	5.48332	6.12131	6.59897	7.29927	7.64815	0.163423	0.00333877	0.00288895	1
ST	STt	16910-32-0	36789	Obtusifoliol	obtusifoliol	5.34429	6.22061	6.63091	7.38607	7.62655	0.172771	0.003404	0.00288895	1
ST	STt	638-95-9	63148	Alpha-Amyrin	alpha-amyrin	4.83918	5.57362	6.64643	7.46032	7.61804	0.22824	0.00354355	0.00288895	1
ST	STt	521-04-0		Delta-7-sitosterol	delta-7-sitosterol	6.0941	6.8547	7.27869	8.0348	8.22626	0.184307	0.00529913	0.00386886	1
ST	STt	481-14-1	68090	Isofucosterol	isofucosterol	7.02211	7.70594	8.53398	8.8512	9.29969	0.226052	0.00958094	0.00566903	1
ST	STt	111-02-4	290792	Squalene	squalene	7.42817	8.35599	8.86292	9.3222	9.0623	0.253646	0.0297377	0.0133455	1
ST	STt	57-88-5	67286	Cholesterol	cholesterol	4.75258	5.12817	5.67672	6.71081	7.06376	0.349709	0.0334891	0.0142449	1
UK	UC	41601-84-7	164466	5-butyl-3,3,5-trimethyl-cyclohexanone	5-butyl-3,3,5-trimethyl-cyclohexanone	-3.47999	-3.53392	-1.32883	-1.48405	-1.47621	0.74203	0.213158	0.057607	1
UK	UC	4075-03-0	241118	2,5-dihydroxy-3-octadecyl-2,5-cyclohexadiene-1,4-dione	2,5-dihydroxy-3-octadecyl-2,5-cyclohexadiene-1,4-dione	-2.62323	-1.75427	-2.10519	-2.28857	-2.17242	0.728708	0.934012	0.169845	1
UK	UK			Gm-1152	Gm-1152	-4.34227	-5.08884	-2.5135	-2.16333	-1.60975	0.16155	0.000397351	0.00137131	1
UK	UK			Gm-1489	Gm-1489	-4.34227	-5.08884	-1.05596	-0.968631	-0.833662	0.276224	0.000891746	0.00155258	1
UK	UK			Gm-1383	Gm-1383	-4.34227	-5.08884	-2.72723	-1.63433	-2.22525	0.219787	0.00146105	0.00202106	1
UK	UK			Gm-2441	Gm-2441	-0.346346	-0.856789	0.293434	-0.00793039	0.539577	0.127734	0.00767449	0.00493956	1
UK	UK			Gm-3050	Gm-3050	-4.34227	-4.10483	-1.1671	-1.37981	-0.532797	0.567728	0.0239771	0.0113871	1
UK	UK			Gm-2501	Gm-2501	2.23792	1.77614	2.50725	2.52451	2.69818	0.130337	0.0371919	0.0155495	1
UK	UK			Gm-12667	Gm-12667	-3.61047	-2.01738	-2.13686	-2.18521	-2.48643	0.242389	0.0408133	0.016637	1
UK	UK			Gm-1714	Gm-1714	-1.38853	-1.26852	-0.510144	-0.686157	-0.0466283	0.233993	0.061756	0.0236006	1
UK	UK			Gm-1000	Gm-1000	-3.23981	-1.21134	0.0679222	0.064875	-0.170972	0.671848	0.0897221	0.0306537	1
UK	UK			Gm-2341	Gm-2341	-1.71082	-1.56826	-1.39505	-1.27836	-1.2293	0.103029	0.111191	0.0362602	1
UK	UK			Gm-1732	Gm-1732	-4.34227	-3.53705	-1.26669	-1.8553	-1.12351	0.763483	0.123776	0.0398332	1
UK	UK			Gm-2676	Gm-2676	-2.83056	-4.37589	-2.23164	-1.98563	-1.90965	0.57999	0.149288	0.0448814	1
UK	UK			Gm-1361	Gm-1361	-4.34227	-5.08884	-3.21426	-2.06634	-1.86999	0.802337	0.152648	0.0452544	1
UK	UK			Gm-690	Gm-690	-4.34227	-3.60864	-1.09489	-1.27661	-0.358753	0.996576	0.154505	0.0455289	1
UK	UK			Gm-1025	Gm-1025	1.59911	2.02122	2.29804	2.26235	2.09357	0.161193	0.155759	0.0456236	1
UK	UK			Gm-1044	Gm-1044	0.456603	0.534433	0.8161	1.0804	0.588738	0.150224	0.167485	0.0481109	1
UK	UK			Gm-2935	Gm-2935	-4.34227	-5.08884	-2.59236	-2.45628	-0.144144	1.17321	0.181408	0.0512936	1
UK	UK			Gm-1226	Gm-1226	-2.9976	-0.34747	0.152337	-0.249134	-0.215225	0.824748	0.207327	0.0563426	1
UK	UK			Gm-2802	Gm-2802	-4.34227	-5.08884	-3.17667	-2.16376	-1.05444	1.17061	0.27094	0.0652875	1
UK	UK			Gm-1028	Gm-1028	-2.79275	-2.43492	-2.04283	-2.2516	-2.32337	0.207032	0.29407	0.0688267	1
UK	UK			Gm-1726	Gm-1726	-4.34227	-5.08884	-3.74279	-3.31068	-2.78676	0.669449	0.293216	0.0688267	1
UK	UK			Gm-1006	Gm-1006	-2.62109	-1.40833	-0.929792	-2.13166	-1.10799	0.615772	0.389506	0.0862133	1
UK	UK			Gm-1202	Gm-1202	-0.432698	0.232288	0.56848	0.407235	0.190188	0.369139	0.476757	0.101396	1
UK	UK			Gm-2574	Gm-2574	-3.04821	-2.75792	-2.26167	-2.51616	-2.33207	0.351543	0.562867	0.111924	1
UK	UK			Gm-1195	Gm-1195	0.629518	0.733239	0.807444	1.30017	0.75206	0.371409	0.740465	0.138777	1
UK	UK			Gm-2260	Gm-2260	2.98313	2.94957	3.11691	3.00955	3.23283	0.250386	0.917546	0.167473	1
UK	UK			Gm-1988	Gm-1988	-1.35056	-1.21163	-0.889144	-1.05125	-0.702511	0.655589	0.951953	0.17183	1
ST	VE	119-13-1	151380	delta-Tocopherol	delta-tocopherol	-1.46928	-1.6835	-0.608553	-0.407245	-0.273708	0.149919	0.00767056	0.00493956	1
ST	VE	7616-22-0	33149	gamma-Tocopherol	gamma-tocopherol	-2.21893	-0.671385	-0.178081	0.213778	0.193187	0.70163	0.249442	0.0638835	1
eFA	eFA	557-59-5	231005	Tetracosanoic acid	tetracosanoic acid	0.175636	-0.173423	0.512715	0.63212	1.47598	0.42039	0.237249	0.0614039	2
eFA	eFA	506-12-7	231679	Heptadecanoic acid	heptadecanoic acid	0.497815	-0.589982	0.618004	0.65119	1.23026	0.555566	0.370486	0.0835151	2
eFA	eFA	2433-96-7	136195	Tricosanoic acid	tricosanoic acid	-0.345885	-1.51145	-1.36232	0.112406	0.0672275	0.827333	0.544812	0.110599	2
fFA	fFA	60-33-3	229327	linoleic acid	linoleate	-2.36817	-0.80734	-2.44872	-0.0553703	-2.23464	1.07841	0.494078	0.103727	2
OA	OA	50-21-5	234977	2-Hydroxypropanoic acid	lactate	-0.625076	-0.0828016	-0.716698	0.248791	0.465565	0.290615	0.141632	0.0441281	2
OA	OA	585-84-2	153372	1-propene-1,2,3-tricarboxylic acid	cis-aconitate	-0.57916	-0.516029	-0.792833	-0.620382	-0.212477	0.197985	0.449066	0.0963449	2
OA	OA	498-23-7	230419	Methylmaleic acid	methylmaleic acid	-2.54371	-3.8296	-3.68526	-3.58513	-2.45792	0.819248	0.65387	0.125925	2
SGD	SG			Gm-3023 (oligosaccharide)	Gm-3023 (oligosaccharide)	-4.34227	-5.08884	-4.69785	2.26698	3.87463	0.170494	7.33327e-06	0.000120118	2
SGD	SG			Gm-2838 (oligosaccharide)	Gm-2838 (oligosaccharide)	-4.34227	-5.08884	-4.69785	3.50911	5.054	0.261894	2.31102e-05	0.000226093	2
SGD	SG			Gm-3569 (oligosaccharide)	Gm-3569 (oligosaccharide)	-4.34227	-5.08884	-4.69785	0.659424	1.73488	0.229079	7.1471e-05	0.000448588	2
SGD	SG			Gm-2906 (oligo sacchraide)	Gm-2906 (oligo sacchraide)	-4.34227	-5.08884	-4.69785	0.408863	2.31577	0.354665	0.000343643	0.00137131	2
SGD	SG			Gm-3740 (oligosaccharide)	Gm-3740 (oligosaccharide)	-4.34227	-5.08884	-4.69785	-4.71699	1.00069	0.354197	0.00103228	0.00162887	2
SGD	SG			Gm-3637 (oligosaccharide)	Gm-3637 (oligosaccharide)	-4.34227	-5.08884	-4.69785	-0.89544	0.255076	0.358707	0.00129736	0.00192309	2
SGD	SG	19163-87-2		Gulose	D-gulose	-4.34227	-5.08884	-4.69785	0.157469	0.959841	0.453996	0.00166371	0.00202106	2
SGD	SG			Gm-3004 (oligosaccharide)	Gm-3004 (oligosaccharide)	-4.34227	-5.08884	-2.20466	1.98717	1.5719	1.12482	0.0309486	0.0135939	2
SGD	SGAC	526-95-4	132427	D-Gluconic acid	gluconate	-3.45273	-5.08884	-3.02393	-4.71699	-0.339385	1.05029	0.143778	0.044513	2
SGD	SGAL	129830-95-1		D-myo-Inositol, 1-[(2R)-2,3-dihydroxypropyl hydrogen phosphate]	glycerylphosphoinositol	-4.34227	-5.08884	-3.79557	-1.60527	-0.900404	0.570525	0.0232146	0.0112433	2
SGD	SGAL	2831-74-5		Inositol-3-phosphate	Inositol-3-phosphate	1.3001	1.12626	0.713537	1.31021	1.26137	0.270528	0.556926	0.111296	2
ST	STn	474-62-4	151556	Campesterol	campesterol	2.07057	1.87547	2.02051	2.03529	2.16751	0.0495321	0.0862075	0.0299074	2
ST	STt	469-38-5	36782	Cycloartenol	cycloartenol	3.41403	3.99274	4.76883	5.80229	7.80219	0.29869	0.00247073	0.00239608	2
ST	STt	51529-11-4	17165	Sitosterone	sitosterone	4.56518	4.71168	5.34971	6.45965	8.4492	0.478408	0.0188752	0.00951859	2
UK	UC	26535-37-5	48298	5-methoxy-2,2,8,8-tetramethyl-2H,8H-benzo[1,2-b:5,4-b']dipyran-10-propanol	5-methoxy-2,2,8,8-tetramethyl-2H,8H-benzo[1,2-b:5,4-b']dipyran-10-propanol	-4.34227	-5.08884	-4.69785	-3.23394	-3.6703	0.197669	0.0118967	0.00668896	2
UK	UC	110038-58-9	148654	1,5-diformyl-2,6-dimethoxy-anthracene	1,5-diformyl-2,6-dimethoxy-anthracene	-4.34227	-5.08884	-4.07192	-3.2251	-3.0364	0.400782	0.0902386	0.0306537	2
UK	UC	50514-30-2	308064	2-thiophenecarboxylic acid, 4-methoxyphenyl ester	2-thiophenecarboxylic acid, 4-methoxyphenyl ester	-2.44707	-2.71395	-2.64027	-2.41821	-2.36393	0.151508	0.499001	0.104073	2
UK	UK			Gm-2924	Gm-2924	-4.34227	-5.08884	-4.69785	2.37842	4.34021	0.316188	7.33643e-05	0.000448588	2
UK	UK			Gm-3035	Gm-3035	-4.34227	-5.08884	-4.69785	-4.71699	-1.00999	0.210005	0.000708951	0.00144497	2
UK	UK			Gm-1983	Gm-1983	0.301945	0.268091	0.1885	0.447146	0.686379	0.062714	0.0242767	0.0114185	2
UK	UK			Gm-1368	Gm-1368	-2.63771	-2.75207	-2.41908	-1.94165	-1.98418	0.187481	0.107541	0.0354125	2
UK	UK			Gm-2171	Gm-2171	-2.25421	-5.08884	-2.87924	-4.71699	-0.236844	1.01137	0.112509	0.036447	2
UK	UK			Gm-2530	Gm-2530	0.753443	0.067492	-0.849218	0.874631	0.839808	0.421793	0.150473	0.0448814	2
UK	UK			Gm-1425	Gm-1425	-3.37445	-4.29668	-3.80053	-4.48761	-3.30856	0.359813	0.234764	0.0614039	2
UK	UK			Gm-1880	Gm-1880	-0.147706	-0.622162	-0.340948	0.193249	-0.0609329	0.270086	0.407164	0.0889148	2
UK	UK			Gm-1860	Gm-1860	-3.99313	-4.48101	-3.85247	-4.05277	-3.11447	0.530901	0.549023	0.110976	2
UK	UK			Gm-1666	Gm-1666	-2.95305	-2.59016	-3.53689	-1.94629	-2.13183	0.796705	0.658013	0.126226	2
UK	UK			Gm-1807	Gm-1807	0.654943	0.980495	0.676895	0.815493	0.855448	0.283053	0.911323	0.166961	2
ST	VE	59-02-9	151382	vitamin E	alpha-tocopherol	-4.34227	-3.86135	-3.79462	-3.65379	-2.04958	0.634751	0.276329	0.0662596	2
fFA	fFA	506-30-9	160470	Eicosanoic acid	eicosanoate	-0.136971	-0.352633	0.107441	-0.0384075	-0.346776	0.0767621	0.0458789	0.0178113	3
fFA	fFA			Gm-2218 (C18:2 Fatty Acid)	Gm-2218 (C18:2 Fatty Acid)	4.33981	4.24769	4.96645	4.50694	4.76104	0.138727	0.0841828	0.0294136	3
fFA	fFA			Gm-2414 (C18:3 Acid )	Gm-2414 (C18:3 Acid )	-2.61083	-5.08884	-0.998618	-2.96986	-3.23171	0.735272	0.105384	0.0350679	3
fFA	fFA			Gm-2232 (C18:1 Fatty Acid)	Gm-2232 (C18:1 Fatty Acid)	3.79491	3.63073	4.43886	4.0743	4.07731	0.192667	0.190878	0.0530512	3
fFA	fFA			Gm-2229(C18:1 Fatty Acid)	Gm-2229(C18:1 Fatty Acid)	4.04402	3.87162	4.38216	4.04603	4.23813	0.130508	0.221796	0.0589643	3
fFA	fFA	57-10-3	151973	Hexadecanoic acid	palmitate	4.15969	4.00052	4.29141	4.05841	4.13559	0.0779371	0.25768	0.0644299	3
fFA	fFA			Gm-2409 (C18:3 Acid )	Gm-2409 (C18:3 Acid )	-2.69433	-3.42364	-1.38486	-2.82161	-1.63623	0.656433	0.310399	0.0723025	3
ST	IS			Gm-3469	Gm-3469	-2.82689	-5.08884	-3.78633	-4.50026	-4.29165	0.611422	0.26911	0.0652875	3
AR	PH	109-00-2	829	3-Hydroxypyridine	3-hydroxypyridine	0.763432	1.0295	1.12584	1.25051	0.867606	0.135259	0.246902	0.063566	3
AR	PHOA	530-57-4	8884	3,5-Dimethoxy-4-hydroxybenzoic acid	syringic acid	1.01319	0.960027	1.11868	0.759711	0.99705	0.0971044	0.28634	0.0680961	3
SGD	SG	3615-41-6	231324	L-Rhamnose	L-rhamnose	-4.34227	-4.30975	-0.670009	-2.89006	-2.84524	1.05989	0.259444	0.0644299	3
SGD	SG	57-50-1	25039	Sucrose	sucrose	7.34195	6.8825	7.37066	7.42641	6.99169	0.254874	0.522501	0.107843	3
UK	UC	557-30-2	135480	Glyoxime	glyoxime	-2.82018	-4.06806	-2.36635	-2.76678	-4.57951	0.558056	0.163598	0.0473527	3
UK	UK			Gm-1100	Gm-1100	-4.34227	-5.08884	-2.8501	-2.93928	-4.57951	0.1968	0.00392049	0.00314386	3
UK	UK			Gm-2843	Gm-2843	-1.14744	-2.01217	-0.360364	-1.15131	-1.11254	0.116535	0.00426427	0.00331099	3
UK	UK			Gm-2301	Gm-2301	-0.335929	-0.547181	-0.00957906	-0.498509	-0.41055	0.0618858	0.0174639	0.00918567	3
UK	UK			Gm-1838	Gm-1838	-4.34227	-5.08884	-1.66728	-3.57199	-4.57951	0.509608	0.0441863	0.0172914	3
UK	UK			Gm-1494	Gm-1494	-0.779754	-0.826738	-0.349125	-0.584974	-0.684334	0.0910144	0.0919977	0.0310357	3
UK	UK			Gm-1011	Gm-1011	-4.34227	-5.08884	-2.28283	-3.53749	-4.10133	0.574333	0.135457	0.0424745	3
UK	UK			Gm-1140	Gm-1140	1.93578	2.05637	2.18976	2.09885	2.03454	0.0590895	0.202044	0.0552135	3
UK	UK			Gm-1461	Gm-1461	0.826269	0.544265	1.03854	0.793812	0.696156	0.121859	0.229626	0.0603893	3
UK	UK			Gm-1022	Gm-1022	-1.87187	-1.8255	-1.38918	-1.08053	-1.73925	0.240771	0.263835	0.0651657	3
UK	UK			Gm-1259	Gm-1259	-2.96585	-3.27292	-2.31438	-3.01805	-2.69994	0.26003	0.265442	0.0651657	3
UK	UK			Gm-3205	Gm-3205	-2.81922	-5.08884	-1.30151	-2.88676	-1.06777	1.15746	0.269633	0.0652875	3
UK	UK			Gm-1042.	Gm-1042.	-0.378398	0.0311667	0.27372	0.17851	-0.145336	0.203971	0.323186	0.0749244	3
UK	UK			Gm-1850	Gm-1850	-3.72914	-4.033	-2.71262	-2.91006	-3.05905	0.444774	0.327391	0.0755411	3
UK	UK			Gm-1126	Gm-1126	-4.34227	-3.72058	-2.34844	-3.76888	-4.57951	0.699599	0.344145	0.0786649	3
UK	UK			Gm-1633	Gm-1633	-1.35299	-1.78694	-1.31688	-1.32799	-1.32625	0.172938	0.377185	0.0843984	3
UK	UK			Gm-1020	Gm-1020	-0.00864612	0.449826	0.663908	0.639867	-0.027657	0.298853	0.403404	0.0884887	3
UK	UK			Gm-2556	Gm-2556	1.54692	1.10345	1.71554	1.40538	1.55241	0.205251	0.415692	0.0903738	3
UK	UK			Gm-1646	Gm-1646	-1.53477	-1.88304	-1.40597	-1.31458	-1.53631	0.195273	0.425362	0.0920668	3
UK	UK			Gm-1379	Gm-1379	-3.8341	-3.9471	-2.93462	-3.65916	-3.27875	0.413926	0.491671	0.103667	3
UK	UK			Gm-1742	Gm-1742	-3.59518	-3.42373	-1.77181	-2.98497	-3.16129	0.776429	0.557435	0.111296	3
UK	UK			Gm-1225	Gm-1225	-2.25625	-2.43298	-0.560327	-1.17135	-1.22064	1.1972	0.778592	0.144264	3
ST	VE	148-03-8	33148	beta-Tocopherol	beta-tocopherol	-1.31053	-2.60606	-0.519379	-0.342364	-2.17768	1.30856	0.695609	0.131377	3
AA	AAn	61-90-5	228159	L-Leucine	L-leucine	0.128789	0.0996034	-1.35827	-2.27227	-3.68229	0.50134	0.0213704	0.0104536	4
AA	AAn	56-12-2	228101	4-aminobutanoic acid	4-aminobutyrate	1.97278	1.88856	1.50626	0.395339	-2.2425	1.15591	0.216784	0.0579469	4
AA	AAt	71-00-1	228152	Histidine	L-histidine	6.3179	6.39135	4.08464	3.67486	2.07806	0.217378	0.000558484	0.00137131	4
AA	AAt			Total AA	Total AA	7.34178	7.58015	6.08849	5.61878	4.95434	0.127655	0.000484476	0.00137131	4
AA	AAt	56-86-0	228122	Glutamine	L-glutamine	4.27538	4.2808	2.49745	2.23842	0.405238	0.207404	0.000772484	0.00151148	4
AA	AAt	72-19-5	26149	Threonine	L-threonine	2.24048	2.38258	1.51142	1.15387	-0.00153006	0.190754	0.00420482	0.00331099	4
AA	AAt	73-32-5	228158	Isoleucine	L-iso-leucine	2.35887	2.66097	1.73777	1.72946	0.80655	0.160166	0.00670934	0.00449583	4
AA	AAt	70-47-3	229288	Asparagine	L-asparagine	6.41675	6.74288	4.86676	3.4823	2.27058	0.446046	0.00782161	0.00496888	4
AA	AAt	70-26-8	221132	Ornithine	L-ornithine	2.33421	2.34917	1.95958	0.767799	-0.00153006	0.257366	0.0092436	0.00565202	4
AA	AAt	63-68-3	191948	Methionine	L-methionine	1.56113	2.0719	0.762214	0.900089	-0.00153006	0.218067	0.0141248	0.00776329	4
AA	AAt	147-85-3	228120	Proline	L-proline	1.49058	1.81617	1.17805	0.780465	0.373192	0.202928	0.0351852	0.0148373	4
AA	AAt	56-87-1	26152	Lysine	L-lysine	4.11794	4.28917	3.9319	3.95261	3.19204	0.153789	0.0387849	0.0160781	4
AA	AAt	56-84-8	230141	Aspartate	L-aspartate	3.92648	3.95279	3.2678	3.57174	2.69602	0.227095	0.0678266	0.024946	4
AA	AAt	56-45-1	228085	Serine	L-serine	3.7121	4.04981	3.69489	2.60447	1.84224	0.462986	0.104181	0.0349052	4
fFA	fFA	463-40-1	230588	Linolenic acid	linolenic acid	3.28025	3.23569	3.0114	2.4203	-4.57951	0.569191	0.00218634	0.00232545	4
fFA	fFA	57-11-4	36485	Octadecanoic acid	octadecanoate	3.05025	2.95321	3.16829	2.90384	2.78172	0.0924634	0.197196	0.0544977	4
OA	OA	141-82-2	229341	Propanedioic acid	malonate	0.563118	0.424296	-0.312048	-0.600495	-1.70018	0.11885	0.000831942	0.00155258	4
OA	OA	110-17-8	228332	trans-butenedioic Acid	fumarate	1.49723	1.25258	0.45553	-0.175534	-0.826076	0.15189	0.00169399	0.00202106	4
OA	OA	110-15-6	229614	butanedioic acid	succinate	2.1868	2.03464	1.4431	1.25241	0.462208	0.104735	0.00151144	0.00202106	4
OA	OA	6915-15-7	132515	hydroxybutanedioic acid	malate	5.59148	5.42999	5.49221	5.36457	4.39815	0.103291	0.00542548	0.00390285	4
OA	OA	10191-35-2		2,3,4-trihydroxy-butanoic acid	2,3,4-trihydroxy-butanoic acid	1.03236	1.07967	0.978089	0.413334	-0.245276	0.12603	0.0063479	0.00437739	4
OA	OA	79-14-1	228264	hydroxyacetic acid	glycolate	-1.21926	-1.30707	-1.76017	-1.34367	-1.91191	0.186049	0.177395	0.0504505	4
OA	OA	4464-01-01		hydroxycarbamic acid	hydroxycarbamic acid	0.847	0.946916	0.827378	0.482645	0.260318	0.178816	0.186355	0.0520903	4
AA	PHAM	141-43-5	228293	2-Aminoethanol	ethanolamine	2.09544	2.08997	1.16075	1.073	0.565929	0.254205	0.0425694	0.0172094	4
SGD	SG	50-99-7	234434	D-Glucose	D-glucose	3.40718	3.26831	2.97785	2.76182	2.14287	0.0767408	0.00159349	0.00202106	4
SGD	SG	551-84-8		Xylulose	xylulose	2.02655	1.87213	2.05007	0.996267	0.475606	0.14371	0.0045089	0.00340347	4
SGD	SG	57-48-7	228156	D-Fructose	fructose	4.57632	4.46182	3.78559	4.16718	2.72504	0.171682	0.00731912	0.00483816	4
SGD	SG			Gm-2767 (oligosaccharide)	Gm-2767 (oligosaccharide)	2.93431	3.16179	2.11595	1.90251	1.4009	0.19087	0.0116235	0.00661139	4
SGD	SG	3458-28-4	76401	D-Mannose	mannose	1.62299	1.55836	1.63273	1.58545	0.71464	0.111141	0.0150768	0.0081044	4
SGD	SG			Gm-2833 (oligo sacchraide)	Gm-2833 (oligo sacchraide)	3.43721	3.37802	2.7557	1.99284	1.22545	0.319192	0.0292058	0.0133098	4
SGD	SGAC	59-23-4	76356	Galactose	galactose	4.98661	4.87318	4.51386	4.4519	3.9951	0.132314	0.0293861	0.0133098	4
SGD	SGAC	87-73-0		Glucaric acid	glucaric acid	3.28834	3.23444	2.99842	3.30261	3.04195	0.102172	0.266438	0.0651657	4
SGD	SGAL	87-89-8	7496	Myo-Inositol	myo-inositol	6.22697	6.12871	5.73038	5.04669	3.66912	0.0968919	0.000210118	0.00102782	4
SGD	SGAL	488-59-5	7494	Scyllo-Inositol	scyllo-inositol	4.46923	4.31613	4.51951	4.08802	3.03042	0.10762	0.00263234	0.00241857	4
UK	UC	61886-66-6	62850	3-eicosyne	3-eicosyne	-0.206507	-0.256	-0.809542	-0.98855	-1.81803	0.132669	0.00452254	0.00340347	4
UK	UC	533-60-8	1813	2-hydroxycyclohexanone	2-hydroxycyclohexanone	1.96169	1.99329	1.61426	1.95504	1.70073	0.148331	0.380342	0.0845677	4
UK	UC	112-91-4	308881	Oleanitrile	oleanitrile	0.489338	1.25391	0.659509	0.44261	0.404152	0.34502	0.486156	0.102948	4
UK	UK			Gm-2036	Gm-2036	-1.06094	-1.28329	-1.07906	-1.94949	-4.57951	0.180344	0.000616746	0.00137131	4
UK	UK			Gm-2152	Gm-2152	-1.63249	-1.51905	-1.47458	-1.55128	-4.57951	0.227742	0.00220027	0.00232545	4
UK	UK			Gm-2604	Gm-2604	-1.26302	-2.08513	-2.63947	-2.17783	-3.0148	0.158892	0.0086771	0.0053728	4
UK	UK			Gm-1293	Gm-1293	-2.01536	-1.90031	-4.11287	-3.11946	-4.57951	0.29754	0.00948981	0.00566903	4
UK	UK			Gm-2693	Gm-2693	3.63143	3.41857	3.05147	2.82226	2.39659	0.167648	0.0311251	0.0135939	4
UK	UK			Gm-1106	Gm-1106	-1.97482	-2.1517	-2.71971	-2.55431	-3.29338	0.196802	0.0439234	0.0172914	4
UK	UK			Gm-1884	Gm-1884	1.39661	1.41045	1.13512	1.39859	0.770781	0.118709	0.0642807	0.0241874	4
UK	UK			Gm-1440	Gm-1440	2.57064	2.50755	1.4967	1.244	-2.39156	0.938619	0.0819239	0.0288303	4
UK	UK			Gm-1826	Gm-1826	-1.355	-1.1882	-0.613659	-2.93328	-4.57951	0.918374	0.149957	0.0448814	4
UK	UK			Gm-2705	Gm-2705	4.33988	4.04282	3.91408	3.6639	3.27722	0.235421	0.163171	0.0473527	4
UK	UK			Gm-1078	Gm-1078	0.767065	0.82027	0.229985	0.250887	-0.419344	0.350156	0.250913	0.0639256	4
UK	UK			Gm-1054	Gm-1054	-0.452621	0.411805	0.111885	-0.142613	-0.490418	0.284741	0.291059	0.0687802	4
UK	UK			Gm-2270	Gm-2270	-1.15403	-0.31348	-0.490913	-1.50733	-1.98511	0.709517	0.513708	0.106477	4
UK	UK			Gm-1256	Gm-1256	0.272593	0.319663	0.250917	0.190466	-0.0132523	0.138107	0.5449	0.110599	4
UK	UK			Gm-1398	Gm-1398	-2.10642	-2.03991	-2.23618	-2.10517	-2.62989	0.252628	0.544387	0.110599	4
UK	UK			Gm-1270	Gm-1270	2.84112	2.96817	2.86925	2.76031	2.6008	0.153374	0.580881	0.115038	4
UK	UK			Gm-1346	Gm-1346	-0.0543507	0.0697419	0.0827895	-0.0947441	-0.27098	0.181125	0.66695	0.12744	4
UK	UK			Gm-1097	Gm-1097	-0.443272	-0.503094	-0.426055	-0.427894	-1.07138	0.359859	0.68154	0.129721	4
UK	UK			Gm-1081	Gm-1081	0.274609	0.439751	0.403312	0.368881	-0.0472006	0.255342	0.685858	0.130037	4
UK	UK			Gm-3814	Gm-3814	-2.97911	-1.08145	-0.827513	-2.94064	-2.83988	1.50843	0.7325	0.137812	4
UK	UK			Gm-1580	Gm-1580	0.128675	0.166448	-0.0901813	0.173232	-0.184999	0.238038	0.751678	0.140341	4
UK	UK			Gm-1222	Gm-1222	-1.17009	-0.986121	-1.07464	-1.15773	-1.2637	0.182894	0.846515	0.156258	4
UK	UK			Gm-1475	Gm-1475	-0.965004	-0.911548	-1.06708	-1.02789	-1.15607	0.233188	0.946638	0.171504	4
UK	UK	10402-77-4		3,17,20-trihydroxy-Pregn-5-en-11-one	3,17,20-trihydroxy-Pregn-5-en-11-one	-2.03677	-1.90943	-1.91932	-1.70832	-2.30586	0.63569	0.968634	0.174198	4
AA	AAn	63-91-2	229437	L-phenylalanine	L-phenylalanine	-0.333819	-0.387775	-4.69785	-4.71699	-4.57951	0.0790726	3.78189e-06	0.000120118	5
AA	AAn	72-19-5	26149	L-threonine	L-threonine	0.975573	0.943339	-4.0047	-4.02384	-3.88637	0.107049	7.36679e-06	0.000120118	5
AA	AAn	72-18-4	26146	L-Valine	L-valine	1.43193	1.53688	-4.69785	-4.71699	-4.57951	0.186196	2.77744e-05	0.000226436	5
AA	AAn	1188-37-0	231483	N-Acetylglutamic acid	N-acetyl-glutamate	2.34385	2.5665	-4.0047	-4.02384	-2.74374	0.519453	0.00162267	0.00202106	5
AA	AAn	56-40-6	229287	Glycine	L-glycine	0.0466539	0.258169	-1.11055	-1.1669	-1.37567	0.191855	0.0103072	0.00600224	5
AA	AAn	56-41-7	228084	Alanine	L-alanine	0.743045	1.57503	-2.57949	-2.33221	-2.22009	0.543967	0.0145201	0.00789187	5
AA	AAn	98-79-3	231200	5-oxoproline	5-oxoproline	3.59739	3.53364	2.52779	2.30441	1.91045	0.245814	0.0257617	0.0120016	5
AA	AAt	63-91-2	107173	Phenylalanine	L-phenylalanine	2.79235	2.71169	1.83594	1.9857	1.60332	0.117562	0.00615671	0.00436468	5
AA	AAt	61-90-5	228159	Leucine	L-leucine	2.65339	2.87229	1.92506	1.98566	1.6209	0.116864	0.00635362	0.00437739	5
AA	AAt	56-41-7	228084	Alanine	L-alanine	0.96851	3.07496	0.755915	-0.0602708	-0.00153006	0.284252	0.00655718	0.00445489	5
AA	AAt	60-18-4	228180	Tyrosine	L-tyrosine	1.79031	2.54326	1.15006	0.797511	0.719182	0.22596	0.0181802	0.00936113	5
AA	AAt	56-86-0	228122	Glutamate	L-glutamate	4.16739	4.85659	4.07372	3.81246	3.73928	0.167963	0.043328	0.0172914	5
AA	AAt	72-18-4	26146	Valine	L-valine	0.463977	1.59483	-0.201328	-0.357372	-0.00153006	0.335624	0.0637346	0.0241679	5
fFA	fFA	542-44-9	15399	Hexadecanoic acid, 2,3-dihydroxypropyl ester	hexadecanoic acid, 2,3-dihydroxypropyl ester	0.577903	0.383319	0.282898	-0.219558	-0.267039	0.211706	0.145868	0.044876	5
OA	OA	7664-38-2		Phosphoric acid	phosphate	4.86187	4.87127	4.51038	4.35692	4.31431	0.10205	0.0435025	0.0172914	5
OA	OA	473-81-4	211408	d-(+)-Glyceric acid	glycerate	1.05047	0.758059	0.308152	0.101455	0.128853	0.228895	0.135252	0.0424745	5
OA	OA	812-00-0		Phosphoric acid, monomethyl ester	phosphoric acid, monomethyl ester	2.38654	2.92397	1.83524	1.90295	1.8612	0.378682	0.339102	0.0778761	5
AR	PH	87-66-1	229604	1,2,3-Benzenetriol	pyrogallol	-2.36872	-2.74155	-3.79904	-3.93899	-3.79857	0.42803	0.168185	0.0481109	5
SGD	SG			Gm-2598 (oligosaccharide)	Gm-2598 (oligosaccharide)	2.43144	2.47649	1.70374	1.38252	1.03823	0.191274	0.0194555	0.0097111	5
SGD	SG	20235-19-2	233641	arabinose	L-arabinose	-2.30906	-1.57451	-2.27633	-4.71699	-3.49989	0.62789	0.107867	0.0354125	5
SGD	SG	69-79-4	76359	Maltose	maltose	2.59193	2.36496	2.3149	1.48587	1.53038	0.434262	0.377856	0.0843984	5
SGD	SG			Gm-3496 (oligo sacchraide)	Gm-3496 (oligo sacchraide)	4.62086	5.88422	3.73041	4.35394	5.31633	0.977869	0.613137	0.120006	5
SGD	SGAC	29123-55-5		2-keto-L-gluconic acid	2-keto-L-gluconic acid	-0.936737	-0.718324	-0.895124	-1.53398	-0.996777	0.350267	0.596619	0.117679	5
SGD	SGAL	17989-41-2		L-Glycerol-3-phosphate	glycerol-3-phosphate	1.98924	1.84992	1.60006	1.25596	1.33601	0.137714	0.0676488	0.024946	5
SGD	SGAL	10284-63-6		D-Pinitol	D-pinitol	6.15757	6.09503	5.35865	5.74094	5.78971	0.296251	0.44271	0.0953995	5
SGD	SGAL	488-54-0	7495	Neo-Inositol	neo-Inositol	-2.4277	-0.294322	-2.62781	-4.71699	-2.69676	1.62356	0.526402	0.108192	5
SGD	SGAL	50-70-4	229600	glucitol	glucitol	0.930919	0.751328	0.782056	0.619428	0.795519	0.134477	0.63864	0.123968	5
ST	STn	83-46-5	251915	Sitosterol	sitosterol	3.23846	3.05558	3.10161	3.0877	3.13798	0.0824007	0.61666	0.120178	5
UK	UC	134434-28-9		2,5-Pyrazinediol	2,5-pyrazinediol	0.627463	0.3321	-3.05835	-4.71699	-4.57951	0.853665	0.0264482	0.0122052	5
UK	UC	1892-29-1	236015	bis(2-hydroxyethyl) disulfide	bis(2-hydroxyethyl) disulfide	-1.36957	-1.21892	-1.82732	-1.72627	-1.79259	0.150541	0.135179	0.0424745	5
UK	UK			Gm-1729)	Gm-1729)	-0.573148	-0.371372	-4.69785	-4.71699	-4.57951	0.118472	2.10415e-05	0.000226093	5
UK	UK			Gm-1748	Gm-1748	-0.442866	-0.49692	-1.60749	-1.69099	-1.99988	0.0748046	0.000330335	0.00137131	5
UK	UK			Gm-3922	Gm-3922	2.52933	-5.08884	-4.69785	-4.71699	-3.72565	0.385234	0.000599611	0.00137131	5
UK	UK			Gm-1249	Gm-1249	0.0471648	-0.652391	-4.69785	-4.71699	-4.57951	0.322518	0.000928847	0.00155258	5
UK	UK			Gm-1471	Gm-1471	-2.63301	-5.08884	-4.69785	-4.71699	-4.57951	0.161758	0.00211472	0.00232545	5
UK	UK			Gm-1702	Gm-1702	-1.35296	-1.23493	-3.92614	-4.71699	-4.57951	0.324604	0.00337715	0.00288895	5
UK	UK			Gm-1272	Gm-1272	-1.07995	-1.41051	-3.77436	-4.71699	-4.57951	0.432215	0.00961909	0.00566903	5
UK	UK			Gm-1570	Gm-1570	-1.74172	-1.7905	-4.00866	-4.71699	-4.57951	0.43672	0.0179632	0.00934779	5
UK	UK			Gm-1662	Gm-1662	0.959301	0.762395	-2.65308	-4.71699	-4.57951	0.824988	0.0186712	0.0095138	5
UK	UK			Gm-1549	Gm-1549	0.939937	1.90112	-0.269593	-4.71699	-2.91007	0.942722	0.030978	0.0135939	5
UK	UK			Gm-2648	Gm-2648	-0.756782	-1.2171	-4.69785	-4.71699	-3.39612	0.653801	0.032209	0.0139429	5
UK	UK			Gm-1135	Gm-1135	-1.13806	-1.15466	-1.0686	-2.13057	-1.28306	0.163349	0.0403317	0.0165788	5
UK	UK			Gm-1770	Gm-1770	-1.19381	-0.900185	-2.00166	-2.16536	-1.79307	0.235058	0.0674923	0.024946	5
UK	UK			Gm-2489	Gm-2489	-1.00722	-1.59262	-1.69151	-1.49697	-1.6163	0.123133	0.0753999	0.0271197	5
UK	UK			Gm-1761	Gm-1761	-2.94023	-1.2767	-4.53782	-4.71699	-4.57951	0.681404	0.0788701	0.0279567	5
UK	UK			Gm-2659	Gm-2659	2.52783	1.83036	1.42255	1.00481	0.880852	0.317173	0.0883516	0.0304354	5
UK	UK			Gm-1391	Gm-1391	0.240707	-2.55522	-4.69785	-4.71699	-4.57951	1.16007	0.127714	0.040832	5
UK	UK			Gm-1343	Gm-1343	0.346526	-2.37396	-4.69785	-4.71699	-4.57951	1.26021	0.149289	0.0448814	5
UK	UK			Gm-1845	Gm-1845	-1.25768	-1.02711	-1.98122	-2.63652	-2.21693	0.378148	0.146956	0.0448814	5
UK	UK			Gm-1505	Gm-1505	0.364895	1.0761	-0.5143	-3.19495	-2.84463	1.20965	0.198347	0.0545077	5
UK	UK			Gm-1071	Gm-1071	-1.3342	-1.38606	-1.7192	-1.52399	-1.54369	0.102629	0.237075	0.0614039	5
UK	UK			Gm-1885	Gm-1885	-0.583529	-0.585679	-4.69785	-3.10053	-2.77462	1.24055	0.255038	0.0644299	5
UK	UK			Gm-2579	Gm-2579	-0.364094	-0.937584	-0.677384	-2.80666	-1.4959	0.679753	0.259478	0.0644299	5
UK	UK			Gm-2007	Gm-2007	1.47617	-1.04498	-1.34351	-4.71699	-4.57951	1.93796	0.286772	0.0680961	5
UK	UK			Gm-1698	Gm-1698	-2.5548	-3.03328	-4.07511	-3.92594	-3.67311	0.559472	0.399535	0.088035	5
UK	UK			Gm-1325	Gm-1325	0.76556	0.922719	0.639703	0.579403	0.499664	0.159776	0.470473	0.100497	5
UK	UK			Gm-1789	Gm-1789	-0.550757	-0.386317	-0.803212	-0.807862	-0.770451	0.202474	0.555519	0.111296	5
UK	UK			Gm-1696	Gm-1696	-0.284167	-0.497886	-0.511427	-0.710212	-0.417396	0.181073	0.613324	0.120006	5
UK	UK			Gm-1443	Gm-1443	0.661689	0.561343	0.0910966	-0.0292581	-0.057211	0.415009	0.644512	0.124613	5
UK	UK			Gm-1802	Gm-1802	0.445503	0.168659	0.259026	0.123782	0.148222	0.191453	0.75827	0.141033	5
UK	UK			Gm-1446	Gm-1446	-2.49944	-2.94407	-2.65165	-2.94269	-2.88851	0.366172	0.865623	0.159184	5
Abbreviation of Class and subClass (number of metabolites): AA = Amino acids and Amines (31) AAn (non-targeted), Amino Acid (9); AAt (targeted), free Amino Acid (20); AM, Amine (1); PHAM, Phenolic Amine (1); AR = Aromatics (7) PH, Phenolic (4); PHOA, Phenolic Organic acid (3); eFA = esterified Fatty Acid (12) fFA= free Fatty Acid (12) OA = Organic Acid (15) SGD = Sugars and Derivatives (alcohols …

## Sheet: TableS1b.aa
Table S1b Accumulation of free amino acids (nmol/mg fresh weight) identified by tageted platform.
Class	subClass	Name	Name	Mean of 25 DAF	Mean of 30 DAF	Mean of 40 DAF	Mean of 45 DAF	Mean of 50 DAF	Percent to total AA of 25 DAF	Percent to total AA of 30 DAF	Percent to total AA of 40 DAF	Percent to total AA of 45 DAF	Percent to total AA of 50 DAF	Rank of relative percent to total AA at 25 DAF	Rank of relative percent to total AA at 30 DAF	Rank of relative percent to total AA at 40 DAF	Rank of relative percent to total AA at 45 DAF	Rank of relative percent to total AA at 50 DAF	Change of rank (50 DAF vs 25 DAF)
				25	30	40	45	50	25	30	40	45	50
AA	AAt	Total AA	Total AA	56.7791	58.8559	15.1972	11.1902	6.00625	1	1	1	1	1
AA	AAt	Asn	Asparagine	22.4133	25.4758	5.10029	1.32638	0.464381	0.394745	0.432851	0.335607	0.118531	0.0773163	1	1	1	5	4	Down	Rank of 1, 2, 3
AA	AAt	His	Histidine	20.6498	17.9402	2.02631	1.79494	0.341301	0.363686	0.304816	0.133334	0.160403	0.0568243	2	2	2	3	6	Down	Rank of 4, 5, 6
AA	AAt	Gln	Glutamine	2.6313	2.18581	0.425273	0.39754	0.0632346	0.0463427	0.0371384	0.0279835	0.0355258	0.0105281	3	5	7	7	14	Down	Rank moved up >=3
AA	AAt	Glu	Glutamate	2.38013	3.86758	1.98781	1.85879	1.77666	0.041919	0.0657127	0.130801	0.16611	0.295802	4	3	3	2	1	Up	Rank moved down >=3
AA	AAt	Lys	Lysine	2.27081	2.20125	1.74069	2.1143	1.07294	0.0399938	0.0374007	0.11454	0.188943	0.178637	5	4	4	1	2	Up
AA	AAt	Asp	Aspartate	1.85547	1.56539	0.89447	1.48311	0.631858	0.0326787	0.026597	0.0588574	0.132537	0.1052	6	7	6	4	3	Up
AA	AAt	Ser	Serine	1.49677	1.76799	1.3634	0.549671	0.411498	0.0263613	0.0300392	0.0897134	0.0491209	0.0685115	7	6	5	6	5
AA	AAt	Phe	Phenylalanine	0.598975	0.452974	0.212608	0.2959	0.216292	0.0105492	0.00769633	0.0139899	0.0264429	0.0360111	8	10	10	9	8
AA	AAt	Leu	Leucine	0.52212	0.532018	0.232437	0.295904	0.217238	0.00919563	0.00903935	0.0152947	0.0264433	0.0361686	9	9	9	8	7
AA	AAt	Ile	Isoleucine	0.388681	0.434327	0.194956	0.229141	0.0947252	0.0068455	0.0073795	0.0128284	0.0204771	0.0157711	10	11	11	10	11
AA	AAt	Ori	Ornithine	0.380427	0.31706	0.243669	0.0928131	0.0457326	0.00670011	0.00538707	0.0160337	0.00829417	0.00761416	11	14	8	14	17	Down
AA	AAt	Thr	Threonine	0.343793	0.32555	0.155178	0.130857	0.0457326	0.00605492	0.00553132	0.0102109	0.011694	0.00761416	12	13	12	12	15	Down
AA	AAt	Tyr	Tyrosine	0.219153	0.385607	0.107311	0.0908208	0.0950695	0.00385975	0.00655172	0.00706118	0.00811613	0.0158284	13	12	15	15	10	Up
AA	AAt	Met	Methionine	0.17544	0.24018	0.072766	0.0999816	0.0457326	0.00308987	0.00408082	0.0047881	0.00893477	0.00761416	14	15	16	13	16
AA	AAt	Pro	Proline	0.162585	0.185018	0.112118	0.0890709	0.0672085	0.00286346	0.00314358	0.00737751	0.00795975	0.0111897	15	16	14	16	13
AA	AAt	Ala	Alanine	0.100424	0.659104	0.0720813	0.0382278	0.0457326	0.00176868	0.0111986	0.00474305	0.0034162	0.00761416	16	8	17	18	18
AA	AAt	Cys	Cysteine	0.0611035	0.0435052	0.06077	0.0583953	0.0914652	0.00107616	0.000739182	0.00399875	0.00521845	0.0152283	17	19	18	17	12	Up
AA	AAt	Val	Valine	0.0589138	0.150579	0.030385	0.0291976	0.0457326	0.0010376	0.00255843	0.00199938	0.00260922	0.00761416	18	17	20	20	20
AA	AAt	Trp	Tryptophan	0.0387555	0.0992536	0.1336	0.185915	0.197152	0.000682566	0.00168638	0.00879107	0.0166141	0.0328245	19	18	13	11	9	Up
AA	AAt	Gly	Glycine	0.0312301	0.0266333	0.031117	0.0291976	0.0457326	0.000550028	0.000452518	0.00204754	0.00260922	0.00761416	20	20	19	19	19

## Sheet: TableS1c.fa
Table S1c Accumulation of esterified fatty acids (nmol/mg fresh weight) identified by tageted platform.
Class	subClass	CAS#	NIST#	Metabolomics Name	Name	Derivative	Mean of 25 DAF	Mean of 30 DAF	Mean of 40 DAF	Mean of 45 DAF	Mean of 50 DAF	Percent to total esterified fatty acids of 25 DAF	Percent to total esterified fatty acids of 30 DAF	Percent to total esterified fatty acids of 40 DAF	Percent to total esterified fatty acids of 45 DAF	Percent to total esterified fatty acids of 50 DAF	Rank of relative percent to total esteried fatty acids at 25 DAF	Rank of relative percent to total esterified fatty acids at 30 DAF	Rank of relative percent to total esterified fatty acids at 40 DAF	Rank of relative percent to total esterified fatty acids at 45 DAF	Rank of relative percent to total esterified fatty acids at 50 DAF	Change of rank (50 DAF vs 25 DAF)
							25	30	40	45	50	25	30	40	45	50
eFA	eFA			Total FA	Total FA	Total FA	83.503	107.533	204.284	227.593	231.993	1	1	1	1	1	1	1	1	1	1		Rank of 1, 2, 3
eFA	eFA	60-33-3	229327	9,12-Octadecadienoic acid	Linoleate	C18:2	38.5908	47.1048	105.921	117.76	114.22	0.462149	0.438051	0.518499	0.517415	0.492342	2	2	2	2	2		Rank of 4, 5, 6
eFA	eFA	112-80-1	228066	9-Octadecenoic acid	Oleate	C18:1	28.0977	39.9383	62.3865	66.4433	69.2867	0.336487	0.371407	0.305391	0.29194	0.298659	3	3	3	3	3		Rank moved up >=3
eFA	eFA	57-10-3	151973	Hexadecanoic acid	Palmitate	C16:0	12.3878	14.8212	23.8433	29.1843	31.9195	0.148352	0.137829	0.116717	0.128231	0.137588	4	4	4	4	4		Rank moved down >=3
eFA	eFA	57-11-4	36485	Octadecanoic acid	Stearate	C18:0	3.61683	4.86017	8.70567	10.4442	11.4815	0.0433138	0.0451971	0.0426155	0.0458898	0.0494908	5	5	5	5	5
eFA	eFA	463-40-1	230588	9,12,15-Octadecatrienoic acid	Linolenate	C18:3	0.491333	0.372	2.28683	2.0955	2.50217	0.00588402	0.00345941	0.0111944	0.00920725	0.0107855	6	6	6	6	6
eFA	eFA	112-85-6	235755	Docosanoic acid	Docosanoate	C22:0	0.149833	0.152833	0.424333	0.774083	1.122	0.00179435	0.00142127	0.00207718	0.00340118	0.00483636	8	8	8	7	7
eFA	eFA	506-30-9	160470	Eicosanoic acid	Eicosanoate	C20:0	0.187	0.2175	0.542	0.635167	1.00583	0.00223944	0.00202264	0.00265317	0.00279081	0.00433562	7	7	7	8	8
eFA	eFA	557-59-5	231005	Tetracosanoic acid	Tetracosanoic acid	C24:0	0.063	0.0290833	0.0566667	0.0785833	0.1845	0.000754464	0.00027046	0.000277392	0.000345281	0.000795283	11	9	10	10	9
eFA	eFA	506-12-7	231679	Heptadecanoic acid	Heptadecanoic acid	C17:0	0.116833	0.0183333	0.063	0.08025	0.144333	0.00139915	0.000170491	0.000308394	0.000352604	0.000622146	9	10	9	9	10
eFA	eFA	544-63-8	229349	Tetradecanoic acid	Tetradecanoic acid	C14:0	0.0658333	0.018	0.0456667	0.0536667	0.0818333	0.000788395	0.000167391	0.000223545	0.000235802	0.000352741	10	11	11	12	11
eFA	eFA	2433-96-7	136195	Tricosanoic acid	Tricosanoic acid	C23:0	0.0573333	0.00683333	0.00866667	0.055	0.0451667	0.000686602	6.35466e-05	4.24246e-05	0.00024166	0.00019469	12	12	12	11	12

## Sheet: Table S1d.freefa
Table S1d Accumulation of free fatty acids (nmol/mg fresh weight) identified by non-tageted platform.
Class	subClass	CAS	NIST	Metabolomics Name	Name	Name	Mean of 25 DAF	Mean of 30 DAF	Mean of 40 DAF	Mean of 45 DAF	Mean of 50 DAF	Percent to total free fatty acids of 25 DAF	Percent to total free fatty acids of 30 DAF	Percent to total free fatty acids of 40 DAF	Percent to total free fatty acids of 45 DAF	Percent to total free fatty acids of 50 DAF	Rank of relative percent to total free fatty acids at 25 DAF	Rank of relative percent to total free fatty acids at 30 DAF	Rank of relative percent to total free fatty acids at 40 DAF	Rank of relative percent to total free fatty acids at 45 DAF	Rank of relative percent to total free fatty acids at 50 DAF	Change of rank (50 DAF vs 25 DAF)
							25	30	40	45	50												Rank of 1, 2, 3
fFA	fFA				Total FA	Total free fatty acids	11.1509	8.01915	14.8491	12.3544	13.9613	1	1	1	1	1							Rank of 4, 5, 6
fFA	fFA			Gm-2218 (C18:2 Fatty Acid)	C18:2	Gm-2218 (linoleate)	2.85909	2.15736	4.85547	3.83762	4.92842	0.256399	0.269026	0.326988	0.310627	0.353005	1	1	1	1	1		Rank moved up >=3
fFA	fFA	57-10-3	151973	Hexadecanoic acid	C16:0	Palmitate	2.34146	1.64147	2.47233	2.35353	2.63803	0.209979	0.204693	0.166498	0.190501	0.188952	2	2	4	3	3		Rank moved down >=3
fFA	fFA			Gm-2229 (C18:1 Fatty Acid)	C18:1	Gm-2229 (oleate)	2.12175	1.44302	2.7419	2.33155	2.92518	0.190275	0.179946	0.184651	0.188722	0.20952	3	3	3	4	2
fFA	fFA			Gm-2232 (C18:1 Fatty Acid)	C18:1	Gm-2232 (oleate)	1.74767	1.25387	2.89306	2.39591	2.61228	0.156728	0.15636	0.194831	0.193931	0.187108	4	4	2	2	4
fFA	fFA	463-40-1	230588	Linolenic acid	C18:3	Linolenic acid	1.13982	0.828175	0.901396	0.520675	0.000456197	0.102218	0.103275	0.0607038	0.0421447	3.26758e-05	5	5	5	6	13	Down
fFA	fFA	57-11-4	36485	Octadecanoic acid	C18:0	Octadecanoate	0.773839	0.575897	0.804954	0.740819	0.681658	0.0693968	0.0718152	0.054209	0.0599637	0.0488247	6	6	6	5	5
fFA	fFA	542-44-9	15399	Hexadecanoic acid, 2,3-dihydroxypropyl ester	C17:0	Hexadecanoic acid, 2,3-dihydroxypropyl ester	0.0651769	0.0452844	0.0449666	0.0326111	0.0327929	0.00584498	0.00564704	0.00302824	0.00263962	0.00234884	7	7	8	10	8
fFA	fFA	506-30-9	160470	Eicosanoic acid	C20:0	Eicosanoate	0.0320672	0.0211893	0.0379066	0.039753	0.0298415	0.00287574	0.00264234	0.00255279	0.0032177	0.00213744	8	9	9	9	9
fFA	fFA	112-85-6	112-85-6	Docosanoic acid	C22:0	Docosanoate	0.0320304	0.0219189	0.048494	0.0464869	0.0605303	0.00287244	0.00273332	0.0032658	0.00376277	0.00433557	9	8	7	7	6	Up
fFA	fFA	60-33-3	229327	linoleic acid	C18:2	Linoleate	0.0209979	0.0153193	0.0147297	0.0416993	0.0328569	0.00188307	0.00191034	0.00099196	0.00337525	0.00235342	10	10	10	8	7	Up
fFA	fFA			Gm-2414 (C18:3 Acid )	C18:3	Gm-2414 (C18:3 acid )	0.00488494	0.000195862	0.0130105	0.00511953	0.00260718	0.000438075	2.44243e-05	0.000876181	0.000414388	0.000186743	11	15	11	12	12
fFA	fFA	506-12-7	231679	Heptadecanoic acid	C17:0	Heptadecanoic acid	0.00482216	0.000195862	0.00030868	0.000370277	0.000456197	0.000432445	2.44243e-05	2.07879e-05	2.99711e-05	3.26758e-05	12	16	17	17	17	Down
fFA	fFA			Gm-2409 (C18:3 Acid )	C18:3	Gm-2409 (C18:3 acid )	0.00419552	0.00197667	0.00979302	0.00680993	0.00822566	0.000376249	0.000246493	0.000659504	0.000551213	0.000589174	13	12	13	11	10	Up
fFA	fFA	143-07-7	221043	Dodecanoic acid	Dodecanoic acid	Dodecanoic acid	0.00119065	0.00194103	0.00030868	0.000370277	0.000456197	0.000106776	0.000242049	2.07879e-05	2.99711e-05	3.26758e-05	14	13	15	15	15
fFA	fFA	2433-96-7	136195	Tricosanoic acid	Tricosanoic acid	Tricosanoic acid	0.000851615	0.000647141	0.00030868	0.000370277	0.000456197	7.63717e-05	8.06995e-05	2.07879e-05	2.99711e-05	3.26758e-05	15	14	16	16	16
fFA	fFA	111-03-5	16060	1-monooleoylglycerol	1-monooleoylglycerol	1-monooleoylglycerol	0.000542813	0.0105055	0.00030868	0.000370277	0.000456197	4.86788e-05	0.00131005	2.07879e-05	2.99711e-05	3.26758e-05	16	11	14	14	14
fFA	fFA	821-17-0	36045	Oleic acid, 3-hydroxypropyl ester	Oleic acid	Oleic acid, 3-hydroxypropyl ester	0.000542813	0.000195862	0.00982118	0.000370277	0.00662668	4.86788e-05	2.44243e-05	0.0006614	2.99711e-05	0.000474646	17	17	12	13	11	Up

## Sheet: TableS1e.Sterol
Table S1e Accumulation of sterols (nmol/mg fresh weight) identified by tageted platform.
Class	subClass	CAS#	NIST#	Name	Mean of 25 DAF	Mean of 30 DAF	Mean of 40 DAF	Mean of 45 DAF	Mean of 50 DAF	Percent to total sterols of 25 DAF	Percent to total sterols of 30 DAF	Percent to total sterols of 40 DAF	Percent to total sterols of 45 DAF	Percent to total sterols of 50 DAF	Rank of relative percent to total sterols at 25 DAF	Rank of relative percent to total sterols at 30 DAF	Rank of relative percent to total sterols at 40 DAF	Rank of relative percent to total sterols at 45 DAF	Rank of relative percent to total sterols at 50 DAF	Change of rank (50 DAF vs 25 DAF)
					25	30	40	45	50	25	30	40	45	50
ST	STt			Total Sterol	1563.3	2289.62	4914.17	10715.7	15808.6	1	1	1	1	1	1	1	1	1	1		Rank of 1, 2, 3
ST	STt	83-46-5	251915	Sitosterol	796.95	1103.33	2178.71	4735.77	6651.69	0.509787	0.481882	0.443353	0.441945	0.420763	2	2	2	2	2		Rank of 4, 5, 6
ST	STt	474-62-4	151556	Campesterol	256.679	369.038	746.504	1683.83	2619.19	0.164191	0.161178	0.151909	0.157136	0.165681	3	3	3	3	3		Rank moved up >=3
ST	STt	83-48-7	251057	Stigmasterol	142.737	210.131	584.85	1246.48	2287.23	0.0913049	0.0917755	0.119013	0.116322	0.144683	5	5	4	4	4		Rank moved down >=3
ST	STt	150-86-7	14111	Phytol	160.08	239.803	505.573	1040.98	1359	0.102399	0.104735	0.102881	0.0971453	0.0859655	4	4	5	5	5
ST	STt	481-14-1	68090	Isofucosterol	42.7292	67.1211	173.235	283.733	464.819	0.0273327	0.0293154	0.0352521	0.0264781	0.0294029	7	7	7	7	6
ST	STt	111-02-4	290792	Squalene	62.8652	135.601	239.792	455.648	370.248	0.0402132	0.0592242	0.0487961	0.0425214	0.0234206	6	6	6	6	7
ST	STt	559-70-6	63149	Beta-amyrin	23.6026	39.4415	81.9573	183.221	253.811	0.0150979	0.0172262	0.0166778	0.0170983	0.0160552	8	8	8	8	8
ST	STt	17605-67-3	36767	Fucosterol	10.031	17.0908	52.216	180.759	231.651	0.00641658	0.00746446	0.0106256	0.0168686	0.0146535	10	10	9	9	9
ST	STt	83-45-4		Sitostanol	1.16688	1.65758	39.6856	89.5654	203.806	0.000746424	0.000723952	0.00807575	0.00835829	0.0128921	19	19	13	12	10	Up
ST	STt	51529-11-4	17165	Sitosterone	4.61894	3.38649	8.76711	26.2833	197.857	0.00295462	0.00147906	0.00178405	0.00245277	0.0125158	16	18	21	21	11	Up
ST	STt	521-04-0		Delta-7-sitosterol	16.2326	28.6772	49.6989	131.855	158.958	0.0103836	0.0125249	0.0101134	0.0123048	0.0100551	9	9	10	10	12	Down
ST	STt	1176-52-9	68264	24-Methylenelophenol	3.73367	5.35565	47.188	129.725	131.899	0.00238833	0.0023391	0.00960243	0.012106	0.00834349	18	16	11	11	13	Up
ST	STt	79-63-0	253156	Lanosterol	8.07902	12.8341	40.9066	76.2494	127.152	0.00516793	0.00560534	0.00832422	0.00711564	0.00804318	13	14	12	16	14
ST	STt	19466-47-8	237968	Stigmastanol	1.16688	1.65758	16.5411	60.278	115.261	0.000746424	0.000723952	0.00336601	0.00562518	0.00729098	20	20	19	19	15	Up
ST	STt	474-60-2		Campestanol	1.16688	1.65758	30.8122	76.8995	111.98	0.000746424	0.000723952	0.00627008	0.00717631	0.00708349	21	21	15	15	16	Up
ST	STt	481-19-6	17146	Delta-7-stigmasterol	10.0261	15.7306	33.7322	80.6791	111.744	0.0064134	0.00687038	0.00686427	0.00752902	0.00706857	11	11	14	14	17	Down
ST	STt	469-38-5	36782	Cycloartenol	1.16688	1.65758	4.34711	13.4927	103.32	0.000746424	0.000723952	0.000884608	0.00125915	0.00653568	22	22	22	22	18	Up
ST	STt	516-78-9	36762	Delta-7-campesterol	8.84725	13.7217	25.1575	60.726	88.4614	0.00565935	0.005993	0.00511939	0.00566698	0.00559576	12	13	18	18	19	Down
ST	STt	16910-32-0	36789	Obtusifoliol	7.66596	15.3283	25.9289	66.0507	86.7898	0.00490371	0.0066947	0.00527636	0.00616389	0.00549003	14	12	17	17	20	Down
ST	STt	638-95-9	63148	Alpha-amyrin	4.65137	7.9209	26.288	82.0393	85.9475	0.00297536	0.00345948	0.00534943	0.00765596	0.00543674	15	15	16	13	21	Down
ST	STt	57-88-5	67286	Cholesterol	4.29458	5.11311	10.9561	33.5069	51.0784	0.00274713	0.00223317	0.00222949	0.00312688	0.00323104	17	17	20	20	22	Down
