# Supplementary material for: A systems biology approach toward understanding seed composition in soybean
Source: BMC Genomics. 2015 Jan 29;16(Suppl 3):S9. doi: 10.1186/1471-2164-16-S3-S9 (PMC4331812; doi:10.1186/1471-2164-16-S3-S9)
Supplement: Additional file 2 — Table S2. Transcripts, shown in Figure 3, which exhibited significant variation and were grouped into eight clusters based on co-accumulation patterns across the five time points of soybean seed development. [file 1471-2164-16-S3-S9-S2.xls]

## Sheet: Table S2a
Additional file 2 Table S2a Transcripts that exhibited significant variation across the five time points are grouped into eight clusters.
Probe ID	Soybean gene model	Matched Arabidopsis locus ID	Annotation	Mean 25 DAF	Mean 30 DAF	Mean 40 DAF	Mean 45 DAF	Mean 50 DAF	se	p-value	q-value	Cluster	Panther ID
Gma.10053.1.S1_at	Glyma08g36790.1	AT2G21560	YEAST SPT2-RELATED	0.422687	0.59325	0.648305	0.795219	1.57943	0.0741939	0.00203795	0.00920452	1	PTHR22691		Gene annotation to Arabidopsis.								Probe->Soy 8X	Affy soy probe	Matched Soy 8X	No match	unique Soy8X
Gma.10125.1.A1_at	Glyma07g08250.1	AT2G31890	FAST LEU-RICH DOMAIN-CONTAINING	0.335364	0.149241	0.444217	0.692979	1.55305	0.10168	0.00321287	0.00991787	1	PTHR21228		Cluster	Affy probes	With matched Arabidopsis locus ID	Unique Arabidopsis locus ID	Not matched to Arabidopsis locus ID	Matched to more than one Arabidopsis locus ID			Number	37593	36631	962	26156
Gma.10125.2.S1_at	Glyma03g01780.1	AT2G31890		0.36673	0.387257	0.582758	0.626681	1.65268	0.0483452	0.000199873	0.00820632	1			T1	637	549	505	88	44			Percent		0.97441	0.0255899
Gma.1016.1.S1_at	Glyma13g24880.1	AT4G04950	GLUTAREDOXIN	2.45318	2.46676	2.54338	2.68866	3.25607	0.0480384	0.00120889	0.00865042	1	PTHR10293		T2	404	332	302	72	30
Gma.1020.1.S1_at	Glyma17g02590.1			0.756511	0.957289	1.33295	1.34386	2.98566	0.101179	0.000504279	0.00828495	1			T3	498	453	419	45	34
Gma.10299.1.S1_at	Glyma06g47960.2	AT4G10100		1.59131	1.32475	1.71414	1.80429	2.92168	0.0796897	0.000812488	0.00838153	1			T4	174	150	137	24	13
Gma.10303.1.S1_at	Glyma15g07970.3	AT5G01230		0.882416	0.892352	0.923501	1.01517	1.56815	0.0321892	0.000435562	0.00828495	1			T5	193	166	150	27	16
Gma.10328.1.S1_at	Glyma15g01660.2	AT1G52380		2.23438	2.18275	2.33981	2.49832	3.21879	0.0738542	0.00258971	0.00952192	1			T6	430	372	318	58	54
Gma.10368.3.S1_a_at	Glyma02g37570.1	AT2G33735	DNAJ/HSP40	0.372757	0.199663	0.499819	0.74084	2.36371	0.12376	0.00112956	0.0085377	1	PTHR11821		T7	401	317	290	84	27
Gma.1041.1.S1_at	Glyma04g18950.1	AT3G57340	DNAJ/HSP40	1.64087	1.59281	1.77912	1.92637	2.31986	0.0463073	0.00177166	0.00910846	1	PTHR11821		T8	132	112	109	20	3
Gma.10588.1.S1_a_at	Glyma11g04960.1	AT5G65910		0.82754	1.11006	1.49894	1.83555	3.03052	0.128232	0.00142446	0.00890459	1			Total	2869	2451	2230	418	221
Gma.10588.2.S1_at	Glyma11g04960.1	AT5G65910		0.619625	0.960575	1.37052	1.69046	2.87874	0.13238	0.0015205	0.0089096	1
Gma.10592.1.S1_at	Glyma04g01980.2	AT5G42310		0.172589	0.389939	0.711321	1.12829	2.04745	0.0955255	0.000795214	0.00838153	1
Gma.10711.2.S1_at	Glyma09g30380.1	AT1G67920		-0.642278	-1.10213	-0.0338214	0.640842	3.65766	0.254213	0.000954414	0.00838153	1
Gma.10751.1.S1_a_at	Glyma12g15420.1	AT2G42680	ENDOTHELIAL DIFFERENTIATION-RELATED FACTOR 1 (MULTIPROTEIN BRIDGING FACTOR 1)	3.0164	2.84368	3.25397	3.30372	4.02782	0.0241777	2.42e-05	0.00766242	1	PTHR10245
Gma.10751.3.S1_x_at	Glyma06g42890.1	AT2G42680	ENDOTHELIAL DIFFERENTIATION-RELATED FACTOR 1 (MULTIPROTEIN BRIDGING FACTOR 1)	3.55581	3.40548	3.64327	3.73372	4.38798	0.0564081	0.0013867	0.00890459	1	PTHR10245
Gma.10815.1.S1_at	Glyma20g16430.1	AT5G41990	SERINE/THREONINE-PROTEIN KINASE WNK (WITH NO LYSINE)-RELATED	0.113435	0.159194	0.486833	0.570875	1.52503	0.098646	0.00250025	0.0095119	1	PTHR13902
Gma.10860.1.S1_a_at	Glyma20g02570.1	AT4G19860	LECITHIN-CHOLESTEROL ACYLTRANSFERASE-RELATED	1.45039	1.27687	1.52213	1.59633	2.69476	0.0584832	0.000336796	0.00828495	1	PTHR11440
Gma.10860.2.S1_at	Glyma20g02570.1	AT4G19860	LECITHIN-CHOLESTEROL ACYLTRANSFERASE-RELATED	0.971049	0.998843	1.1633	1.41413	2.11598	0.0833184	0.00268439	0.00959344	1	PTHR11440
Gma.10906.1.S1_at	Glyma03g32970.1	AT3G53670		2.31757	2.04514	2.32614	2.54979	3.90267	0.102015	0.0010608	0.00847315	1
Gma.10960.1.S1_s_at	Glyma14g39840.1	AT1G20510	AMP DEPENDENT LIGASE/SYNTHETASE	1.01213	1.06808	1.59766	1.93817	3.29964	0.146684	0.00173472	0.0090632	1	PTHR11968
Gma.10967.1.S1_at	Glyma06g09520.1	AT1G09970	SERINE-THREONINE PROTEIN KINASE, PLANT-TYPE	-0.772533	-0.492379	0.430106	0.511238	2.38303	0.118009	0.000242912	0.00828495	1	PTHR23258
Gma.10975.2.S1_s_at	Glyma07g38310.2	AT3G21510		0.554884	0.694005	1.04955	1.22843	2.98559	0.170146	0.0025314	0.0095119	1
Gma.1106.1.S1_at	Glyma06g12980.1	AT5G53330		1.70361	1.64122	1.95944	2.05672	3.31002	0.100895	0.00137503	0.00890459	1
Gma.11060.1.A1_at	Glyma08g12170.1	AT4G34590	CYCLIC-AMP-DEPENDENT TRANSCRIPTION FACTOR ATF-6 BETA	0.490484	0.646374	1.40491	1.49283	2.86389	0.172544	0.00310075	0.00986226	1	PTHR22952:SF5
Gma.11127.1.A1_at	Glyma13g19820.1	AT5G12130		-0.415599	-0.311331	0.147967	0.370059	2.2957	0.166866	0.00150253	0.00890855	1
Gma.11162.1.S1_at	Glyma02g01580.1	AT1G76560		0.190185	0.0932064	0.462155	0.829326	2.79073	0.196894	0.00274093	0.00961239	1
Gma.11200.1.S1_at	Glyma16g34560.1	AT2G37790	ALDO/KETO REDUCTASE	0.962546	0.963114	1.3375	1.48401	2.38572	0.100372	0.00243236	0.00948436	1	PTHR11732
Gma.11204.2.S1_a_at	Glyma01g04980.3			1.20655	1.29261	1.52231	1.38513	2.58891	0.103619	0.00309591	0.00986226	1
Gma.11213.1.S1_x_at	Glyma14g40590.1	AT5G10980	HISTONE H3	3.11829	2.91972	3.48891	3.5417	4.36343	0.0772454	0.00107511	0.00847315	1	PTHR11426
Gma.11213.2.S1_at	Glyma14g40590.1	AT5G10980	HISTONE H3	1.90511	1.77665	1.99596	2.08813	3.33155	0.0554473	0.000173892	0.00800692	1	PTHR11426
Gma.11220.3.S1_at	Glyma07g09370.1	AT4G29010	3-HYDROXYACYL-COA DEHYROGENASE	2.24381	2.14123	2.33821	2.29382	2.80189	0.0204426	0.000120604	0.00800692	1	PTHR23309
Gma.11224.3.S1_at	Glyma13g42170.1	AT3G07560		2.42707	2.46127	2.62116	2.63523	3.25052	0.0279533	0.000146714	0.00800692	1
Gma.11238.1.S1_a_at	Glyma13g40140.2	AT5G60600		1.68316	1.73822	1.90304	1.89848	2.26754	0.0375588	0.00205067	0.00920452	1
Gma.1124.1.S1_at	Glyma02g46340.1	AT3G20310		0.839369	0.847542	0.784093	1.27807	2.56087	0.13031	0.00249131	0.0095119	1
Gma.11278.1.S1_at	Glyma03g36230.1	AT2G35900		2.47774	2.42552	2.57834	2.64498	3.15187	0.0377094	0.000817634	0.00838153	1
Gma.11292.1.S1_s_at	Glyma05g05260.1	AT5G47200	RAS-RELATED GTPASE	2.29969	2.13055	2.47327	2.62654	3.29641	0.0714695	0.00180209	0.00912626	1	PTHR11708
Gma.11483.1.S1_at	Glyma17g08010.1	AT4G30690	TRANSLATION INITIATION FACTOR IF-3	0.0615715	0.138212	0.445952	0.730055	1.91455	0.0846185	0.000467954	0.00828495	1	PTHR10938
Gma.11837.1.S1_at	Glyma12g30100.2	AT5G60790		2.45685	2.3542	2.78219	3.01751	4.40872	0.148092	0.00281921	0.00968297	1
Gma.1184.2.S1_at	Glyma18g02920.1	AT3G11110	RING FINGER PROTEIN 11 (SID 1669) (NEDD4 WW DOMAIN-BINDING PROTEIN 2).	-0.774289	-0.655225	-0.272949	0.159936	1.73168	0.0868143	0.000157495	0.00800692	1	PTHR22764
Gma.11958.1.S1_at	Glyma11g04460.3	AT4G18010		0.078582	0.0806167	0.356542	0.513298	1.58241	0.0957199	0.00158913	0.00896092	1
Gma.11975.1.S1_at	Glyma10g08560.1	AT5G03910	ATP-BINDING CASSETTE TRANSPORTER	-0.00608851	-0.680185	0.156228	0.0385705	1.58611	0.111418	0.000922951	0.00838153	1	PTHR19242
Gma.12040.1.S1_a_at	Glyma18g02070.1	AT4G39870	NUCLEOLAR PROTEIN 7/ESTROGEN RECEPTOR COACTIVATOR-RELATED	1.35058	1.34015	1.5795	1.59047	3.07275	0.115019	0.00174248	0.00908173	1	PTHR23354
Gma.12083.1.A1_at	Glyma16g13400.1		HEAT SHOCK TRANSCRIPTION FACTOR	-0.12311	-0.0865138	0.0901532	0.0947061	1.09289	0.0487469	0.000261201	0.00828495	1	PTHR10015
Gma.12127.1.S1_at	Glyma18g38120.1	AT3G24760		1.208	1.29668	1.89004	2.12725	3.67301	0.185644	0.0033487	0.00998586	1
Gma.12183.1.A1_s_at				0.887627	0.960253	1.27055	1.54639	2.61262	0.0920004	0.000864527	0.00838153	1
Gma.12381.1.S1_x_at	Glyma19g02370.3	AT1G69840		2.61609	2.53688	2.71539	2.66864	3.38316	0.0401608	0.000553709	0.00828495	1
Gma.12387.1.S1_at	Glyma19g06090.1	AT5G38660		-0.452902	-0.693214	0.371421	0.389445	2.06673	0.130472	0.00061078	0.00828688	1
Gma.12412.1.S1_at				1.95613	2.09022	2.1318	2.1361	2.65143	0.0468437	0.00264587	0.00957782	1
Gma.1242.1.S1_at	Glyma03g17950.1	AT1G55510	DEHYDROGENASE RELATED	0.828712	0.693292	1.12607	1.18203	2.34852	0.0980818	0.00142667	0.00890459	1	PTHR11624
Gma.12478.1.A1_at	Glyma12g00260.1	AT5G42670		1.19356	1.03675	1.265	1.22371	1.74212	0.0436283	0.0020253	0.00920452	1
Gma.12559.1.A1_at	Glyma10g12110.1		RAS-RELATED GTPASE	-0.694099	-0.384149	-0.353288	0.0395993	0.617465	0.0916247	0.00299956	0.00980116	1	PTHR11708
Gma.12946.1.A1_at	Glyma20g29880.1		RNA POLYMERASE III (DNA DIRECTED)-RELATED	1.16404	1.22159	1.54036	1.67903	2.5202	0.0905525	0.00213123	0.00925287	1	PTHR12949
Gma.1304.1.S1_at	Glyma04g06800.1	AT1G15800		1.32159	1.38022	1.56995	2.05261	3.87456	0.163482	0.00156467	0.00895394	1
Gma.13050.1.S1_at	Glyma06g03140.1	AT1G75460	UNCHARACTERIZED	-0.783969	-0.467901	-0.301742	-0.0946514	1.48955	0.160851	0.0029761	0.00980116	1	PTHR23327
Gma.13163.2.S1_a_at	Glyma08g18780.3	AT1G80245		0.380063	0.50237	0.288118	0.88369	1.12966	0.0460205	0.000793937	0.00838153	1
Gma.13225.1.S1_at	Glyma17g17050.1	AT5G65840	gb def: Hypothetical protein At5g65840	-0.299327	-0.352317	-0.0594108	0.426717	1.94762	0.15065	0.00174818	0.00908173	1	PTHR22274:SF7
Gma.13305.1.S1_at	Glyma13g44300.1	AT5G32440		1.11637	1.27373	1.52882	1.48258	2.21695	0.0556089	0.000867872	0.00838153	1
Gma.13391.1.A1_at	Glyma03g07530.1	AT2G38270	GLUTAREDOXIN	0.349995	0.207896	0.512672	0.597439	1.78373	0.106725	0.00230058	0.00933733	1	PTHR10293
Gma.13531.1.S1_a_at	Glyma08g13190.1	AT1G55365		0.262899	0.315786	0.834143	0.977295	2.57497	0.146848	0.00168916	0.00901543	1
Gma.1356.1.S1_at	Glyma18g46830.1	AT2G45990		0.847472	0.778046	1.10587	1.14989	1.97647	0.0893268	0.00334885	0.00998586	1
Gma.1363.1.A1_at	Glyma11g38040.1	AT2G22360	DNAJ/HSP40	0.23234	-0.273169	0.29802	0.456996	1.48922	0.107628	0.00213958	0.00926496	1	PTHR11821
Gma.13867.1.S1_at	Glyma17g37310.1	AT2G45330		0.402523	0.371653	0.380314	0.850608	2.00567	0.0997088	0.00115477	0.00857423	1
Gma.14187.1.A1_at	Glyma02g10430.1			-1.33128	-0.852597	-0.470195	-0.787013	1.05067	0.0919082	0.000305936	0.00828495	1
Gma.14281.1.S1_at	Glyma20g24850.3	AT5G38470		2.9162	2.76957	2.95223	2.99918	3.72727	0.0665197	0.00271407	0.00959344	1
Gma.14342.1.S1_at	Glyma11g08920.1	AT4G35260	DECARBOXYLATING DEHYDROGENASES-ISOCITRATE, ISOPROPYLMALATE, TARTRATE	0.431719	0.273141	0.660858	0.929967	1.62468	0.0914161	0.00243625	0.00948664	1	PTHR11835
Gma.14684.1.S1_at	Glyma16g31990.1	AT5G52200	PROTEIN PHOSPHATASE INHIBITOR	1.14246	1.14657	1.4827	1.41078	2.03907	0.0496108	0.000963819	0.00838153	1	PTHR12398
Gma.14850.1.S1_at	Glyma09g27870.1	AT5G62200		3.3381	3.22198	3.65419	3.66446	4.412	0.0783782	0.00226691	0.00932071	1
Gma.15034.1.S1_at	Glyma08g47150.1		CHAPERONE BINDING PROTEIN	0.265995	0.259978	0.720803	0.796312	1.541	0.0712235	0.000976511	0.00838153	1	PTHR22904
Gma.15036.2.A1_at	Glyma02g12210.2	AT1G74440		-0.78349	-1.15097	-0.987368	-0.185061	1.80816	0.0910796	9.41e-05	0.00800692	1
Gma.15213.1.S1_at	Glyma09g02070.2	AT3G13340		1.52558	1.55923	1.91612	1.8131	2.47322	0.0550844	0.00122807	0.00867609	1
Gma.15227.1.S1_s_at	Glyma01g05440.1	AT3G05290	MITOCHONDRIAL CARRIER PROTEIN RELATED	0.160384	0.166414	0.475458	0.80498	2.65568	0.133319	0.000768997	0.00838153	1	PTHR11896
Gma.15264.1.S1_at	Glyma20g32800.2	AT3G56680		1.02318	0.957393	1.21506	1.23829	2.10538	0.033976	8.66e-05	0.00800692	1
Gma.15384.1.S1_at	Glyma09g40890.1	AT1G32070	FAMILY NOT NAMED	0.404039	0.327879	0.520787	0.503773	1.22917	0.0209743	3.36e-05	0.00766242	1	PTHR13355
Gma.15512.1.S1_s_at	Glyma13g36920.1	AT3G54680		1.06487	1.26429	1.38352	1.6494	2.80621	0.113925	0.00208958	0.00922467	1
Gma.1557.1.S1_a_at	Glyma19g39420.1	AT3G62980	F-BOX/LEUCINE RICH REPEAT PROTEIN	1.86189	1.92675	2.05854	2.18163	2.96255	0.0457262	0.000326284	0.00828495	1	PTHR23125
Gma.15688.3.S1_at	Glyma01g44200.2	AT4G10180		0.265127	0.392504	0.280263	0.507993	0.981362	0.0505486	0.00242621	0.00948436	1
Gma.15720.1.S1_at	Glyma08g47150.1	AT4G30480	CHAPERONE BINDING PROTEIN	1.21877	1.05331	1.26417	1.59107	2.55591	0.101451	0.00224233	0.00930431	1	PTHR22904
Gma.1583.1.S1_s_at	Glyma02g01720.1	AT1G02660		0.244873	-0.123224	0.537745	0.684406	1.94381	0.0933705	0.000585571	0.00828688	1
Gma.15862.2.S1_a_at	Glyma11g15650.2	AT2G28550		-0.632842	-1.03285	-0.330664	-0.362542	1.21924	0.158564	0.00322058	0.00991787	1
Gma.15930.1.S1_at	Glyma04g35180.1	AT5G62860		0.134729	0.274539	0.620604	0.506165	1.62751	0.0971364	0.00208234	0.00922467	1
Gma.1601.1.A1_at	Glyma14g38920.1	AT5G16370	AMP DEPENDENT LIGASE/SYNTHETASE	-0.456888	-0.165495	0.938759	1.54297	3.73634	0.252707	0.00147054	0.00890855	1	PTHR11968
Gma.16027.2.S1_at	Glyma04g00330.1	AT1G08540		-0.587233	-0.188364	-0.412746	0.0915065	1.21139	0.111766	0.00171348	0.00904239	1
Gma.16106.1.S1_at	Glyma04g41500.1	AT4G27910	PHD FINGER PROTEINS	-0.374923	-0.129679	-0.0655073	0.434648	0.876671	0.0318139	4.78e-05	0.00800692	1	PTHR13793
Gma.16155.2.S1_at	Glyma05g25780.2	AT2G34410		-0.252722	0.116796	0.156617	0.261649	1.33399	0.0736667	0.000666339	0.00831738	1
Gma.16313.1.A1_at	Glyma09g30220.2	AT3G17800		0.144716	0.269401	0.516398	0.306247	1.10088	0.045595	0.000608032	0.00828688	1
Gma.16336.1.S1_at	Glyma08g25610.1	AT1G53670	METHIONINE SULFOXIDE REDUCTASE	1.43828	1.51335	2.20923	2.33605	3.69842	0.157083	0.00246963	0.00950646	1	PTHR10173
Gma.16337.2.S1_at	Glyma06g35680.4	AT3G15180		3.02315	3.10603	3.26624	3.29703	3.88726	0.0624359	0.00316729	0.00991772	1
Gma.16337.3.S1_at	Glyma06g35680.3	AT3G15180		2.48025	2.75571	2.77235	2.73086	3.32665	0.0480542	0.00161098	0.00898815	1
Gma.1634.1.S1_at	Glyma12g10150.1	AT3G44110	DNAJ/HSP40	4.69381	4.57358	4.74331	4.71964	5.1086	0.0316184	0.00170764	0.00904239	1	PTHR11821
Gma.16342.1.S1_at	Glyma19g07140.5	AT5G14420		1.21177	1.30141	1.90711	2.14728	3.70569	0.186606	0.00326737	0.00994056	1
Gma.16414.1.S1_at	Glyma15g00260.2	AT1G78995		0.288499	0.239584	0.354408	0.607958	1.59099	0.0895577	0.00179672	0.00912626	1
Gma.1648.2.A1_a_at	Glyma12g03360.3	AT1G10820		0.999635	0.931832	1.15358	1.24833	2.26676	0.0789937	0.00126426	0.00873018	1
Gma.16522.1.A1_at	Glyma05g27360.1	AT5G46180	AMINOTRANSFERASE CLASS III	1.15797	1.03623	1.33885	1.19619	1.95283	0.0629522	0.00255857	0.00951863	1	PTHR11986
Gma.1655.1.S1_at	Glyma08g42790.1	AT4G25130	METHIONINE SULFOXIDE REDUCTASE	1.05004	0.966942	1.54848	1.56911	2.84477	0.0833854	0.000441232	0.00828495	1	PTHR10173
Gma.16578.1.A1_at				-3.11109	-3.97713	-3.05229	-2.62161	-1.61684	0.150311	0.00259976	0.00952192	1
Gma.16609.1.A1_at	Glyma11g37770.1	AT1G67850		0.675976	0.604902	0.802511	0.940137	1.72445	0.0426016	0.000232016	0.00828495	1
Gma.16610.1.S1_at	Glyma12g02300.2	AT1G51500		-0.124726	-0.0382285	0.328591	0.503567	1.57589	0.0586172	0.000161663	0.00800692	1
Gma.16645.1.S1_at	Glyma14g24220.1	AT1G01720		0.74726	0.618521	0.846153	1.18653	3.3476	0.202788	0.00279451	0.00965199	1
Gma.16645.2.S1_a_at	Glyma14g24220.1	AT1G01720		1.46345	1.39138	1.63095	1.96998	3.88054	0.170375	0.00202911	0.00920452	1
Gma.16651.1.S1_at	Glyma10g40120.1	AT1G50020		0.0599835	-0.6125	0.68454	0.870226	2.7276	0.199731	0.00182168	0.00912626	1
Gma.1667.1.A1_at	Glyma05g03940.1	AT4G22740		1.46329	1.3959	1.60525	1.8557	3.16628	0.11318	0.00161902	0.00898815	1
Gma.16683.1.S1_a_at	Glyma06g14140.1	AT5G24490		1.49219	1.26234	1.81202	1.80174	2.96342	0.120745	0.00317151	0.00991787	1
Gma.16697.1.S1_s_at	Glyma18g12090.1	AT4G27070	PYRIDOXAL-5-PHOSPHATE DEPENDENT BETA FAMILY	2.40185	2.24329	2.57841	2.62537	3.70358	0.0874618	0.00150666	0.00890855	1	PTHR10314
Gma.16703.2.S1_a_at	Glyma18g40690.1	AT2G37770	ALDO/KETO REDUCTASE	3.03684	3.00866	3.25061	3.2692	4.01249	0.0666091	0.00199798	0.00920452	1	PTHR11732
Gma.16708.1.S1_s_at	Glyma02g16010.2	AT3G54660		1.71659	1.68256	1.73582	1.98664	3.03656	0.095919	0.00216558	0.00926496	1
Gma.16741.1.S1_at	Glyma14g10090.1	AT2G22840		1.09768	1.24695	1.33961	1.3968	2.21282	0.0351644	0.000124271	0.00800692	1
Gma.16756.2.S1_at	Glyma17g15260.1		EXOSTOSIN (HEPARAN SULFATE GLYCOSYLTRANSFERASE)-RELATED	-0.752662	-0.274509	-0.131757	-0.503635	0.568691	0.0785891	0.00172589	0.00905577	1	PTHR11062
Gma.16897.1.S1_at	Glyma04g08580.1			0.299197	0.524653	0.589733	0.629391	1.58043	0.0733686	0.00136499	0.00890459	1
Gma.16956.1.S1_s_at	Glyma06g21900.2	AT5G61150		1.8293	2.06376	1.93466	2.34426	3.3148	0.102069	0.00232053	0.00934728	1
Gma.16994.1.S1_at	Glyma05g20940.1		RER1 PROTEIN	1.61001	1.36242	1.55626	1.73377	2.69941	0.0835067	0.00180449	0.00912626	1	PTHR10743
Gma.17057.1.S1_s_at	Glyma19g26500.1	AT3G27020		2.26499	2.0993	2.42919	2.66897	3.14812	0.0311512	0.000100047	0.00800692	1
Gma.17076.1.A1_at	Glyma08g11430.1		MICROFIBRIL-ASSOCIATED PROTEIN	1.19244	1.30474	1.34724	1.59886	2.01919	0.0385314	0.000539044	0.00828495	1	PTHR15327
Gma.17147.1.S1_at	Glyma10g08680.1	AT5G06130		1.01566	0.81474	0.992165	1.31032	2.11814	0.0905498	0.00260942	0.00952192	1
Gma.1720.1.S1_a_at	Glyma04g41510.1	AT5G53450		0.843336	0.67995	0.899051	1.04998	2.42097	0.0698019	0.000277814	0.00828495	1
Gma.17203.1.S1_at	Glyma10g26940.1			-0.753169	-0.128514	-0.248122	0.390936	1.92286	0.0957453	0.000221842	0.00828495	1
Gma.1721.1.S1_at	Glyma12g00830.1	AT5G61500	AUTOPHAGOCYTOSIS PROTEIN AUT1-RELATED	1.70394	1.71247	1.94421	2.0332	3.14236	0.0967123	0.00193782	0.00915558	1	PTHR12866
Gma.17330.1.S1_at	Glyma12g07340.1	AT5G60550	CALCIUM/CALMODULIN-DEPENDENT PROTEIN KINASE-RELATED	0.99804	0.855832	1.23819	1.42555	2.21842	0.0698564	0.000840059	0.00838153	1	PTHR22982
Gma.17356.1.S1_at	Glyma16g05540.1	AT1G28050		1.58648	1.47254	1.70009	1.91402	2.45714	0.0679538	0.00258733	0.00952192	1
Gma.17407.1.S1_at	Glyma06g28570.1	AT4G30600	GTPASE CONTAINING FAMILY OF SIGNAL RECOGNITION PARTICLE PROTEINS	2.97228	2.87548	3.0777	3.17962	3.66621	0.052089	0.00227688	0.00933733	1	PTHR11564
Gma.17438.1.S1_at	Glyma18g50370.1			-0.340306	-0.969483	-0.393788	-0.328593	0.625032	0.0888067	0.00162467	0.00898815	1
Gma.1750.1.S1_at	Glyma04g42800.1	AT1G77450		2.2616	2.62624	3.03406	2.97099	4.26013	0.120628	0.00184343	0.00912862	1
Gma.17533.1.S1_at	Glyma06g07390.1	AT4G32440		0.247502	0.469385	0.670579	0.714292	1.72423	0.0811535	0.00119124	0.00862689	1
Gma.17594.2.S1_at	Glyma10g31590.1	AT1G64660	CYSTEINE/METHIONINE METABOLISM PYRIDOXAL-5-PHOSPHATE ENZYMES	0.807191	0.481305	0.888182	1.14385	2.01759	0.0741566	0.000760648	0.00838153	1	PTHR11808
Gma.17645.1.S1_a_at	Glyma03g33330.1	AT5G02770	SUBFAMILY NOT NAMED	0.749891	1.08405	1.11562	1.3154	2.05057	0.0434127	0.000188871	0.0081796	1	PTHR21594:SF5
Gma.1769.1.S1_at	Glyma08g34030.2			0.909531	0.76411	1.01929	1.23869	1.93588	0.0848239	0.00317221	0.00991787	1
Gma.17798.2.S1_at	Glyma11g11640.2			1.36232	1.33132	2.16047	1.89983	3.37148	0.0968214	0.000531392	0.00828495	1
Gma.17965.1.S1_at	Glyma10g00780.1	AT2G33430		0.5613	0.406619	0.805185	0.963813	2.34412	0.116657	0.00146664	0.00890855	1
Gma.17970.1.S1_at	Glyma01g42920.1	AT4G11560		2.09997	1.91753	2.28836	2.47873	3.20158	0.0620658	0.000705861	0.00838153	1
Gma.18020.1.S1_at	Glyma02g37090.1	AT1G78290	CALCIUM/CALMODULIN-DEPENDENT PROTEIN KINASE-RELATED	-0.461717	0.0528824	0.171235	-0.21628	1.2124	0.0974028	0.00149907	0.00890855	1	PTHR22982
Gma.18040.1.S1_at	Glyma15g42750.1	AT3G08505	MAKORIN	1.00713	1.0167	1.24904	1.39622	2.5469	0.114886	0.00289071	0.00976241	1	PTHR11224
Gma.18065.1.S1_at	Glyma17g16030.1		PUTATIVE SERINE PROTEASE-RELATED	1.92473	1.93985	2.03994	2.02363	2.63955	0.0545295	0.003068	0.00985136	1	PTHR12439
Gma.1830.1.S1_s_at	Glyma19g00860.1	AT1G08580		2.63512	2.58069	2.98052	2.97448	3.79245	0.0131026	1.61e-06	0.00280371	1
Gma.1908.1.S1_at	Glyma07g06270.2	AT1G01360		1.76835	1.74772	2.3772	2.65838	3.76746	0.153595	0.00324859	0.00992486	1
Gma.1983.1.S1_at	Glyma14g23820.1	AT3G26430	ZINC FINGER FYVE DOMAIN CONTAINING PROTEIN	-1.9742	-1.39592	-0.987307	-0.99872	2.39542	0.295325	0.00242526	0.00948436	1	PTHR22835:SF27
Gma.2034.1.S1_at	Glyma06g10790.1	AT1G34780	PROTEIN DISULFIDE ISOMERASE	2.11454	2.12961	2.36652	2.7144	4.25443	0.150857	0.00226042	0.0093185	1	PTHR18929
Gma.2104.1.S1_at	Glyma10g43160.1	AT3G19950	RING ZINC FINGER PROTEIN	1.97132	1.93453	2.09141	2.18462	2.83445	0.0449833	0.000654261	0.00830643	1	PTHR22763
Gma.2119.2.A1_at	Glyma16g22530.1	AT2G17200	UBIQUILIN	1.7676	1.67751	1.9172	2.27657	3.69837	0.130441	0.00169986	0.00902879	1	PTHR10677
Gma.2119.5.A1_a_at	Glyma02g04740.2	AT2G17190		1.13791	1.01267	1.33538	1.54087	2.43768	0.104108	0.00316658	0.00991772	1
Gma.2119.5.A1_x_at	Glyma02g04740.2	AT2G17190		0.0695772	0.126449	0.242876	0.751871	1.85603	0.065552	0.000174095	0.00800692	1
Gma.2135.1.S1_a_at	Glyma08g13980.1	AT1G13020		2.11644	2.3331	2.20179	2.37947	2.59921	0.0303871	0.0020342	0.00920452	1
Gma.2147.1.S1_at	Glyma10g02380.1	AT5G27720	SMALL NUCLEAR RIBONUCLEOPROTEIN SM	1.63637	1.50904	1.6773	1.8674	2.5821	0.0789444	0.00321703	0.00991787	1	PTHR23338
Gma.2222.1.S1_at	Glyma04g01170.3	AT4G39120		0.944157	1.06171	1.27821	1.51148	3.11642	0.140675	0.00179608	0.00912626	1
Gma.2234.1.S1_at	Glyma15g05100.2	AT1G71190		1.9027	1.89823	2.14345	2.40015	4.08835	0.145465	0.00176335	0.00910804	1
Gma.2234.2.S1_at	Glyma15g05100.1	AT1G71190		1.63893	1.62051	1.8301	1.95656	3.25672	0.0636602	0.000221212	0.00828495	1
Gma.2314.1.S1_at	Glyma17g13440.2	AT4G24740		1.23284	1.17274	1.39366	1.37251	2.03359	0.0615405	0.00282498	0.00968746	1
Gma.2354.2.S1_at	Glyma20g38950.3	AT1G74040		2.68966	2.6278	2.77512	2.89855	3.66169	0.0616021	0.00129809	0.00878255	1
Gma.2356.1.A1_at	Glyma13g10480.1	AT5G41990	SERINE/THREONINE-PROTEIN KINASE WNK (WITH NO LYSINE)-RELATED	0.204467	0.448482	0.67412	0.615673	2.30714	0.124592	0.00140417	0.00890459	1	PTHR13902
Gma.2435.1.S1_at	Glyma01g01900.6			0.909696	1.17071	1.17403	1.39696	1.89775	0.0686301	0.00320552	0.00991787	1
Gma.2490.1.S1_at	Glyma17g08100.1	AT4G30600	GTPASE CONTAINING FAMILY OF SIGNAL RECOGNITION PARTICLE PROTEINS	2.03573	1.94352	2.06558	2.11315	2.69882	0.0455406	0.0014745	0.00890855	1	PTHR11564
Gma.2590.7.S1_at	Glyma13g01580.1	AT2G23810		2.85835	2.92746	3.33053	3.48927	4.36136	0.110854	0.00314032	0.00989001	1
Gma.2603.1.S1_at	Glyma03g36030.3	AT3G09180		1.241	1.377	1.3841	1.45111	2.01777	0.045975	0.00150684	0.00890855	1
Gma.2608.1.S1_at	Glyma17g14020.1	AT4G11740	FAS-ASSOCIATED PROTEIN	2.50896	2.56051	2.81175	3.03332	3.94055	0.0865092	0.00138886	0.00890459	1	PTHR23322
Gma.2609.2.A1_at	Glyma06g07280.2	AT5G11200		2.41786	2.4612	2.46889	2.6932	3.48927	0.0788769	0.00259498	0.00952192	1
Gma.2698.1.S1_at	Glyma20g25950.2			1.31929	1.27906	1.54259	1.51132	2.63484	0.0866406	0.00163158	0.00899811	1
Gma.2720.1.S1_at	Glyma16g01120.1		CGI-141-RELATED/LIPASE CONTAINING PROTEIN	-0.395023	-0.166858	-0.0966718	0.420426	1.2547	0.0765107	0.000525712	0.00828495	1	PTHR21493
Gma.2722.1.S1_at	Glyma06g04920.1	AT1G27760	INTERFERON-RELATED DEVELOPMENTAL REGULATOR-RELATED	2.02097	2.04898	2.42658	2.63928	3.823	0.10194	0.00105034	0.00847315	1	PTHR12354
Gma.2722.2.S1_at	Glyma06g04920.3	AT1G27760		0.696575	0.860049	1.49953	1.58941	3.12581	0.147487	0.00156633	0.00895394	1
Gma.2742.2.S1_at	Glyma02g16320.2	AT3G63310		1.92573	2.05716	2.37653	2.74021	4.08955	0.136543	0.00170276	0.00902879	1
Gma.2766.1.S1_at	Glyma15g03260.1	AT3G07565		0.512251	0.42788	0.660581	0.941728	2.03888	0.10475	0.00181022	0.00912626	1
Gma.2767.1.S1_at	Glyma04g12630.1			1.46789	1.50117	1.62419	1.87006	2.3569	0.066276	0.0029259	0.00978931	1
Gma.2809.3.S1_a_at	Glyma01g00760.2	AT2G19830		1.65705	1.77628	1.81056	1.87612	2.67913	0.0726084	0.00272048	0.00959344	1
Gma.2826.1.S1_s_at	Glyma20g38570.1	AT3G55120		0.292037	0.013771	0.400952	0.609072	1.47281	0.0752241	0.0009661	0.00838153	1
Gma.2897.1.S1_at	Glyma14g07790.2	AT1G75400		0.690626	0.395586	0.692534	0.792381	1.96392	0.0992395	0.00197007	0.00918388	1
Gma.2904.3.S1_at	Glyma13g17660.1		TRANSMEMBRANE PROTEIN 14, 15	1.9763	2.0494	2.14741	2.24499	2.65139	0.0431996	0.00198391	0.00919793	1	PTHR12668
Gma.2931.1.S1_at	Glyma12g12740.2	AT4G28300		1.46634	1.35861	1.60243	1.81481	2.83662	0.0851618	0.00118845	0.00862689	1
Gma.2949.1.S1_at	Glyma04g38170.2	AT5G23610		1.2929	1.24135	1.46923	1.70125	2.55141	0.0811478	0.00150097	0.00890855	1
Gma.3124.1.S1_at	Glyma05g32510.1	AT1G53570	MAPKK-RELATED SERINE/THREONINE PROTEIN KINASES	-0.853848	-1.21517	-0.654277	-0.515669	0.364263	0.0891043	0.00149625	0.00890855	1	PTHR22986
Gma.3124.2.A1_at	Glyma05g32510.1		MAPKK-RELATED SERINE/THREONINE PROTEIN KINASES	1.97376	1.94339	2.13951	2.09228	2.94485	0.074707	0.00292286	0.00978931	1	PTHR22986
Gma.3124.3.S1_a_at	Glyma08g16670.2			1.84212	1.9759	2.2072	2.27245	3.38398	0.0716094	0.000546388	0.00828495	1
Gma.3126.1.S1_a_at	Glyma15g17900.1	AT2G19180		2.20467	2.23326	2.5569	2.63268	3.51688	0.081967	0.00159328	0.00896299	1
Gma.3126.1.S1_at	Glyma15g17900.1	AT2G19180		1.46133	1.51607	1.76067	1.81544	2.82807	0.0587333	0.000369491	0.00828495	1
Gma.3126.2.S1_at	Glyma09g06700.1	AT2G19180		0.710921	0.651967	1.00574	1.14719	2.19057	0.112075	0.00291691	0.00978931	1
Gma.3151.1.S1_a_at	Glyma07g15960.1	AT2G37660	NITROGEN METABOLIC REGULATION PROTEIN NMR-RELATED	3.30196	3.15401	3.31394	3.37245	4.02056	0.0326872	0.000254756	0.00828495	1	PTHR14194
Gma.3202.1.S1_at	Glyma01g39540.1	AT4G36900		-0.0712303	-0.265707	0.651261	0.629774	2.19982	0.136289	0.00111258	0.00849026	1
Gma.3234.1.S1_at	Glyma17g11800.1	AT1G05500	CALCIUM-DEPENDENT LIPID-BINDING PROTEIN (CALB RELATED)	2.63144	2.58377	2.74933	2.81722	3.44248	0.056488	0.00197206	0.00918388	1	PTHR10774
Gma.3275.1.S1_at	Glyma13g10330.1	AT5G18520	LUNG SEVEN TRANSMEMBRANE RECEPTOR	2.06362	1.94567	2.22548	2.46635	3.12519	0.0668611	0.00118901	0.00862689	1	PTHR21229
Gma.3298.1.S1_at	Glyma16g06890.1			-0.877774	-1.92486	-1.04384	-0.34213	3.01217	0.326805	0.00241718	0.00947724	1
Gma.3331.1.S1_at	Glyma02g39210.2	AT2G40140		-0.0506775	0.0950924	0.293004	0.323362	1.70867	0.0950894	0.000936511	0.00838153	1
Gma.3404.1.S1_at	Glyma19g14000.2	AT5G14660		0.0236869	0.301844	0.899002	1.13187	2.85683	0.19145	0.00247621	0.00950831	1
Gma.3441.1.S1_at	Glyma07g01140.2			1.57697	1.46316	1.64603	1.68411	2.17507	0.0474368	0.00250127	0.0095119	1
Gma.3541.2.S1_a_at	Glyma13g18530.1	AT3G22480	FAMILY NOT NAMED	3.01408	2.81489	2.98851	3.12193	3.9936	0.0804063	0.00249231	0.0095119	1	PTHR13303
Gma.3692.2.S1_at	Glyma20g33390.1			1.13898	1.17445	1.41223	1.57769	2.8252	0.110242	0.00178631	0.00912351	1
Gma.3700.3.S1_at	Glyma09g36930.1	AT2G44870		1.63901	1.64539	1.57554	1.92446	2.64479	0.0787032	0.00270132	0.00959344	1
Gma.3705.1.S1_at	Glyma17g02370.1	AT4G15530	PHOSPHOENOLPYRUVATE DIKINASE-RELATED	-0.908004	-0.994105	-0.123414	-0.0603837	2.03774	0.158052	0.000800498	0.00838153	1	PTHR22931
Gma.3717.1.S1_a_at	Glyma18g46610.1	AT1G01710	ACYL-COA THIOESTERASE-RELATED	1.81594	1.90716	2.2366	2.30359	3.08299	0.0494626	0.000279389	0.00828495	1	PTHR11066
Gma.3847.1.S1_s_at	Glyma04g37370.1	AT5G63490	INOSINE-5-MONOPHOSPHATE DEHYDROGENASE RELATED	-0.224897	0.0226152	0.0747694	0.418926	1.66088	0.13179	0.002687	0.00959344	1	PTHR11911
Gma.3858.2.S1_s_at	Glyma08g05940.1	AT1G67940	ATP BINDING CASSETE (ABC) TRANSPORTER	2.72966	2.76411	3.16602	3.31616	4.03633	0.0966034	0.00302643	0.00981783	1	PTHR19222
Gma.3995.3.S1_at	Glyma13g30230.2	AT1G29260		0.534785	0.751377	0.773548	1.07002	1.86564	0.0732506	0.00111669	0.00849451	1
Gma.4087.1.S1_s_at	Glyma02g43410.1	AT2G04550	DUAL SPECIFICITY PROTEIN PHOSPHATASE	1.09006	1.06523	1.33057	1.59651	2.46851	0.0656337	0.000484711	0.00828495	1	PTHR10159
Gma.4091.2.S1_at	Glyma13g27930.1	AT3G06140	MAHOGUNIN	1.14935	1.04257	1.25854	1.35851	1.81919	0.0303547	0.000305377	0.00828495	1	PTHR22996
Gma.4116.1.S1_a_at	Glyma05g38060.3	AT4G20330		1.0068	0.881679	1.22748	1.51201	2.70041	0.0771311	0.00036183	0.00828495	1
Gma.4116.2.S1_at	Glyma08g01510.1	AT4G20330	FAMILY NOT NAMED	1.53201	1.33165	1.63083	1.70595	2.65506	0.0681689	0.000887966	0.00838153	1	PTHR12716
Gma.4136.1.S1_at	Glyma04g40060.1	AT5G05230		0.491659	0.516045	0.700127	1.1239	2.348	0.130262	0.00221236	0.00926496	1
Gma.4206.1.S1_s_at	Glyma07g32330.1	AT3G20110	CYTOCHROME P450	2.43736	2.26728	2.94117	2.95173	3.924	0.0504094	0.000109713	0.00800692	1	PTHR19383
Gma.4259.2.S1_s_at	Glyma10g30440.2	AT3G04730		3.36031	3.37363	3.61743	3.71012	4.18519	0.0597321	0.00276017	0.00963987	1
Gma.4315.2.S1_x_at	Glyma09g01080.1	AT4G04020		2.53256	2.6664	3.25279	3.30719	4.44433	0.079403	0.000355034	0.00828495	1
Gma.4358.1.S1_at	Glyma07g28020.2	AT5G57890		2.7766	2.66317	2.95445	2.97108	3.44332	0.0373589	0.000709817	0.00838153	1
Gma.4378.1.S1_at	Glyma13g09610.1	AT1G21570	FAMILY NOT NAMED	-0.222634	-0.338441	-0.212356	0.156193	0.756035	0.077277	0.00246512	0.00950521	1	PTHR23102
Gma.4379.1.S1_at	Glyma05g37190.1	AT4G11150	VACUOLAR ATP SYNTHASE SUBUNIT E	3.50177	3.45823	3.59944	3.57709	4.04958	0.0297756	0.000711975	0.00838153	1	PTHR11583
Gma.4379.1.S1_x_at	Glyma05g37190.1	AT4G11150	VACUOLAR ATP SYNTHASE SUBUNIT E	3.58745	3.57336	3.59662	3.71678	4.12945	0.0286444	0.000630794	0.00828688	1	PTHR11583
Gma.4386.1.S1_at	Glyma16g03760.2	AT4G34138		1.25139	1.34551	1.38398	1.48087	2.10607	0.0522668	0.0015514	0.00895394	1
Gma.4522.1.S1_at	Glyma19g36510.1	AT3G09770	MAHOGUNIN	1.076	1.07318	1.09611	1.43444	2.1361	0.0776683	0.00229357	0.00933733	1	PTHR22996
Gma.4648.1.S1_at	Glyma06g05570.1	AT5G11960		0.819545	0.891593	1.21108	1.40783	2.26339	0.0702874	0.00062424	0.00828688	1
Gma.4676.2.S1_at	Glyma08g45060.1	AT3G20890	HETEROGENEOUS NUCLEAR RIBONUCLEOPROTEIN-RELATED	1.32087	1.36298	1.54649	1.65513	2.69016	0.0977708	0.00254279	0.0095119	1	PTHR13976
Gma.4754.1.S1_at	Glyma07g38750.2	AT5G19150		1.74671	1.87683	2.02183	2.01414	2.63871	0.0433443	0.000734693	0.00838153	1
Gma.4781.1.A1_at	Glyma09g08070.2			0.078974	-0.068082	0.510244	0.645871	2.95934	0.131543	0.000382074	0.00828495	1
Gma.4831.3.S1_at	Glyma15g02970.2	AT1G72880		-0.516338	-0.782332	-0.28428	-0.351031	0.557083	0.0866182	0.0024321	0.00948436	1
Gma.4876.1.S1_at	Glyma16g25910.1			4.60221	4.50119	4.77522	4.7269	5.25878	0.0532576	0.003041	0.00982114	1
Gma.4905.1.S1_a_at	Glyma18g10400.1	AT3G20800	UNCHARACTERIZED	2.70717	2.57133	3.07338	3.12408	3.95168	0.0687903	0.000765843	0.00838153	1	PTHR12262
Gma.5061.1.S1_at	Glyma20g25860.1	AT2G01110		1.22692	1.11903	1.42432	1.37485	2.77098	0.107891	0.00183209	0.00912626	1
Gma.5088.1.A1_s_at	Glyma19g44520.2	AT5G53360		1.72026	1.60716	1.87618	2.09536	2.90766	0.0863348	0.00215587	0.00926496	1
Gma.5088.2.S1_at	Glyma19g44520.4	AT3G61790		1.49266	1.51044	1.74459	1.92623	2.85618	0.092522	0.00207354	0.00922467	1
Gma.5088.3.S1_at	Glyma03g41860.2			0.297276	0.492632	0.514794	0.877682	1.66853	0.0758503	0.00107583	0.00847315	1
Gma.5120.1.S1_at	Glyma12g01610.1	AT5G17520		0.729978	0.757835	1.1222	1.21063	2.18293	0.0735966	0.000700659	0.00838153	1
Gma.5237.1.S1_at	Glyma14g06430.1	AT3G55960	NUCLEAR LIM INTERACTOR-INTERACTING FACTOR-RELATED	0.94641	0.835351	1.10403	1.23083	1.92391	0.0714663	0.00217647	0.00926496	1	PTHR12210
Gma.5240.1.S1_a_at	Glyma04g06210.1	AT5G10730	NADH-UBIQUINONE OXIDOREDUCTASE 39 KDA SUBUNIT-RELATED	1.33433	1.24493	1.57454	1.70925	2.80437	0.0723883	0.000515713	0.00828495	1	PTHR12126
Gma.5320.1.S1_at	Glyma13g44910.2			0.0263466	-0.0777595	0.333191	0.282076	0.952256	0.0659183	0.00203315	0.00920452	1
Gma.5346.1.S1_x_at	Glyma01g01900.4	AT1G32230		2.54288	2.28913	2.56385	2.57301	3.04339	0.0382573	0.00109577	0.00848359	1
Gma.5426.1.S1_at	Glyma20g33300.1	AT5G04460	UNCHARACTERIZED RING ZINC FINGER-CONTAINING PROTEIN	0.464723	0.405181	0.669524	0.597718	1.1222	0.0431527	0.00152568	0.00892401	1	PTHR12183
Gma.5443.2.S1_a_at	Glyma12g34360.1	AT1G51060	HISTONE H2A	2.60058	2.49237	2.74258	2.89831	3.88478	0.0786001	0.00111712	0.00849451	1	PTHR23430
Gma.5514.1.S1_x_at	Glyma02g11320.1	AT1G26110	UNCHARACTERIZED	2.37328	2.36113	2.49838	2.58349	3.07577	0.0486604	0.00212633	0.00924777	1	PTHR13586
Gma.5567.1.S1_at	Glyma01g35750.1	AT5G45360	FBXW9 PROTEIN	2.09113	1.97621	2.28071	2.39304	3.42174	0.0884739	0.00156742	0.00895394	1	PTHR22844:SF7
Gma.5582.1.S1_at	Glyma02g29250.1	AT4G32050	FAMILY NOT NAMED	0.977098	1.0267	1.35383	1.63017	2.29252	0.08835	0.00204472	0.00920452	1	PTHR13109
Gma.5585.1.S1_at	Glyma02g07230.1			1.96664	1.93762	2.22949	2.24328	3.49179	0.0615328	0.000248519	0.00828495	1
Gma.5692.1.S1_at	Glyma08g46170.3	AT5G48630		1.10111	1.20377	1.41977	1.56187	2.32759	0.0720574	0.00138334	0.00890459	1
Gma.5710.1.S1_at	Glyma13g02750.1	AT4G08230		2.3937	2.2888	2.5393	2.54681	3.54185	0.0774415	0.00157846	0.00895733	1
Gma.5748.1.S1_at	Glyma08g15040.1	AT5G64813	RAS-RELATED GTPASE	0.630123	0.569731	0.839883	0.997049	1.78566	0.0685581	0.0010959	0.00848359	1	PTHR11708
Gma.5783.1.S1_s_at	Glyma02g46510.1	AT5G55260	SERINE/THREONINE PROTEIN PHOSPHATASE	1.5912	1.67006	1.84724	1.86114	2.60083	0.0522911	0.000830654	0.00838153	1	PTHR11668
Gma.5813.1.S1_at	Glyma09g33560.1	AT4G33660		-0.0356077	0.0369245	0.71243	1.06244	2.69088	0.166932	0.00146861	0.00890855	1
Gma.5833.2.S1_s_at	Glyma01g37300.1	AT2G18050		1.90481	1.91489	2.32396	2.04717	3.6487	0.111957	0.00151381	0.00890855	1
Gma.5833.3.S1_at	Glyma11g08000.1	AT2G18050	HISTONE H1/H5	0.798455	0.683498	1.11738	1.13407	3.43095	0.19815	0.0025801	0.00952192	1	PTHR11467
Gma.5981.1.S1_s_at	Glyma02g32370.1	AT3G10330	TRANSCRIPTION INITIATION FACTOR IIB-RELATED	2.43577	2.30651	2.51597	2.60602	3.2105	0.0547248	0.00166941	0.00901178	1	PTHR11618
Gma.6079.1.S1_x_at	Glyma12g05510.1	AT1G06110	FAMILY NOT NAMED	2.09694	2.08222	2.36718	2.43056	3.06815	0.0559992	0.00109147	0.00847315	1	PTHR14289
Gma.6086.1.A1_at	Glyma01g27240.2	AT3G09100		0.782288	0.702808	0.896758	0.939449	1.7364	0.0460507	0.000436806	0.00828495	1
Gma.6098.1.S1_at	Glyma18g49530.1			-0.971711	-1.37585	-0.248792	0.0514703	1.61067	0.193306	0.0021985	0.00926496	1
Gma.6142.1.S1_at	Glyma06g10930.4	AT1G78150		2.19483	2.10132	2.18665	2.33739	2.9476	0.0262299	0.000101343	0.00800692	1
Gma.6221.1.S1_a_at	Glyma09g34220.1	AT1G32130		2.31984	2.18934	2.48813	2.60883	3.46913	0.092487	0.00312698	0.00987818	1
Gma.6234.1.S1_at	Glyma13g38280.1	AT3G21865		2.51594	2.67534	2.80099	2.68536	3.44035	0.0603678	0.00221768	0.00926743	1
Gma.6240.1.S1_at	Glyma05g24410.1	AT1G34750	PROTEIN PHOSPHATASE 2C	-0.0831837	0.0369404	0.191135	0.318304	1.7501	0.103968	0.00107225	0.00847315	1	PTHR13832
Gma.6300.1.S1_at	Glyma02g45200.1	AT5G08560	FAMILY NOT NAMED	1.46869	1.41382	1.70071	1.98076	2.78081	0.0480234	0.000162883	0.00800692	1	PTHR22838
Gma.6306.1.S1_at	Glyma20g01240.1	AT4G33950	CALCIUM/CALMODULIN-DEPENDENT PROTEIN KINASE-RELATED	1.17625	0.991245	1.39573	1.598	3.10918	0.150002	0.00274508	0.00961809	1	PTHR22982
Gma.6322.1.S1_at	Glyma19g12000.1	AT1G11950	JUMONJI DOMAIN CONTAINING PROTEIN-RELATED INCLUDING HAIRLESS	0.569024	0.633901	0.71325	0.869913	2.15296	0.104216	0.00173677	0.00906826	1	PTHR12549
Gma.633.2.S1_x_at	Glyma04g39110.1	AT1G53570	MAPKK-RELATED SERINE/THREONINE PROTEIN KINASES	0.282307	0.503326	0.555003	0.698658	2.14399	0.122673	0.00204341	0.00920452	1	PTHR22986
Gma.6411.1.S1_at	Glyma02g18320.1	AT1G71950	SUBTILISIN/KEXIN-RELATED SERINE PROTEASE	4.07663	4.0374	4.35294	4.33486	5.33076	0.0574701	0.000415231	0.00828495	1	PTHR10795
Gma.6433.2.S1_s_at	Glyma03g07540.1	AT3G51840	ELECTRON TRANSPORT OXIDOREDUCTASE	1.50493	1.43566	1.49877	1.74392	2.76036	0.0596268	0.00038563	0.00828495	1	PTHR10909
Gma.6474.1.A1_x_at	Glyma15g13470.1	AT2G34690	GLYCOLIPID TRANSFER PROTEIN-RELATED	2.10621	2.16625	2.39228	2.3433	3.41152	0.0891061	0.00219292	0.00926496	1	PTHR10219
Gma.6474.2.S1_at	Glyma15g13470.2	AT2G34690		2.12299	2.07442	2.22674	2.31324	3.17551	0.0487726	0.000391528	0.00828495	1
Gma.6476.2.S1_a_at	Glyma06g06700.1	AT1G80780	CCR4-ASSOCIATED FACTOR	0.635198	1.07318	1.19793	1.16488	1.92643	0.0503819	0.00040157	0.00828495	1	PTHR10797
Gma.6566.1.S1_s_at	Glyma19g20750.1	AT1G08680	CENTAURIN/ARF	1.15667	1.23427	1.36233	1.58756	2.24602	0.0507328	0.000517467	0.00828495	1	PTHR23180
Gma.667.3.S1_at	Glyma04g10650.1		RNA-BINDING PROTEIN	-0.271455	-0.717478	-0.107088	-0.351221	1.26585	0.140593	0.00318933	0.00991787	1	PTHR10432
Gma.6687.1.S1_at	Glyma04g07960.2	AT5G10710		2.03435	1.92888	2.25036	2.40444	3.31651	0.0727377	0.000866169	0.00838153	1
Gma.6805.1.A1_at	Glyma11g03030.1		YTH (YT521-B HOMOLOGY) DOMAIN-CONTAINING	0.561625	0.548793	0.748761	0.672798	1.4269	0.0584386	0.00185282	0.00913065	1	PTHR12357
Gma.6829.2.S1_at	Glyma03g06660.1	AT3G51780	BCL2-ASSOCIATED ATHANOGENE	0.885967	0.792305	1.01957	1.19135	1.57402	0.0489391	0.00178686	0.00912351	1	PTHR12329
Gma.6852.1.S1_at	Glyma11g03320.1	AT1G62780		1.735	1.7987	2.17916	2.25268	3.27531	0.110461	0.00282496	0.00968746	1
Gma.6865.1.S1_at	Glyma05g27880.1	AT1G27910	FAMILY NOT NAMED	-0.526526	-0.186427	-0.230116	-0.164556	1.07431	0.095494	0.00156957	0.00895394	1	PTHR22849
Gma.6873.1.S1_at	Glyma15g13610.1			-0.221975	0.166513	0.297013	0.491013	1.27254	0.0838481	0.00149636	0.00890855	1
Gma.6975.2.S1_at	Glyma10g36160.1	AT1G71980	RING FINGER AND PROTEASE ASSOCIATED DOMAIN-CONTAINING	1.80193	1.76579	1.97615	2.0924	2.6794	0.0510984	0.00104797	0.00847315	1	PTHR22765
Gma.7017.1.S1_at	Glyma10g03260.1	AT4G02730	WD40 REPEAT PROTEIN	1.51126	1.54611	1.53674	1.75498	2.39972	0.0688957	0.00308968	0.00986226	1	PTHR22847
Gma.7026.1.S1_at	Glyma13g31080.1	AT1G28320	SERINE PROTEASE-RELATED	0.363296	0.0657228	0.558445	0.502017	2.00538	0.089141	0.000562417	0.00828495	1	PTHR21004
Gma.7046.1.S1_at	Glyma10g31470.1	AT5G47520	RAS-RELATED GTPASE	1.16071	1.05269	1.31585	1.34075	2.0891	0.057029	0.00109679	0.00848359	1	PTHR11708
Gma.7082.1.A1_at	Glyma05g05780.1	AT5G47050	UNCHARACTERIZED RING ZINC FINGER-CONTAINING PROTEIN	1.0064	1.14871	1.03576	1.33487	1.96715	0.0617918	0.00167878	0.00901178	1	PTHR12183
Gma.7103.1.S1_at	Glyma12g03690.6	AT4G35040		0.519778	0.618615	0.595819	1.32863	3.08885	0.201548	0.00321562	0.00991787	1
Gma.7114.1.A1_at	Glyma06g12630.1	AT1G76990	RIBONUCLEOPROTEIN	0.446848	0.299094	1.07302	1.31381	2.73474	0.0905422	0.000222973	0.00828495	1	PTHR13734:SF1
Gma.7186.1.A1_at	Glyma02g43110.1	AT2G40280	METHLYTRANSFERASE, UBIE/COQ5 FAMILY	1.56642	1.41045	1.61853	1.93413	3.59864	0.139097	0.00160948	0.00898815	1	PTHR10108:SF26
Gma.7189.1.S1_at	Glyma19g06960.1	AT5G38220	UNCHARACTERIZED	1.45743	1.24909	1.71465	1.70796	2.42055	0.0618165	0.00109087	0.00847315	1	PTHR12277
Gma.7192.1.S1_at	Glyma16g08960.1	AT5G65940	ENOYL-COA HYDRATASE-RELATED	1.42865	1.41763	1.52345	1.58186	2.46906	0.0592514	0.000907429	0.00838153	1	PTHR11941
Gma.7226.3.S1_at	Glyma01g37870.1	AT2G18250	DEPHOSPHO-COA RELATED KINASES	0.877433	0.567713	0.923748	0.839937	1.77349	0.0645872	0.00114566	0.00856277	1	PTHR10695
Gma.7257.2.S1_s_at	Glyma19g39950.1	AT4G02340	ALPHA/BETA HYDROLASE RELATED	1.4926	1.70934	2.24299	2.45228	3.56781	0.112321	0.00104663	0.00847315	1	PTHR10992
Gma.7280.1.S1_a_at	Glyma03g31790.2	AT3G58170		1.5495	1.45366	1.98717	1.70406	2.72013	0.0763368	0.00142267	0.00890459	1
Gma.7286.1.S1_at	Glyma17g03080.2	AT3G06860		0.404564	0.189613	0.57908	0.78676	2.0034	0.11532	0.00193047	0.00915558	1
Gma.7296.1.S1_at	Glyma02g16340.2	AT3G63290		1.07665	1.01209	1.15655	1.29374	1.96708	0.0648918	0.00220764	0.00926496	1
Gma.7356.1.A1_at	Glyma12g37050.1	AT1G66340	SENSOR HISTIDINE KINASE-RELATED	0.620764	0.945481	1.02574	1.30009	2.41226	0.0830424	0.000613713	0.00828688	1	PTHR23283
Gma.7386.1.S1_at	Glyma19g08500.1	AT5G50180	SERINE-THREONINE PROTEIN KINASE	0.254938	0.176954	0.271451	0.586534	1.28716	0.0547361	0.000584497	0.00828688	1	PTHR23257
Gma.740.1.S1_at	Glyma14g29810.1	AT5G53170	METALLOPROTEASE M41 FTSH	1.24133	1.2256	1.47864	1.50275	2.30247	0.077845	0.00270993	0.00959344	1	PTHR23076
Gma.7471.1.S1_at	Glyma06g06130.1			0.129099	0.190851	0.288229	0.873154	2.95226	0.189816	0.00180485	0.00912626	1
Gma.7500.1.A1_at	Glyma16g19450.1	AT3G15351		1.32681	1.30737	1.50299	1.54018	2.33039	0.0651191	0.00162234	0.00898815	1
Gma.7539.1.S1_at	Glyma08g19970.1	AT1G61000	gb def: Hypothetical protein At1g61000/T7P1_14	0.683845	0.873015	1.03265	1.39568	2.49803	0.0966874	0.000926555	0.00838153	1	PTHR21650:SF4
Gma.7588.1.S1_s_at	Glyma18g43110.1	AT3G08910	DNAJ/HSP40	1.2247	1.07855	1.16748	1.69951	2.51354	0.0921396	0.00160164	0.00897808	1	PTHR11821
Gma.7637.2.S1_at	Glyma08g20590.1	AT5G56890	SERINE-THREONINE PROTEIN KINASE, PLANT-TYPE	1.13484	1.15776	1.44874	1.50167	2.43236	0.0574879	0.000407747	0.00828495	1	PTHR23258
Gma.7652.1.S1_at	Glyma01g01060.3	AT2G19860		1.66251	1.7967	2.03937	2.1845	3.24625	0.106535	0.00232158	0.00934728	1
Gma.7674.1.A1_at	Glyma09g32480.1	AT2G20120		1.4607	1.54888	1.7727	1.71747	2.24278	0.0536831	0.00270399	0.00959344	1
Gma.7717.2.S1_at	Glyma06g48170.2	AT2G43280		0.635441	0.756423	0.825872	0.844312	1.34774	0.0466885	0.00237774	0.00944827	1
Gma.7733.1.S1_at	Glyma10g43910.1	AT3G55070	MACROPHAGE ERYTHROBLAST ATTACHER-RELATED	2.09639	2.00253	2.16795	2.1712	2.95057	0.0690216	0.00292534	0.00978931	1	PTHR12170
Gma.7753.1.S1_at	Glyma14g12380.2	AT5G20910		1.59896	1.34774	1.64115	1.72472	2.2808	0.0224946	5.41e-05	0.00800692	1
Gma.7757.1.S1_at	Glyma03g28320.2	AT5G06950		1.29654	1.1931	1.89194	2.11544	3.46789	0.118224	0.000811134	0.00838153	1
Gma.785.1.A1_at	Glyma18g05460.1	AT3G02690		0.816306	0.618437	0.889555	0.768539	1.43348	0.0441737	0.00115048	0.00857102	1
Gma.7978.1.A1_s_at	Glyma17g11300.2	AT1G17070		1.76302	1.74621	1.88023	1.98679	2.91464	0.0859955	0.0026551	0.00958222	1
Gma.8060.1.S1_at	Glyma07g01480.1	AT1G51710	UBIQUITIN SPECIFIC PROTEASE FAMILY C19-RELATED	2.23634	2.23526	2.49544	2.54603	3.28215	0.0532777	0.000685283	0.00838083	1	PTHR10420
Gma.8104.1.S1_at	Glyma05g38190.1	AT5G50580	UBIQUITIN-ACTIVATING ENZYME E1	1.25171	1.21572	1.29854	1.66151	2.95147	0.131703	0.00284191	0.00970622	1	PTHR10953
Gma.8135.1.S1_at	Glyma18g01360.1	AT1G13450		1.05011	1.25444	1.52	1.70113	2.47069	0.0890522	0.00196656	0.00918388	1
Gma.8141.1.A1_at	Glyma09g33680.1	AT2G22730	DRUG TRANSPORTER-RELATED	1.74016	1.75859	2.11758	2.4129	3.68072	0.110841	0.00105887	0.00847315	1	PTHR10074
Gma.8145.1.A1_a_at	Glyma14g23840.1	AT5G24340	3-5 EXONUCLEASE	-0.941656	-1.03686	-0.853817	-0.457407	1.67404	0.116568	0.00032119	0.00828495	1	PTHR13620
Gma.8155.1.S1_s_at	Glyma19g37230.2	AT2G36680		1.48274	1.57077	1.73117	1.56679	2.20667	0.0317078	0.000409933	0.00828495	1
Gma.8173.1.A1_at	Glyma19g02540.1	AT1G26830	CULLIN	2.63114	2.70731	2.74795	2.76575	3.06143	0.0241266	0.00132122	0.00881185	1	PTHR11932
Gma.8208.1.S1_at	Glyma14g06670.1	AT3G55830	EXOSTOSIN (HEPARAN SULFATE GLYCOSYLTRANSFERASE)-RELATED	0.185238	0.489263	0.477516	0.50039	1.11287	0.0451888	0.000897848	0.00838153	1	PTHR11062
Gma.8227.3.S1_at	Glyma08g03080.3	AT2G26590		1.48754	1.60105	1.63358	1.7869	2.63898	0.0589554	0.000743461	0.00838153	1
Gma.8328.1.S1_at	Glyma14g07600.1	AT3G28780	RIBONUCLEASE III	0.902371	0.788335	0.959814	1.26272	1.97575	0.0733787	0.00154911	0.00895394	1	PTHR11207
Gma.8335.1.S1_at	Glyma02g25300.1	AT5G28237	PYRIDOXAL-5-PHOSPHATE DEPENDENT BETA FAMILY	1.97732	1.90929	2.17938	2.19561	3.2022	0.0885307	0.00227732	0.00933733	1	PTHR10314
Gma.854.1.A1_at	Glyma11g01020.1	AT3G22590	CDC73 DOMAIN PROTEIN	1.18488	1.12366	1.35645	1.60572	2.88417	0.0968963	0.00091278	0.00838153	1	PTHR12466
Gma.8550.1.S1_a_at	Glyma04g16180.1	AT5G64610	MYST-RELATED PROTEINS	1.70895	1.62322	2.12154	2.24357	3.21412	0.11628	0.00310491	0.00986226	1	PTHR10615
Gma.8550.1.S1_at	Glyma04g16180.1	AT5G64610	MYST-RELATED PROTEINS	1.57233	1.44433	1.73632	1.82787	2.73901	0.0661346	0.00080529	0.00838153	1	PTHR10615
Gma.8552.1.S1_at	Glyma07g37100.1	AT3G16910	AMP DEPENDENT LIGASE/SYNTHETASE	0.555643	0.444631	1.08682	1.3342	2.90218	0.135975	0.00102972	0.00846249	1	PTHR11968
Gma.8607.1.S1_a_at	Glyma15g38490.1	AT1G53510	CDC2-RELATED KINASE	0.312047	0.505376	0.614299	0.623867	1.6513	0.0950666	0.00298349	0.00980116	1	PTHR11295
Gma.8622.1.A1_at	Glyma02g05030.1	AT4G38520	PROTEIN PHOSPHATASE 2C	1.61634	1.52311	1.59301	1.89599	2.41052	0.0575933	0.00172928	0.0090632	1	PTHR13832
Gma.8791.1.S1_at	Glyma10g03690.1	AT4G02590		0.511177	0.564137	0.727357	0.889413	1.82939	0.0650855	0.000618392	0.00828688	1
Gma.8817.1.S1_at	Glyma13g43750.1	AT1G80420	DNA-REPAIR PROTEIN XRCC1	1.16738	1.03435	1.35285	1.53515	2.17717	0.0688096	0.00158723	0.00895733	1	PTHR11370
Gma.889.1.A1_at	Glyma10g00550.1	AT1G04200	FAMILY NOT NAMED	0.758754	0.629026	0.817939	0.886672	1.79975	0.0645396	0.00102509	0.00845812	1	PTHR12895
Gma.8950.1.S1_at	Glyma16g21580.1	AT4G35470	LEUCINE-RICH REPEAT-CONTAINING PROTEIN	-0.682087	-1.02388	-0.267361	-0.0140799	1.22673	0.0661244	0.000102118	0.00800692	1	PTHR23155
Gma.9.1.S1_at	Glyma04g01180.1	AT2G21490		4.59279	4.37679	4.82322	4.74479	5.31116	0.041291	0.000577717	0.00828495	1
Gma.9300.1.S1_at	Glyma19g42400.3	AT5G48240		1.66008	1.51695	1.63268	1.79395	2.45522	0.0633102	0.00230979	0.00933733	1
Gma.9322.1.A1_at	Glyma19g44410.1	AT3G61680		1.12143	1.53437	1.25527	1.92088	3.62631	0.111865	0.000425585	0.00828495	1
Gma.9518.1.S1_at	Glyma15g42320.1	AT2G44360		2.02319	1.86407	2.21123	2.09921	2.70661	0.0551795	0.00245768	0.00950521	1
Gma.9519.2.S1_at	Glyma10g42050.2	AT1G68490		-0.255615	-0.240816	0.248674	0.782374	2.41121	0.142463	0.000795919	0.00838153	1
Gma.9597.1.A1_at	Glyma02g44050.1	AT3G03740	KELCH-RELATED PROTEINS	0.373728	-0.1923	0.159656	0.447202	0.788637	0.0641858	0.00270501	0.00959344	1	PTHR23230
Gma.9641.1.A1_at	Glyma13g30280.1	AT3G14180		1.71221	1.74005	2.01123	2.18966	3.27177	0.119493	0.00334961	0.00998586	1
Gma.9703.1.S1_at	Glyma16g03360.1	AT2G46220	MELANOCORTIN RECEPTOR 1	1.25942	1.03433	1.32566	1.36546	2.42799	0.031528	3.36e-05	0.00766242	1	PTHR22750:SF2
Gma.9738.1.S1_at	Glyma01g42680.2	AT4G20330		0.576334	0.622864	1.05147	1.26158	2.02382	0.0839827	0.00118212	0.0086053	1
Gma.984.1.A1_at	Glyma13g41750.1			0.563482	0.516279	0.944445	1.10199	1.92243	0.100515	0.00271847	0.00959344	1
Gma.9901.1.A1_at	Glyma09g06450.1	AT1G17690	FAMILY NOT NAMED	0.265045	0.250174	0.407775	0.574554	1.30337	0.0683061	0.0017003	0.00902879	1	PTHR12933
GmaAffx.10383.1.A1_at	Glyma16g34320.1	AT1G53345	TRNA-NUCLEOTIDYLTRANSFERASE 1 RELATED	1.21136	1.10435	1.85102	2.03669	4.16156	0.190378	0.0015951	0.00896299	1	PTHR13734:SF4
GmaAffx.10583.1.A1_at	Glyma15g10860.1	AT3G23880		0.584069	0.439226	0.795847	0.938682	2.03967	0.0655737	0.000334613	0.00828495	1
GmaAffx.10720.1.S1_at	Glyma13g28010.1	AT3G06170	TUMOR DIFFERENTIALLY EXPRESSED PROTEIN-RELATED	1.25277	1.09659	1.37531	1.4242	2.18524	0.0542793	0.000792797	0.00838153	1	PTHR10383
GmaAffx.10919.1.S1_at	Glyma09g36020.1	AT5G43210	FAMILY NOT NAMED	-0.546414	-0.843864	-0.437606	-0.571299	0.333777	0.0549455	0.000678622	0.00837589	1	PTHR20208
GmaAffx.11398.1.A1_at	Glyma09g35160.1			-0.512622	-0.693326	-0.306124	0.115503	1.54094	0.157018	0.00259548	0.00952192	1
GmaAffx.11784.1.S1_at	Glyma01g43970.1	AT3G03140		-0.178097	-0.309732	0.0180684	0.0633792	0.619422	0.0640843	0.00289739	0.00977388	1
GmaAffx.11999.1.S1_at	Glyma03g02940.1			0.650883	0.599658	0.862492	1.37734	3.48721	0.203657	0.00224149	0.00930431	1
GmaAffx.13317.1.S1_at				0.877862	0.590792	1.05004	1.23509	2.7048	0.103461	0.000712569	0.00838153	1
GmaAffx.13368.1.S1_at	Glyma05g21570.1	AT2G34630	gb def: putative isopentenyl pyrophosphate isomerase, fps [halobacterium sp. nrc-1]	0.862925	0.805481	0.878786	1.13993	2.08112	0.0869321	0.00196175	0.00918189	1	PTHR12001:SF19
GmaAffx.13506.1.S1_at	Glyma06g07280.2	AT5G11200		2.28352	2.38417	2.36852	2.54829	3.23351	0.0605408	0.00169206	0.00902252	1
GmaAffx.13737.1.S1_at	Glyma03g33230.1			-0.850095	-0.817012	0.423633	0.490197	2.61018	0.256165	0.00301136	0.00980377	1
GmaAffx.13872.1.A1_at	Glyma19g33160.1		GAMMA TUBULIN COMPLEX PROTEIN	-4.41761	-2.7373	-5.21124	-2.03173	-2.34293	0.255378	0.00312666	0.00987818	1	PTHR19302
GmaAffx.15177.1.A1_at	Glyma19g36910.1	AT2G36840		0.0642757	0.23538	0.425088	0.588131	1.52485	0.0578088	0.000308306	0.00828495	1
GmaAffx.15205.1.A1_at	Glyma20g29060.1		DEAD BOX ATP-DEPENDENT RNA HELICASE	2.79312	3.05007	3.11783	3.19088	3.98768	0.0729578	0.0019279	0.00915558	1	PTHR10967
GmaAffx.15283.1.S1_at	Glyma13g39570.2	AT2G36720		0.891528	0.95644	1.00487	1.21903	1.97247	0.0803169	0.00294342	0.00979299	1
GmaAffx.15579.1.S1_at	Glyma09g02110.1	AT2G44200	UNCHARACTERIZED	1.26216	1.1633	1.53175	1.60592	2.42733	0.0771856	0.00161885	0.00898815	1	PTHR16196
GmaAffx.15960.1.S1_at	Glyma09g39150.1	AT4G01320	CAAX PRENYL PROTEASE STE24	2.11629	2.11929	2.27734	2.36624	2.98244	0.0611886	0.00238707	0.00945412	1	PTHR10120
GmaAffx.15982.1.S1_at	Glyma13g35940.1			1.10411	0.977638	1.12489	1.4187	2.25098	0.0846977	0.00203603	0.00920452	1
GmaAffx.16625.2.A1_at	Glyma20g36010.2	AT1G32810		0.867581	1.04775	0.916449	1.14183	1.72931	0.0604172	0.00256315	0.00952017	1
GmaAffx.17013.1.S1_at	Glyma19g41470.1	AT1G56670	ZINC FINGER FYVE DOMAIN CONTAINING PROTEIN	1.2262	1.09755	1.4756	1.51668	2.09126	0.0677624	0.00271756	0.00959344	1	PTHR22835:SF27
GmaAffx.17366.1.S1_at	Glyma06g09990.1	AT4G24390	F-BOX/LEUCINE RICH REPEAT PROTEIN	0.283082	0.0229449	0.399418	0.618051	1.79938	0.114562	0.00210955	0.00922467	1	PTHR23125
GmaAffx.17458.1.A1_s_at	Glyma01g36450.1			0.863875	0.940856	1.24188	0.927923	1.86378	0.0676212	0.00195904	0.00918189	1
GmaAffx.17775.2.S1_at	Glyma10g43010.1	AT5G27280	SUBFAMILY NOT NAMED	-0.500799	-0.37024	0.0327076	0.246282	2.03273	0.128217	0.000716745	0.00838153	1	PTHR20922:SF12
GmaAffx.1815.2.S1_at	Glyma16g24870.1	AT5G66470	MSS1/TRME-RELATED GTP-BINDING PROTEIN	0.8464	0.811264	1.04538	1.12985	2.274	0.0974589	0.00190682	0.00915558	1	PTHR11649
GmaAffx.1843.1.S1_at	Glyma18g11660.1	AT5G54855		1.74816	1.79288	2.18906	2.09263	2.85072	0.0506796	0.000498024	0.00828495	1
GmaAffx.18472.1.S1_at	Glyma17g16700.1	AT5G16680		-0.837003	-0.889698	-0.232449	-0.49844	2.02313	0.149659	0.000675719	0.00836719	1
GmaAffx.19218.1.S1_at	Glyma03g32740.1	AT2G20180	CIRCADIAN PROTEIN CLOCK/ARNT/BMAL/PAS	-0.946511	-1.21724	-0.427728	-0.132937	2.14889	0.192144	0.00121866	0.00867609	1	PTHR23042
GmaAffx.19486.1.A1_at	Glyma11g01820.1	AT3G20040	HEXOKINASE	0.879002	1.20718	1.38055	1.45626	2.44431	0.0441754	9.51e-05	0.00800692	1	PTHR19443
GmaAffx.19983.1.S1_at	Glyma17g04620.1	AT2G47000	ATP-BINDING CASSETTE TRANSPORTER	-0.78618	-0.898516	-0.659439	-0.082127	1.40298	0.144816	0.00151078	0.00890855	1	PTHR19242
GmaAffx.20323.1.S1_at	Glyma03g03500.1	AT2G45190		2.14884	2.07263	2.49117	2.55575	3.29136	0.066096	0.000998127	0.008423	1
GmaAffx.20453.1.S1_at	Glyma01g00610.2	AT4G18400		1.13911	1.14611	1.32862	1.3083	2.30812	0.0599417	0.000646136	0.00828688	1
GmaAffx.20686.1.A1_at	Glyma10g42950.1	AT5G23590	DNAJ/HSP40	-0.352475	-0.405743	-0.147649	-0.167602	0.931329	0.101006	0.00316329	0.00991772	1	PTHR11821
GmaAffx.2114.1.S1_at	Glyma13g02210.1	AT1G22040	KELCH-RELATED PROTEINS	0.294138	-0.0270862	0.564437	0.72623	2.02639	0.133553	0.00231957	0.00934728	1	PTHR23230
GmaAffx.21359.1.S1_at	Glyma11g02560.1	AT4G11560	TRANSCRIPTION ELONGATION FACTOR S-II	0.450441	0.53927	0.83941	0.840606	2.53292	0.143507	0.00223607	0.00929509	1	PTHR11477
GmaAffx.21695.1.S1_at	Glyma02g41270.1	AT1G23170	FAMILY NOT NAMED	0.0748734	0.300017	0.634389	0.880096	2.04467	0.124419	0.00193077	0.00915558	1	PTHR13448
GmaAffx.2182.1.S1_at	Glyma06g06830.1	AT1G29220	FAMILY NOT NAMED	0.686634	0.566414	0.714224	0.811368	1.7138	0.0777535	0.00219606	0.00926496	1	PTHR13464
GmaAffx.22309.1.S1_at	Glyma05g30180.1	AT3G58970	RNA SPLICING PROTEIN MRS2, MITOCHONDRIAL	0.825879	0.887089	1.01668	1.07809	1.45027	0.0391278	0.00184312	0.00912862	1	PTHR13890
GmaAffx.22418.1.S1_at	Glyma13g17500.1	AT3G43230	SH3YL1 PROTEIN	1.52529	1.46014	1.65581	1.82985	2.70228	0.0555255	0.000424101	0.00828495	1	PTHR15629
GmaAffx.22547.1.A1_at	Glyma13g22490.1	AT3G09850	TUFTELIN-INTERACTING PROTEIN 11-RELATED	0.384932	0.464268	0.553779	0.593643	1.73201	0.0972553	0.00256955	0.00952192	1	PTHR23329
GmaAffx.22561.1.S1_at	Glyma17g11470.1			-0.480071	-0.362972	-0.0333492	0.109377	1.3692	0.120573	0.00199454	0.00920452	1
GmaAffx.22791.1.S1_at	Glyma14g10530.1	AT2G25930		1.10631	1.06846	1.18716	1.32712	2.48445	0.103697	0.00255324	0.0095119	1
GmaAffx.22804.1.S1_at	Glyma13g29350.5			-1.34255	-1.04973	-0.177544	-0.245636	2.12763	0.132886	0.000264491	0.00828495	1
GmaAffx.23432.1.S1_at	Glyma09g27220.1	AT4G25450	ATP-BINDING CASSETTE TRANSPORTER	0.361649	0.160744	0.15517	0.834613	2.13869	0.154103	0.00319077	0.00991787	1	PTHR19242
GmaAffx.23444.1.S1_at	Glyma15g01790.1	AT1G52320	UNCHARACTERIZED	1.2283	1.31228	1.4335	1.54872	2.259	0.0689197	0.00220084	0.00926496	1	PTHR21450
GmaAffx.25713.1.S1_at	Glyma13g20730.1	AT5G04250	UNCHARACTERIZED	0.698323	0.762894	0.850811	0.907262	2.03026	0.0533727	0.000252396	0.00828495	1	PTHR12419
GmaAffx.25859.1.S1_at	Glyma14g06910.1	AT2G29500	SMALL HEAT-SHOCK PROTEIN (HSP20) FAMILY	1.20973	1.43823	2.12964	2.74085	4.97416	0.261847	0.00251302	0.0095119	1	PTHR11527
GmaAffx.269.1.S1_at	Glyma08g21930.1	AT1G15230		2.02697	1.86587	2.69036	2.68912	3.94303	0.124231	0.00150041	0.00890855	1
GmaAffx.27808.1.S1_at	Glyma03g33780.1		SERINE-THREONINE PROTEIN KINASE, PLANT-TYPE	-1.76012	-1.40929	-1.20723	-1.05681	-0.0696425	0.116781	0.00316516	0.00991772	1	PTHR23258
GmaAffx.27876.1.A1_at	Glyma07g38120.1			1.44958	1.39821	2.00598	2.16002	3.51806	0.136347	0.00179722	0.00912626	1
GmaAffx.28163.2.S1_at	Glyma04g41730.2	AT4G27940		-0.9855	-0.663424	-0.641196	-0.098407	0.301633	0.076204	0.00137962	0.00890459	1
GmaAffx.28624.2.S1_at	Glyma19g01900.1	AT5G14970		1.52007	1.40926	1.72559	1.80201	2.78717	0.0519956	0.000238203	0.00828495	1
GmaAffx.29436.1.S1_at	Glyma02g32000.1	AT2G41770		0.273296	-0.0344527	0.349469	0.457195	0.833839	0.0520982	0.00209891	0.00922467	1
GmaAffx.30470.1.S1_at	Glyma19g06800.1	AT1G79020	ENHANCER OF POLYCOMB	-0.290794	0.0317498	-0.0415608	0.0517607	0.631715	0.0438671	0.000804617	0.00838153	1	PTHR14898
GmaAffx.31223.1.S1_at	Glyma13g18610.1	AT2G20495		-0.561442	-0.41603	-0.287904	0.0647001	0.969152	0.0982424	0.00184787	0.00912875	1
GmaAffx.32014.1.S1_at	Glyma18g41240.1	AT3G53940	MITOCHONDRIAL CARRIER PROTEIN RELATED	0.511556	0.420118	0.589805	0.783573	2.10355	0.0898281	0.000796423	0.00838153	1	PTHR11896
GmaAffx.32617.1.S1_at	Glyma02g47360.1	AT2G29580	CELL CYCLE CONTROL PROTEIN	1.42147	1.34038	1.54164	1.72221	2.47437	0.067694	0.00137355	0.00890459	1	PTHR14089
GmaAffx.32733.1.S1_at	Glyma05g27360.2	AT5G46180		0.416655	0.485709	0.826339	0.622937	1.95009	0.0540139	0.000160024	0.00800692	1
GmaAffx.32828.1.S1_at	Glyma06g05210.2	AT4G07990		0.708273	0.717624	0.946754	0.989122	1.75005	0.0567437	0.000896403	0.00838153	1
GmaAffx.33145.1.S1_at	Glyma08g13600.1	AT4G36730		-4.64214	-5.04356	-4.91607	-4.16953	-3.72344	0.045309	0.000137717	0.00800692	1
GmaAffx.33472.2.S1_at	Glyma11g05320.1			-3.13384	-2.04475	-2.46887	-2.16277	0.448886	0.24747	0.00297625	0.00980116	1
GmaAffx.34805.1.S1_at	Glyma14g35940.1	AT1G09740		-1.33363	-1.3081	-0.924566	-0.720419	0.06469	0.0980947	0.00242391	0.00948436	1
GmaAffx.3486.1.S1_at	Glyma16g04030.1		POLYRIBONUCLEOTIDE NUCLEOTIDYLTRANSFERASE	-1.25834	-0.868984	-0.900665	-0.829093	0.484584	0.0844842	0.000725941	0.00838153	1	PTHR11252
GmaAffx.35729.2.S1_at	Glyma07g31510.1	AT5G58787	RING FINGER-CONTAINING PROTEIN-RELATED	1.87433	1.86836	1.9953	2.20287	3.59211	0.0720489	0.000275486	0.00828495	1	PTHR13712
GmaAffx.3608.1.S1_at	Glyma13g11200.1	AT3G07740	TRANSCRIPTIONAL ADAPTOR 2 (ADA2)-RELATED	0.150041	-0.0686675	0.36799	0.313326	1.65344	0.078193	0.000518772	0.00828495	1	PTHR12374
GmaAffx.3619.2.S1_at	Glyma14g07830.1	AT1G75380		-0.43504	-0.313627	-0.0334775	0.354917	1.47077	0.0986491	0.000781312	0.00838153	1
GmaAffx.36628.1.S1_at	Glyma08g26790.1	AT3G02100	GLUCOSYL/GLUCURONOSYL TRANSFERASES	-0.553351	-0.782126	-0.278079	0.101001	1.73548	0.182393	0.00303228	0.00981783	1	PTHR11926
GmaAffx.3670.1.S1_at	Glyma19g36850.1	AT3G53220	THIOREDOXIN-RELATED	0.989845	0.630458	0.984346	1.27919	2.40323	0.126352	0.00325698	0.00992963	1	PTHR10438
GmaAffx.36982.1.S1_at	Glyma19g39420.1	AT3G62980	F-BOX/LEUCINE RICH REPEAT PROTEIN	1.06221	1.2539	1.1983	1.51833	2.67501	0.115869	0.00270789	0.00959344	1	PTHR23125
GmaAffx.37081.1.S1_at	Glyma11g09330.2	AT1G76490		-0.896446	-0.950017	-0.145565	0.404599	2.32204	0.2309	0.00245142	0.00950521	1
GmaAffx.37294.1.S1_at	Glyma09g36950.1	AT3G29090		1.2581	0.924759	1.6403	1.80859	2.77821	0.105347	0.00143192	0.00890459	1
GmaAffx.38191.1.S1_at	Glyma11g31270.1	AT2G30470	SUBFAMILY NOT NAMED	0.987685	1.09949	1.46615	1.4952	2.2145	0.07983	0.00212669	0.00924777	1	PTHR23336:SF2
GmaAffx.38484.1.S1_at	Glyma03g14980.1	AT2G37970	HEME-BINDING PROTEIN-RELATED	0.91055	0.780047	1.70518	2.189	4.47453	0.270716	0.00297255	0.00980116	1	PTHR11220
GmaAffx.38719.1.S1_at	Glyma06g05210.3	AT4G07990		-0.112839	-0.0886023	0.0843144	0.324777	1.09617	0.0699114	0.00110019	0.00848678	1
GmaAffx.3890.1.A1_at	Glyma05g08810.5	AT1G50170		0.232095	0.086693	0.44748	0.584705	2.06119	0.145775	0.00311657	0.00987355	1
GmaAffx.40855.1.S1_at	Glyma03g39540.1	AT3G05510	TAZ PROTEIN (TAFAZZIN)	1.30193	1.32845	1.60232	1.67266	2.43863	0.0669461	0.00126952	0.00873018	1	PTHR12497
GmaAffx.40855.2.S1_at	Glyma19g42160.1	AT3G05510	TAZ PROTEIN (TAFAZZIN)	0.520672	0.322728	0.654126	0.751099	1.85135	0.10579	0.00269799	0.00959344	1	PTHR12497
GmaAffx.40968.1.S1_at	Glyma01g32790.1	AT3G42630	PENTATRICOPEPTIDE REPEAT-CONTAINING PROTEIN	-1.18293	-0.55594	-0.556847	-0.201935	0.863588	0.0784491	0.000342517	0.00828495	1	PTHR10483
GmaAffx.4127.1.S1_at	Glyma04g01600.1	AT2G33610	SWI/SNF COMPLEX-RELATED	1.17134	1.10571	1.24568	1.49809	2.02822	0.02817	9.28e-05	0.00800692	1	PTHR12802
GmaAffx.41550.1.S1_at	Glyma18g04020.1	AT3G11420	BETA-1,3-N-ACETYLGLUCOSAMINYLTRANSFERASE RADICAL FRINGE	-1.62389	-1.58765	-0.82838	-0.665104	1.29794	0.205953	0.00250097	0.0095119	1	PTHR10811
GmaAffx.42344.1.S1_at	Glyma09g10320.1	AT5G58130	FAMILY NOT NAMED	0.320857	0.647535	0.594149	0.567424	1.18325	0.0511621	0.00190189	0.00915558	1	PTHR23099
GmaAffx.42550.1.S1_at	Glyma02g48210.1	AT4G38170		0.968989	0.884047	0.942424	1.2552	1.89663	0.0759844	0.00293589	0.00979299	1
GmaAffx.42769.1.S1_at	Glyma03g34210.1	AT2G36840		-0.133368	-0.00107555	0.220357	0.171908	1.08478	0.0789845	0.00208966	0.00922467	1
GmaAffx.43513.1.S1_at	Glyma19g04340.1	AT3G02290	RING FINGER PROTEIN 24-RELATED	0.242974	0.109806	0.536634	0.607505	1.98061	0.0979689	0.000847913	0.00838153	1	PTHR22766
GmaAffx.43691.1.A1_at	Glyma17g02880.1	AT4G22580	EXOSTOSIN (HEPARAN SULFATE GLYCOSYLTRANSFERASE)-RELATED	1.54745	1.62853	1.70634	1.8507	2.16867	0.0392284	0.001867	0.00915558	1	PTHR11062
GmaAffx.45099.1.S1_at	Glyma07g32800.1		SHORT-CHAIN DEHYDROGENASES/REDUCTASE	-1.29141	-1.30564	-1.18617	-0.358512	1.07886	0.176206	0.00243207	0.00948436	1	PTHR19410
GmaAffx.45130.1.S1_at	Glyma09g35270.1	AT4G34820	PENTATRICOPEPTIDE REPEAT-CONTAINING PROTEIN	0.422546	0.389554	0.688242	0.848403	2.54584	0.143093	0.00182223	0.00912626	1	PTHR10483
GmaAffx.45173.1.S1_at	Glyma17g02310.1	AT2G20790		0.2746	0.394026	0.572998	0.843661	1.83425	0.106007	0.00230166	0.00933733	1
GmaAffx.45366.1.S1_at	Glyma04g01190.2	AT2G21500		0.465903	0.688116	1.04197	1.24486	2.20521	0.0823135	0.000644195	0.00828688	1
GmaAffx.45499.1.S1_at	Glyma11g02560.1	AT4G11560	TRANSCRIPTION ELONGATION FACTOR S-II	0.881092	0.922775	1.39052	1.46365	2.90612	0.146624	0.00278777	0.0096486	1	PTHR11477
GmaAffx.45589.1.S1_at	Glyma11g12000.1	AT4G39040		0.773407	0.756669	0.929939	1.30299	2.06321	0.0933896	0.00234485	0.00939443	1
GmaAffx.46025.1.S1_at	Glyma20g32800.2	AT2G40960		-0.511663	-0.451956	-0.155787	0.231719	1.14102	0.102485	0.0014835	0.00890855	1
GmaAffx.46632.1.S1_at	Glyma07g16120.1	AT1G65660	STEP II SPLICING FACTOR SLU7	1.47866	1.42347	1.72422	1.70249	2.81986	0.0782746	0.0010206	0.00845812	1	PTHR12942
GmaAffx.46683.1.S1_at	Glyma18g51570.1		TRANSLATION INITIATION FACTOR EIF-2B	0.613071	0.944617	0.921758	0.897959	1.49328	0.0509129	0.00180106	0.00912626	1	PTHR10233
GmaAffx.47645.1.S1_at	Glyma14g06660.1	AT1G07280		-0.774083	-0.872532	-0.492397	-0.148522	1.77142	0.161951	0.0014038	0.00890459	1
GmaAffx.47675.1.S1_at	Glyma13g34160.2			-0.727011	-0.0281162	0.047954	0.00331752	0.894302	0.106783	0.00325237	0.00992774	1
GmaAffx.47794.1.A1_at	Glyma08g25960.1	AT1G67120	FAMILY NOT NAMED	1.85683	1.74581	1.90916	1.90954	2.48462	0.0476717	0.00206134	0.00920452	1	PTHR14025
GmaAffx.48074.1.S1_x_at	Glyma01g06550.1	AT1G13960		-2.47003	-1.61803	-1.51169	-1.00746	0.000568077	0.11169	0.000663074	0.00831738	1
GmaAffx.48525.1.S1_at	Glyma09g02450.2	AT1G08490		1.01614	0.983268	1.07709	1.13546	1.5032	0.037407	0.00279888	0.00965199	1
GmaAffx.4892.2.S1_at	Glyma11g21450.1	AT3G07530	CLEAVAGE AND POLYADENYLATION SPECIFICITY FACTOR	-0.606241	-0.352199	-0.207631	0.461725	2.01188	0.184618	0.0025944	0.00952192	1	PTHR11203
GmaAffx.49322.1.S1_at	Glyma06g47050.1	AT3G10400		0.513353	0.327625	0.98494	0.958354	1.85091	0.0916301	0.0016473	0.00900149	1
GmaAffx.49392.1.S1_at	Glyma07g37790.1	AT3G16510		-0.717255	-0.91014	-0.916574	-0.321027	0.613964	0.0520559	0.000127302	0.00800692	1
GmaAffx.49662.1.S1_at	Glyma18g49740.1	AT3G29090		0.869402	0.818856	1.64889	1.805	3.15283	0.138307	0.00129373	0.00878094	1
GmaAffx.49702.1.S1_at	Glyma08g23970.3	AT1G50430		1.40612	1.54617	1.65381	1.64714	2.52883	0.0783445	0.0026968	0.00959344	1
GmaAffx.49981.1.S1_at	Glyma09g00430.2			-0.420014	-0.198599	-0.00338672	0.174878	1.0757	0.104576	0.00300095	0.00980116	1
GmaAffx.50685.1.A1_x_at	Glyma13g38540.1			-2.41313	-3.94822	-2.48069	-1.62174	1.18542	0.330315	0.00255079	0.0095119	1
GmaAffx.50791.1.S1_at	Glyma02g07550.1			1.24257	1.17879	1.61976	1.23943	2.32094	0.0269925	2.96e-05	0.00766242	1
GmaAffx.50852.1.S1_at	Glyma17g10280.1	AT5G62600	NUCLEAR TRANSPORT PROTEIN	0.393945	0.572646	0.502859	0.697903	1.25975	0.0298311	0.000175218	0.00800692	1	PTHR12363
GmaAffx.51226.1.S1_at	Glyma14g03850.1	AT4G03250	HOMEOBOX PROTEIN	-0.133745	-0.120587	0.0648518	0.314044	0.972876	0.0757446	0.00207989	0.00922467	1	PTHR19418
GmaAffx.51412.1.S1_at	Glyma08g11590.1	AT3G23900	POLY-A BINDING PROTEIN 2	0.615483	0.893186	0.870542	0.922896	1.5491	0.0356544	0.000328638	0.00828495	1	PTHR23365
GmaAffx.51470.1.S1_at	Glyma11g13330.1	AT2G30710	TBC1 DOMAIN FAMILY MEMBER GTPASE-ACTIVATING PROTEIN	0.661339	0.597215	0.849954	0.924787	1.56733	0.0455649	0.000563123	0.00828495	1	PTHR22957
GmaAffx.51865.1.S1_at	Glyma14g40630.1	AT5G42480		1.73774	1.72257	1.9565	1.97703	2.55205	0.0379968	0.000472724	0.00828495	1
GmaAffx.52840.2.S1_at	Glyma13g00490.1	AT2G19270		1.32423	1.2476	1.36413	1.61591	2.58884	0.0697871	0.000721714	0.00838153	1
GmaAffx.53032.1.S1_at	Glyma17g11300.3	AT3G09850		0.569171	0.736187	0.891093	1.01707	2.06584	0.0831205	0.00112881	0.0085377	1
GmaAffx.53262.1.S1_at	Glyma14g36520.1	AT5G05200	CHAPERONE-ACTIVITY OF BC1 COMPLEX (CABC1)-RELATED	0.377973	0.335473	0.48696	0.707926	2.09686	0.133524	0.00294099	0.00979299	1	PTHR10566
GmaAffx.5334.1.S1_at	Glyma06g13320.1	AT5G53450		0.529096	0.624908	0.809641	0.875772	2.18482	0.0756101	0.000459197	0.00828495	1
GmaAffx.53683.1.S1_at	Glyma16g25500.1		PHOSPHATASE INHIBITOR-RELATED	1.73022	1.93094	1.89518	2.25471	3.11189	0.0895154	0.00193444	0.00915558	1	PTHR11375
GmaAffx.53996.1.A1_at	Glyma03g37160.1	AT2G44750	THIAMIN PYROPHOSPHOKINASE	-0.866862	-0.723722	-0.61534	-0.358578	1.22455	0.12103	0.00114347	0.0085576	1	PTHR13622
GmaAffx.55475.1.S1_at	Glyma01g23760.2			0.356673	0.508071	0.624092	0.786491	1.25929	0.0644517	0.0032767	0.00994623	1
GmaAffx.55671.1.S1_at	Glyma16g24290.1	AT4G36195	PROTEASE S28 PRO-X CARBOXYPEPTIDASE-RELATED	1.7724	1.68719	2.07889	2.18957	3.62072	0.133907	0.00237211	0.00944377	1	PTHR11010
GmaAffx.55942.1.S1_at	Glyma01g35910.1	AT4G19170	CARTENOID OXYGENASE	0.514536	0.667979	0.990019	1.19014	2.30106	0.122902	0.00256162	0.00951863	1	PTHR10543
GmaAffx.56265.1.S1_at	Glyma20g08040.2	AT5G19400		0.918752	1.25321	1.20787	1.24632	1.80472	0.0503827	0.00170209	0.00902879	1
GmaAffx.56320.1.S1_at	Glyma15g05880.1	AT5G09400		0.134346	0.493545	0.428071	0.584384	1.5808	0.0776637	0.00113131	0.0085377	1
GmaAffx.56355.1.S1_s_at	Glyma12g01430.1	AT4G30890	UBIQUITIN SPECIFIC PROTEASE FAMILY C19-RELATED	1.39932	1.44204	1.58963	1.74259	2.30176	0.0397389	0.000408418	0.00828495	1	PTHR10420
GmaAffx.56418.1.S1_at	Glyma03g39950.1	AT3G06130	COPPER TRANSPORT PROTEIN ATOX1-RELATED	0.744851	0.543155	0.988265	1.59797	3.69913	0.18925	0.00133791	0.00881542	1	PTHR22814
GmaAffx.56521.1.S1_at	Glyma14g23820.2	AT3G26430		-2.79091	-1.92903	-1.6247	-1.32802	1.82195	0.260393	0.0013576	0.00888231	1
GmaAffx.56917.1.S1_at	Glyma13g03990.1	AT2G05940	SERINE-THREONINE PROTEIN KINASE, PLANT-TYPE	-0.921966	-0.503023	-0.522751	-0.173289	1.01391	0.0998987	0.000950581	0.00838153	1	PTHR23258
GmaAffx.57389.1.S1_at	Glyma09g07160.1	AT2G26110		-4.01233	-3.78198	-3.64123	-2.92692	0.54895	0.349341	0.00316888	0.00991772	1
GmaAffx.57598.1.S1_at	Glyma02g17280.1		CATION EFFLUX PROTEIN/ ZINC TRANSPORTER	0.528164	0.260119	0.429473	0.767878	1.67528	0.0992422	0.00275704	0.00963987	1	PTHR11562
GmaAffx.58742.2.S1_x_at	Glyma07g30950.1	AT1G61340		-0.693625	-0.758698	-0.585523	0.188449	3.53359	0.314902	0.00244828	0.00950335	1
GmaAffx.58941.1.S1_at	Glyma04g42850.1	AT1G21790		0.916286	0.842215	1.03889	0.979821	1.74268	0.0575901	0.00175132	0.00908173	1
GmaAffx.58965.1.S1_at	Glyma14g12360.1	AT2G24640	UBIQUITIN SPECIFIC PROTEASE FAMILY C19-RELATED	-0.252341	-0.130998	-0.0328153	0.14963	0.449955	0.0296343	0.000398666	0.00828495	1	PTHR10420
GmaAffx.5931.1.A1_at	Glyma01g43910.2	AT3G03120		0.93435	0.647151	1.03973	1.21737	2.86582	0.151847	0.00248998	0.0095119	1
GmaAffx.59573.1.S1_at	Glyma20g03260.1	AT1G13900	ACID PHOSPHATASE RELATED	1.20369	1.09873	1.53236	1.43402	2.06108	0.0374211	0.000288983	0.00828495	1	PTHR22953
GmaAffx.5970.1.S1_at	Glyma13g19730.1	AT3G09560	LIPIN	-1.07302	-0.630373	-0.731789	-0.579916	0.238701	0.0683666	0.00113581	0.0085377	1	PTHR12181
GmaAffx.60062.1.S1_at	Glyma06g05570.1	AT5G11960		0.14244	0.324891	0.609364	0.621661	1.55706	0.0777604	0.00117748	0.00860349	1
GmaAffx.60418.1.S1_s_at	Glyma14g05570.1		DUAL SPECIFICITY PROTEIN PHOSPHATASE	-0.511661	-0.757194	-0.365074	-0.386445	1.1679	0.0885314	0.000521317	0.00828495	1	PTHR10159
GmaAffx.61295.1.S1_at	Glyma01g28520.2			1.7959	1.73937	2.14474	2.11985	3.34371	0.0988884	0.00151399	0.00890855	1
GmaAffx.61881.1.S1_at	Glyma07g17790.1	AT1G36550	SERINE-THREONINE PROTEIN KINASE, PLANT-TYPE	-3.43365	-3.60467	-4.52188	-1.81353	-1.37048	0.222834	0.00229221	0.00933733	1	PTHR23258
GmaAffx.62105.1.A1_at	Glyma13g10120.1		SWI/SNF COMPLEX-RELATED	0.648907	0.464577	0.703516	1.1928	2.13202	0.0966392	0.00120699	0.00864615	1	PTHR12802
GmaAffx.63297.1.S1_s_at	Glyma06g13800.1	AT4G27680	AAA ATPASE	1.97432	1.94659	2.02292	2.08855	2.61346	0.025998	0.000230555	0.00828495	1	PTHR23074
GmaAffx.64155.1.S1_at	Glyma08g35460.2	AT5G35980		0.0478494	0.367985	0.39017	0.43129	1.29954	0.0690933	0.00134106	0.00882827	1
GmaAffx.64496.1.S1_at	Glyma19g02080.1	AT1G10410		0.224354	0.493009	0.682095	0.74901	1.3071	0.0746715	0.00332594	0.00998586	1
GmaAffx.64532.1.S1_at	Glyma14g02490.1	AT3G20420	RIBONUCLEASE III	0.169506	-0.00526169	0.544879	0.777405	1.95347	0.0978804	0.000745789	0.00838153	1	PTHR11207
GmaAffx.64610.1.S1_at	Glyma11g19040.1	AT4G29790		0.119142	0.197744	0.236023	0.5383	1.50704	0.080182	0.001082	0.00847315	1
GmaAffx.65028.1.S1_at	Glyma13g26840.1		SULFOTRANSFERASE (SULT)	-3.20777	-1.71086	-2.0398	-2.30377	-1.51628	0.0989142	0.00141616	0.00890459	1	PTHR11783
GmaAffx.65437.1.S1_at	Glyma17g00730.1	AT2G02370	UNCHARACTERIZED	0.14024	0.198645	0.454494	0.466288	1.08406	0.0605999	0.00192867	0.00915558	1	PTHR12677
GmaAffx.65750.1.S1_at	Glyma08g44170.1		RNA-BINDING PROTEIN	1.78849	1.87343	1.93658	2.00037	2.63071	0.054889	0.00198797	0.00919793	1	PTHR10432
GmaAffx.66239.1.S1_at	Glyma17g05990.1		FAMILY NOT NAMED	2.89637	2.77341	2.86354	3.1925	3.98572	0.0715025	0.00121669	0.00867609	1	PTHR22841
GmaAffx.66343.1.S1_at	Glyma06g06130.1	AT5G47750		-0.158911	-0.289407	0.458809	0.301518	2.8883	0.227161	0.00262298	0.00954708	1
GmaAffx.66522.1.S1_at	Glyma14g35820.1			0.563314	0.62513	0.80553	0.788123	1.64734	0.0775832	0.00271661	0.00959344	1
GmaAffx.66853.1.S1_at	Glyma15g05080.1	AT1G61000	MEMBRALIN/KINETOCHORE PROTEIN NUF2	1.21961	1.22634	1.63291	1.75947	2.87225	0.0989701	0.00130184	0.00878573	1	PTHR21650
GmaAffx.66958.1.S1_at	Glyma05g03940.1	AT4G22740		0.259664	0.30692	0.587108	0.816847	2.08255	0.119967	0.00187606	0.00915558	1
GmaAffx.66958.2.S1_at	Glyma17g14420.2	AT4G22740		0.511287	0.473778	0.869323	0.903064	2.50449	0.102267	0.000647351	0.00828688	1
GmaAffx.67225.2.S1_at	Glyma10g03770.1	AT2G30575		-0.155306	-0.391262	-0.0138257	0.323098	1.17804	0.105782	0.00249373	0.0095119	1
GmaAffx.67662.1.S1_at	Glyma06g43610.2	AT2G31130		-1.26938	-1.12101	-0.441526	-0.242399	2.19207	0.209524	0.00144326	0.00890846	1
GmaAffx.6769.1.S1_at	Glyma10g44130.1			-0.188023	0.04973	0.208351	0.269119	1.58616	0.106276	0.0015484	0.00895394	1
GmaAffx.67791.1.S1_at	Glyma16g34320.1	AT1G53345	TRNA-NUCLEOTIDYLTRANSFERASE 1 RELATED	-0.0201563	0.300795	0.469457	0.937251	3.01746	0.170245	0.00111163	0.00849026	1	PTHR13734:SF4
GmaAffx.67829.1.S1_at	Glyma10g43090.1	AT2G28910		0.872116	0.982532	1.21774	1.38164	2.25151	0.0601115	0.000425573	0.00828495	1
GmaAffx.67986.1.S1_at	Glyma07g32380.2	AT1G28520		-0.274486	-0.173236	0.12952	0.289629	1.0405	0.083741	0.0018771	0.00915558	1
GmaAffx.68203.1.S1_at	Glyma15g36170.1		HISTONE-LIKE TRANSCRIPTION FACTOR CCAAT-RELATED	1.70407	1.64644	1.73735	1.82476	2.41657	0.0560948	0.00279111	0.0096486	1	PTHR10252
GmaAffx.68678.1.S1_at	Glyma17g11910.2	AT5G35200		0.815725	1.19323	1.13979	1.30731	1.97576	0.0781116	0.00309333	0.00986226	1
GmaAffx.68765.1.S1_s_at	Glyma13g05570.1	AT5G15330	XENOTROPIC AND POLYTROPIC MURINE LEUKEMIA VIRUS RECEPTOR	0.402799	0.313875	0.75743	0.909632	1.87845	0.0522016	0.000144279	0.00800692	1	PTHR10783
GmaAffx.68811.1.S1_at	Glyma05g21880.1	AT4G37460	O-LINKED N-ACETYLGLUCOSAMINE TRANSFERASE, OGT	0.666842	0.807629	1.18468	1.27513	2.06031	0.095838	0.00266186	0.00958782	1	PTHR23083
GmaAffx.68819.1.S1_at	Glyma11g09940.1	AT1G51450	TRITHORAX PROTEIN ASH2	-0.309635	-0.19154	-0.030656	0.223011	1.28827	0.107827	0.00221067	0.00926496	1	PTHR10598
GmaAffx.69047.1.S1_s_at	Glyma03g37030.1	AT3G62770	WD-REPEAT PROTEIN INTERACTING WITH PHOSPHOINOSIDES (WIPI)-RELATED	0.90663	0.98866	1.3263	1.33365	2.58379	0.0974856	0.0012387	0.00867609	1	PTHR11227
GmaAffx.69146.1.S1_at	Glyma13g22710.2	AT2G42160		0.503999	0.485729	0.791374	0.87639	1.65886	0.0716579	0.00144034	0.00890846	1
GmaAffx.69210.1.S1_at				-0.125988	0.16653	0.353544	0.412112	1.5707	0.0916928	0.00114617	0.00856277	1
GmaAffx.69298.1.S1_at	Glyma13g26560.1	AT1G08315		-1.04909	-1.16399	-0.53252	-0.392271	0.805309	0.126756	0.0019218	0.00915558	1
GmaAffx.69337.1.S1_at	Glyma12g07590.1	AT5G60410	SUMO LIGASE	0.989985	1.00681	1.14529	1.41223	2.54051	0.117475	0.00294916	0.00979299	1	PTHR10782
GmaAffx.69339.2.S1_at	Glyma03g33970.1	AT2G36990		-0.328982	-0.538818	0.151242	0.410003	1.53823	0.146645	0.00289838	0.00977388	1
GmaAffx.69701.1.S1_at	Glyma19g31050.4			0.589502	0.798134	1.20841	1.40399	3.19691	0.191002	0.00319383	0.00991787	1
GmaAffx.70076.1.S1_at	Glyma01g01930.2	AT1G32260		1.30821	1.26038	1.30994	1.51332	2.23771	0.0634607	0.00162154	0.00898815	1
GmaAffx.70364.1.S1_at	Glyma04g01950.1	AT2G36390	AMYLASE	1.58334	1.43812	1.70344	1.83758	2.79147	0.0929666	0.00251986	0.0095119	1	PTHR10357
GmaAffx.70422.1.S1_at	Glyma12g03360.3			0.949676	0.937964	1.10551	1.03092	1.81155	0.0443739	0.000619837	0.00828688	1
GmaAffx.70976.1.S1_at	Glyma20g01250.1	AT2G15820	PENTATRICOPEPTIDE REPEAT-CONTAINING PROTEIN	-0.101356	0.201555	0.376148	0.808912	1.93922	0.127226	0.00183988	0.00912626	1	PTHR10483
GmaAffx.71007.1.S1_at	Glyma11g19660.2	AT1G08190		0.830445	0.981846	1.00888	1.12435	1.66688	0.0515523	0.00184593	0.00912862	1
GmaAffx.71151.2.S1_at	Glyma20g07280.1	AT1G77590	AMP DEPENDENT LIGASE/SYNTHETASE	1.93435	1.79849	2.42583	2.46277	3.37587	0.0845354	0.000989731	0.00839367	1	PTHR11968
GmaAffx.71281.1.S1_at	Glyma20g14390.2	AT5G35690		0.963039	0.946303	1.27083	1.22898	2.31685	0.0949831	0.00225385	0.00931756	1
GmaAffx.71488.1.S1_at	Glyma19g34630.1	AT2G31260	FAMILY NOT NAMED	-0.559877	-0.256853	-0.124689	0.146992	0.957396	0.0886262	0.00157802	0.00895733	1	PTHR13038
GmaAffx.71554.1.S1_at	Glyma15g03420.1	AT3G59490		0.722257	0.836481	1.00227	1.43232	2.04188	0.100827	0.0033525	0.00998586	1
GmaAffx.71638.1.S1_at	Glyma15g05490.1	AT1G25280	TUBBY-RELATED	1.82562	1.65156	1.99507	2.14527	2.67986	0.0577624	0.00132389	0.00881185	1	PTHR16517
GmaAffx.71785.1.S1_at	Glyma08g03750.1	AT2G19870	RRNA METHYLASE	-1.24503	-1.11458	-1.04815	-0.346544	0.266727	0.113007	0.00265232	0.00957782	1	PTHR12029:SF7
GmaAffx.72036.1.A1_at	Glyma02g11240.1	AT1G25682	CELL CYCLE CONTROL PROTEIN CWF16-RELATED	1.52862	1.46254	1.86418	1.86321	2.71227	0.0711224	0.0011856	0.00862326	1	PTHR12111
GmaAffx.72081.1.S1_at	Glyma08g10860.1	AT1G67530	FAMILY NOT NAMED	-0.0221924	0.066759	0.192467	0.446256	1.30771	0.0698817	0.000815851	0.00838153	1	PTHR22849
GmaAffx.72387.1.S1_at	Glyma06g06650.2	AT4G31880		0.554977	0.601734	0.708127	0.700157	1.35514	0.049783	0.00153739	0.00895394	1
GmaAffx.72477.1.S1_at	Glyma18g46780.1		SKP1	-1.26773	-1.22308	-0.739961	-0.924525	0.64987	0.134321	0.00237187	0.00944377	1	PTHR11165
GmaAffx.72771.1.S1_at	Glyma10g00380.1	AT1G10240		1.08941	1.15957	1.16062	1.47244	2.29423	0.0877832	0.00257785	0.00952192	1
GmaAffx.7288.1.S1_at	Glyma11g01310.1		FAMILY NOT NAMED	0.0262071	-0.049791	0.222713	0.670016	1.83695	0.10168	0.000843216	0.00838153	1	PTHR14270
GmaAffx.73048.1.S1_at	Glyma15g19090.1	AT2G06510	REPLICATION FACTOR A 1, RFA1	0.39753	0.223127	0.624583	0.737239	1.54161	0.0576643	0.00047962	0.00828495	1	PTHR23273
GmaAffx.73156.1.S1_at	Glyma13g40930.2	AT5G59950		1.88461	1.95948	2.14652	2.14642	2.52366	0.0403204	0.00197448	0.00919013	1
GmaAffx.73464.1.S1_at	Glyma06g14280.1	AT3G49490		1.50047	1.62691	1.804	1.84609	2.5558	0.0554577	0.000961199	0.00838153	1
GmaAffx.74306.1.S1_at	Glyma05g29140.1	AT4G18700	CALCIUM/CALMODULIN-DEPENDENT PROTEIN KINASE-RELATED	0.0135264	0.400171	0.814421	1.24849	2.33687	0.163227	0.00303243	0.00981783	1	PTHR22982
GmaAffx.74468.1.A1_at	Glyma01g24510.1	AT2G37840	CALCIUM/CALMODULIN-DEPENDENT PROTEIN KINASE-RELATED	0.276418	0.456766	0.586028	0.674905	1.28025	0.0703501	0.00320973	0.00991787	1	PTHR22982
GmaAffx.74477.1.A1_at	Glyma02g14110.1	AT1G26190	URIDINE KINASE RELATED	-0.793276	-0.747654	-0.611641	-0.114681	1.06287	0.136295	0.00261957	0.00954279	1	PTHR10285
GmaAffx.74741.2.S1_at	Glyma19g39560.2	AT4G03200		-0.290376	-0.39516	0.465282	0.815169	2.70287	0.192584	0.00158696	0.00895733	1
GmaAffx.75914.1.S1_at	Glyma03g41770.1	AT3G61680		1.39895	1.9181	1.85845	1.94875	3.40392	0.119832	0.00174347	0.00908173	1
GmaAffx.76258.1.S1_at	Glyma08g14170.1	AT5G65290	FAMILY NOT NAMED	0.297458	0.287173	0.691038	0.908387	2.04408	0.10259	0.00116892	0.00857942	1	PTHR21355
GmaAffx.76312.1.S1_at	Glyma05g21880.1	AT4G37460	O-LINKED N-ACETYLGLUCOSAMINE TRANSFERASE, OGT	1.08569	1.26179	1.44548	1.47909	2.22075	0.0580296	0.000919749	0.00838153	1	PTHR23083
GmaAffx.765.1.S1_at	Glyma05g37000.1	AT5G41800	AMINO ACID TRANSPORTER	0.998721	1.05573	1.33328	1.52153	2.69637	0.118166	0.00238542	0.00945412	1	PTHR22950
GmaAffx.76522.1.S1_at	Glyma07g40060.1	AT3G13340	WD40 REPEAT PROTEIN	1.18093	1.26319	1.49614	1.46545	2.65146	0.090121	0.00147263	0.00890855	1	PTHR22847
GmaAffx.76951.1.S1_at	Glyma06g48320.1	AT1G35510		-0.19505	-0.333834	0.0898324	-0.234943	0.433055	0.0481556	0.00160454	0.00898815	1
GmaAffx.77204.1.S1_at	Glyma04g00320.1	AT1G77250	NUCLEAR PROTEIN 95	0.420309	0.530603	0.538179	0.719397	1.11085	0.0208148	0.000101416	0.00800692	1	PTHR14140
GmaAffx.77370.1.S1_at	Glyma17g11800.1	AT5G11100	CALCIUM-DEPENDENT LIPID-BINDING PROTEIN (CALB RELATED)	1.48125	1.57917	1.58582	1.72459	2.636	0.0800395	0.00225291	0.00931756	1	PTHR10774
GmaAffx.77596.1.S1_s_at	Glyma05g31270.1	AT4G39850	ATP-BINDING CASSETTE TRANSPORTER-RELATED	-0.578963	-0.337836	0.0813196	0.292626	1.81755	0.160488	0.00237976	0.00944827	1	PTHR11384
GmaAffx.77633.1.S1_at	Glyma20g39410.1	AT2G33550		0.885728	0.880259	1.18508	1.2195	1.92947	0.0452028	0.000363368	0.00828495	1
GmaAffx.7766.2.S1_at	Glyma12g29130.1	AT1G60940	CALCIUM/CALMODULIN-DEPENDENT PROTEIN KINASE-RELATED	1.95462	2.16608	2.19706	2.28271	3.66839	0.0601255	0.000169871	0.00800692	1	PTHR22982
GmaAffx.77717.1.S1_at	Glyma18g07220.1	AT3G54140	OLIGOPEPTIDE TRANSPORTER-RELATED	-0.741793	-0.290738	0.0256966	0.0900507	2.5488	0.186845	0.00126745	0.00873018	1	PTHR11654
GmaAffx.77870.1.S1_at	Glyma11g16070.3	AT5G13800		0.523695	0.732679	1.21488	1.34829	3.08157	0.17994	0.00278694	0.0096486	1
GmaAffx.77894.1.S1_at	Glyma11g13610.2	AT3G59470		-0.703736	-0.736287	-0.70155	-0.470453	0.398555	0.0754467	0.00168663	0.00901543	1
GmaAffx.78567.1.A1_at	Glyma04g02820.1	AT1G19860		1.3241	1.18198	1.57452	1.64996	2.19168	0.0566558	0.00128637	0.00875124	1
GmaAffx.78610.1.S1_at	Glyma05g34580.1	AT1G68070	RING FINGER PROTEIN 6/12/38	1.41218	1.43811	1.70154	1.76176	2.28908	0.0516991	0.00129568	0.00878255	1	PTHR14155
GmaAffx.78645.1.S1_at	Glyma20g36010.1			0.818097	0.821611	0.980002	1.21485	1.7784	0.0701882	0.00260587	0.00952192	1
GmaAffx.79662.1.S1_at	Glyma18g18070.1	AT1G24050	FAMILY NOT NAMED	1.36308	1.41913	1.66268	1.78958	2.76148	0.102097	0.00292557	0.00978931	1	PTHR13542
GmaAffx.79990.1.S1_s_at	Glyma13g23580.1	AT2G26660	XENOTROPIC AND POLYTROPIC MURINE LEUKEMIA VIRUS RECEPTOR	-0.288956	-0.0395365	0.0355187	0.282726	1.55684	0.0904655	0.000692044	0.00838153	1	PTHR10783
GmaAffx.80375.1.S1_at	Glyma05g36380.1	AT5G35320		0.728656	0.449276	0.915139	0.975343	2.02532	0.102958	0.00242626	0.00948436	1
GmaAffx.80541.1.S1_at	Glyma18g47970.1	AT3G03310	LECITHIN-CHOLESTEROL ACYLTRANSFERASE-RELATED	0.222508	0.223059	0.552874	0.441252	1.54971	0.070884	0.000787121	0.00838153	1	PTHR11440
GmaAffx.80596.1.S1_at	Glyma17g13900.1	AT5G50380	EXOCYST COMPLEX PROTEIN EXO70-RELATED	1.39004	1.53251	1.76206	2.06631	2.85962	0.101518	0.00254491	0.0095119	1	PTHR12542
GmaAffx.80831.1.S1_at	Glyma20g39450.2	AT2G33490		-0.254082	-0.0845415	0.268736	0.46828	1.29433	0.112851	0.00330992	0.00996084	1
GmaAffx.81069.1.S1_at	Glyma15g07380.2	AT5G28740		0.282526	0.549169	0.434474	0.61428	0.938867	0.0441646	0.00292833	0.00978977	1
GmaAffx.81144.1.S1_at	Glyma07g10280.1	AT3G18370	SYNAPTOTAGMIN	-2.7173	-1.6865	-2.07076	-1.44785	-0.107687	0.111683	0.000518785	0.00828495	1	PTHR10024
GmaAffx.81366.1.S1_at	Glyma03g30460.1	AT3G63010	MEMBER OF 'GDXG' FAMILY OF LIPOLYTIC ENZYMES	1.14086	1.26208	1.35068	1.49784	2.62758	0.049177	0.000131072	0.00800692	1	PTHR23024
GmaAffx.81398.2.S1_at	Glyma08g19130.1	AT5G09390	FAMILY NOT NAMED	2.18515	2.0324	2.3783	2.4995	3.71447	0.0801895	0.000597424	0.00828688	1	PTHR13138
GmaAffx.81653.1.S1_at				-0.790659	-1.10087	-0.376803	-0.264831	1.2502	0.117291	0.000806353	0.00838153	1
GmaAffx.81976.1.S1_at	Glyma04g14280.1	AT5G51290	SPHINGOSINE KINASE	0.19849	0.159243	0.349755	0.26488	0.951215	0.0565202	0.00254029	0.0095119	1	PTHR12358
GmaAffx.82030.1.S1_at	Glyma03g26160.1	AT3G60300	RWD DOMAIN-CONTAINING PROTEIN	0.658826	0.597633	0.765614	0.797328	1.37906	0.0583355	0.00334371	0.00998586	1	PTHR12292
GmaAffx.8213.2.S1_at	Glyma20g05050.1	AT5G19430	gb def: Hypothetical protein At2g28920	1.36844	1.51299	1.71703	1.58758	2.48289	0.030266	6.79e-05	0.00800692	1	PTHR22764:SF1
GmaAffx.82242.2.S1_at	Glyma15g01840.1	AT3G16060	KINESIN HEAVY CHAIN	-0.0648176	0.135279	0.232826	0.374454	1.52843	0.0917235	0.0012873	0.00875124	1	PTHR16012
GmaAffx.82623.1.S1_at	Glyma20g35090.2	AT1G54450		0.884028	1.20049	1.29987	1.50395	2.1882	0.0817848	0.00222353	0.00926743	1
GmaAffx.82656.2.S1_s_at	Glyma10g41300.2	AT2G01100		0.801526	0.896047	1.08633	0.987433	2.1086	0.0577898	0.000404964	0.00828495	1
GmaAffx.82754.2.S1_at	Glyma04g00250.1	AT4G38360	ORGANIC SOLUTE TRANSPORTER-RELATED	-0.446418	-0.0144456	0.292981	0.346698	1.30062	0.109918	0.00235727	0.00942272	1	PTHR23423
GmaAffx.82760.1.S1_at	Glyma18g46820.1	AT4G00355		0.636955	0.594272	1.04258	0.710549	1.90697	0.0432682	0.000114483	0.00800692	1
GmaAffx.83060.1.S1_at	Glyma15g10930.1	AT3G06200	GUANYLATE KINASE	0.407136	-0.0462401	0.383969	0.807981	1.6482	0.0752897	0.000555914	0.00828495	1	PTHR23117
GmaAffx.83099.1.S1_at	Glyma02g45820.1	AT1G55460	KIN/RTS2-LIKE ZINC FINGER-CONTAINING	0.278635	0.343015	0.591761	0.707731	1.40123	0.0791594	0.00269852	0.00959344	1	PTHR12805
GmaAffx.83261.1.S1_at	Glyma17g14420.2			1.15035	1.03737	1.43227	1.57702	3.11086	0.137235	0.00200792	0.00920452	1
GmaAffx.83300.1.S1_s_at	Glyma02g38210.6	AT5G64460		0.142904	0.297687	0.631689	0.612516	1.7568	0.0954692	0.00146564	0.00890855	1
GmaAffx.83567.1.S1_at	Glyma20g08060.1	AT5G01430	CGI-141-RELATED/LIPASE CONTAINING PROTEIN	0.628365	0.828947	0.710929	0.928355	1.45342	0.0600858	0.00322429	0.00991787	1	PTHR21493
GmaAffx.83764.1.S1_at	Glyma10g39710.1		FAMILY NOT NAMED	-1.58724	-1.03634	-1.85648	-0.622062	-0.344959	0.110992	0.00258831	0.00952192	1	PTHR15921
GmaAffx.84250.1.S1_at	Glyma11g02340.1	AT4G23570	CHAPERONE BINDING PROTEIN	2.39827	2.3544	2.44621	2.65779	3.47627	0.074296	0.00179271	0.00912626	1	PTHR22904
GmaAffx.84581.1.S1_at	Glyma17g33120.3	AT5G50380		-0.125454	-0.202419	-0.0785925	0.407594	1.07685	0.0987953	0.00313113	0.00988412	1
GmaAffx.84669.1.S1_at	Glyma07g06370.2	AT2G46370		-1.63709	-1.38654	-0.750377	-0.860428	1.35833	0.159681	0.000946926	0.00838153	1
GmaAffx.84751.1.A1_at	Glyma03g34110.1	AT2G36890	MYB-RELATED	-1.92546	-2.15865	-2.66091	-0.76672	0.352188	0.148024	0.000634887	0.00828688	1	PTHR10641
GmaAffx.84952.1.S1_at	Glyma06g05580.1	AT1G54270	DEAD BOX ATP-DEPENDENT RNA HELICASE	0.492533	0.5163	0.625462	0.797524	1.57716	0.0832791	0.00322126	0.00991787	1	PTHR10967
GmaAffx.85025.1.S1_at	Glyma13g23260.1	AT4G04770		1.39264	1.28979	1.42694	1.56074	2.22764	0.0330335	0.000176917	0.00800692	1
GmaAffx.85099.1.S1_at	Glyma02g47120.1	AT4G37000		-0.400981	-0.698023	-0.332786	-0.110534	0.843519	0.0873742	0.00137637	0.00890459	1
GmaAffx.85111.1.S1_at	Glyma20g36090.1	AT1G65580	INOSITOL 5-PHOSPHATASE	0.408408	0.665811	0.539869	0.752397	1.4499	0.0527273	0.00082212	0.00838153	1	PTHR11200
GmaAffx.85141.2.S1_at	Glyma01g33200.1	AT3G60590		-0.115004	0.0929603	0.325741	0.515714	1.79271	0.0611646	0.000131173	0.00800692	1
GmaAffx.85246.2.S1_at	Glyma19g22450.2	AT5G14250		1.21079	1.27195	1.44383	1.36192	2.2888	0.0581715	0.000865366	0.00838153	1
GmaAffx.85334.1.S1_s_at	Glyma13g28860.1	AT2G34500	CYTOCHROME P450	-2.42605	-2.85095	-1.65583	-0.604835	1.57658	0.323331	0.00307579	0.00986056	1	PTHR19383
GmaAffx.85352.1.S1_at	Glyma03g33850.1	AT5G03280	MANGANESE TRANSPORTER	0.948906	0.739736	1.08645	1.12484	1.7431	0.066534	0.00273351	0.00960119	1	PTHR11706
GmaAffx.85356.1.S1_at	Glyma03g01900.2	AT3G61060		0.151138	0.0129175	0.135346	0.651367	2.14572	0.145427	0.00201371	0.00920452	1
GmaAffx.85579.1.S1_at	Glyma03g31510.1	AT4G02590		1.76969	1.79832	2.00882	2.14184	2.55804	0.0373961	0.000538608	0.00828495	1
GmaAffx.86000.1.S1_at				0.900323	0.899743	1.25046	1.4942	2.86909	0.121551	0.00140163	0.00890459	1
GmaAffx.86299.1.S1_at	Glyma19g45330.1	AT2G31820	ANKYRIN REPEAT-CONTAINING	1.08205	1.11536	1.32045	1.50919	2.10705	0.0665916	0.00181865	0.00912626	1	PTHR18958
GmaAffx.86439.1.S1_at	Glyma10g40160.1	AT1G23780	F-BOX AND WD40 DOMAIN PROTEIN 7 (FBW7)	0.0633484	-0.0186411	0.352173	0.369913	1.21334	0.0849898	0.00254554	0.0095119	1	PTHR22844:SF11
GmaAffx.86672.2.S1_at	Glyma07g09270.3	AT1G67300		1.86429	1.99276	2.10558	2.28319	3.8883	0.1123	0.000951872	0.00838153	1
GmaAffx.86793.1.S1_at	Glyma15g24720.1	AT4G02040		0.740628	0.911168	1.07414	1.17178	1.90172	0.0740322	0.00211954	0.00924495	1
GmaAffx.86851.1.S1_at	Glyma11g20040.1	AT5G60790	ATP-BINDING TRANSPORT PROTEIN-RELATED	1.25851	1.51599	1.48505	1.74853	2.7853	0.0969447	0.00191413	0.00915558	1	PTHR19211
GmaAffx.86910.1.S1_at	Glyma12g13190.1	AT1G03760	FAMILY NOT NAMED	1.2181	1.28352	1.33299	1.4695	2.28005	0.0631669	0.00124471	0.00867609	1	PTHR15111
GmaAffx.87139.1.S1_at	Glyma05g01860.1	AT5G62570		-0.463088	-0.414153	-0.188709	-0.0833915	1.05001	0.0155562	1.2e-06	0.00280371	1
GmaAffx.87510.1.S1_at	Glyma13g05780.1	AT1G52530	MITOTIC AND DNA DAMAGE CHECKPOINT PROTEIN HUS1	0.498888	0.230243	0.572262	0.587923	1.57069	0.0809446	0.00175743	0.00910367	1	PTHR12900
GmaAffx.87546.1.S1_at	Glyma01g24430.1	AT3G09320	ZINC FINGER DHHC DOMAIN CONTAINING PROTEIN	1.43162	1.3101	1.55557	1.68598	2.00697	0.0440273	0.00203449	0.00920452	1	PTHR22883
GmaAffx.87593.1.S1_at	Glyma13g27740.1	AT3G06060	SHORT-CHAIN DEHYDROGENASES/REDUCTASE	-0.159509	0.148045	0.140352	0.18739	1.36887	0.0928465	0.00168691	0.00901543	1	PTHR19410
GmaAffx.87621.1.S1_s_at	Glyma08g08310.4	AT1G68140		1.61044	1.77424	1.81515	1.86125	3.02802	0.0570228	0.000287444	0.00828495	1
GmaAffx.87789.1.S1_at	Glyma01g38370.1	AT4G36720	HVA22-LIKE PROTEINS	2.12369	2.09173	2.51444	2.62229	3.74897	0.0890382	0.000878152	0.00838153	1	PTHR12300
GmaAffx.88177.1.S1_s_at	Glyma02g07230.1			3.57537	3.48771	3.68014	3.75371	4.42506	0.0412715	0.00043924	0.00828495	1
GmaAffx.88360.1.S1_at	Glyma20g31460.1	AT1G71980	RING FINGER AND PROTEASE ASSOCIATED DOMAIN-CONTAINING	1.32507	1.40237	1.51392	1.6414	2.40557	0.0460257	0.000365761	0.00828495	1	PTHR22765
GmaAffx.88705.1.S1_s_at	Glyma11g08000.1	AT2G18050	HISTONE H1/H5	1.87571	1.88378	2.22057	2.06594	3.68988	0.111093	0.00126825	0.00873018	1	PTHR11467
GmaAffx.88762.1.S1_x_at	Glyma07g16830.1	AT2G29420	GLUTATHIONE S-TRANSFERASE, GST, SUPERFAMILY, GST DOMAIN CONTAINING	-1.58192	-1.23972	-0.973824	-0.147985	2.94641	0.301251	0.00202341	0.00920452	1	PTHR11260
GmaAffx.8877.1.S1_at	Glyma13g26560.1	AT1G08315		-0.696439	-1.06346	-0.144986	0.0245285	1.27599	0.118249	0.000879061	0.00838153	1
GmaAffx.88800.1.A1_at	Glyma09g12320.3			-1.10844	-0.7499	-0.609858	-0.475811	0.271766	0.073807	0.00125792	0.00871111	1
GmaAffx.89074.1.S1_s_at	Glyma02g45820.1	AT1G55460	KIN/RTS2-LIKE ZINC FINGER-CONTAINING	0.525092	0.47141	0.808697	0.797885	1.96887	0.0777522	0.000762517	0.00838153	1	PTHR12805
GmaAffx.89701.1.A1_s_at	Glyma08g22580.1	AT1G15370	ZETA-COAT PROTEIN	2.31745	2.1647	2.41849	2.59661	3.29935	0.0769635	0.00253677	0.0095119	1	PTHR11043
GmaAffx.89819.1.S1_s_at	Glyma12g04830.1	AT3G18820	RAS-RELATED GTPASE	2.45533	2.35187	2.49831	2.58503	3.42623	0.0570574	0.00085127	0.00838153	1	PTHR11708
GmaAffx.90036.1.S1_s_at	Glyma08g26150.3	AT4G09160		0.255152	0.341734	0.444599	0.683358	1.8774	0.081707	0.000651851	0.00828817	1
GmaAffx.90069.1.S1_at	Glyma14g26660.1	AT1G21410	F-BOX/LEUCINE RICH REPEAT PROTEIN	1.18862	0.769562	1.51168	2.00599	3.8474	0.211116	0.00267468	0.00959233	1	PTHR23125
GmaAffx.90095.1.S1_at	Glyma14g09950.1		FK506 BINDING PROTEIN	0.72178	0.634312	0.955153	0.771873	1.83399	0.0198059	7.99e-06	0.00486938	1	PTHR10516
GmaAffx.90176.1.S1_s_at	Glyma15g10380.2	AT5G18640		0.240471	0.240734	0.728942	0.944987	2.36481	0.156207	0.00283122	0.00969272	1
GmaAffx.90221.1.S1_at	Glyma20g18980.2	AT2G33150		-1.14899	-1.47909	-0.887978	-0.736224	0.144892	0.0996403	0.00199913	0.00920452	1
GmaAffx.90284.1.S1_s_at	Glyma15g06740.1	AT4G33690		0.398946	0.240642	0.665513	0.905852	2.29447	0.137209	0.00219165	0.00926496	1
GmaAffx.90286.1.S1_s_at	Glyma11g01220.1	AT5G16880	VHS DOMAIN CONTAINING PROTEIN FAMILY	-0.119968	0.18264	0.151656	0.509305	1.43246	0.0852324	0.00113921	0.00854071	1	PTHR13856
GmaAffx.90289.1.S1_s_at	Glyma17g14020.1	AT4G23040	FAS-ASSOCIATED PROTEIN	1.17145	1.21522	1.43449	1.65573	2.49215	0.0644645	0.000595177	0.00828688	1	PTHR23322
GmaAffx.90327.1.S1_s_at	Glyma13g27220.2	AT3G63520		2.32327	2.53617	2.58509	2.53051	2.8801	0.0351282	0.00263424	0.00957372	1
GmaAffx.90377.1.S1_at	Glyma04g41350.1	AT5G53000	IMMUNOGLOBULIN-BINDING PROTEIN 1-RELATED	1.93995	2.06033	2.19484	2.36673	3.2673	0.0666744	0.000729455	0.00838153	1	PTHR10933
GmaAffx.90399.1.S1_at	Glyma02g11960.1	AT2G02960	MEMBRANE ASSOCIATED RING FINGER	0.922029	0.778944	0.98035	1.40848	2.27909	0.0826324	0.000968639	0.00838153	1	PTHR23012
GmaAffx.90652.1.S1_at	Glyma11g16070.3	AT5G13800		1.69491	1.66722	2.35558	2.38286	3.88629	0.140875	0.00168298	0.00901356	1
GmaAffx.91032.1.S1_at	Glyma02g32980.1	AT5G56580	MAPKK-RELATED SERINE/THREONINE PROTEIN KINASES	1.07419	1.0621	1.26428	1.73076	3.31008	0.175859	0.00327048	0.0099439	1	PTHR22986
GmaAffx.91137.1.S1_at	Glyma12g05510.1	AT1G06110	FAMILY NOT NAMED	1.45942	1.58546	1.74384	1.93558	2.88573	0.0849828	0.00142269	0.00890459	1	PTHR14289
GmaAffx.91240.1.S1_at	Glyma17g00990.1	AT4G16360	5'-AMP-ACTIVATED PROTEIN KINASE , BETA SUBUNIT	-0.0873466	-0.0293686	0.568035	0.845969	2.04414	0.14029	0.00193775	0.00915558	1	PTHR10343
GmaAffx.91283.1.S1_at	Glyma09g31670.1	AT5G16110		-0.552266	-1.08377	-0.542985	-0.488081	0.300193	0.0884603	0.00280212	0.00965645	1
GmaAffx.91294.1.S1_at	Glyma11g05840.1			-1.22724	-1.0758	-0.746806	-0.677597	0.492969	0.099286	0.00131453	0.00880298	1
GmaAffx.91328.1.S1_at	Glyma07g03200.1	AT1G15740	F-BOX/LEUCINE RICH REPEAT PROTEIN	0.706055	0.396328	1.29961	1.14952	2.84717	0.173939	0.0031315	0.00988412	1	PTHR23125
GmaAffx.91396.1.S1_at	Glyma20g26610.1	AT2G15220		-0.947863	-1.52073	0.164773	0.575999	2.85838	0.196688	0.000525554	0.00828495	1
GmaAffx.91559.1.S1_at	Glyma18g16870.1		BETA-1,3-N-ACETYLGLUCOSAMINYLTRANSFERASE	0.756259	0.729186	1.24987	1.41924	2.58742	0.0896685	0.000573116	0.00828495	1	PTHR11214
GmaAffx.91601.1.S1_s_at	Glyma13g00950.1	AT5G57390		0.79406	0.634377	1.10362	1.62474	3.66697	0.215692	0.00258119	0.00952192	1
GmaAffx.91659.1.S1_s_at	Glyma06g14060.3	AT3G49430		1.80034	1.82539	1.83142	2.02333	2.76492	0.0639104	0.00166157	0.00900835	1
GmaAffx.91854.1.S1_x_at	Glyma17g03500.1	AT3G16910	AMP DEPENDENT LIGASE/SYNTHETASE	-0.851561	-0.976659	-0.708211	-0.505317	0.674239	0.121217	0.00303386	0.00981783	1	PTHR11968
GmaAffx.92039.1.S1_s_at	Glyma07g37100.1	AT3G16910	AMP DEPENDENT LIGASE/SYNTHETASE	-0.359562	0.0142031	0.348098	0.539807	1.98097	0.126224	0.00113405	0.0085377	1	PTHR11968
GmaAffx.92058.1.S1_at	Glyma01g00760.2	AT2G19830		0.761899	0.672978	1.16958	1.11938	1.9388	0.0913673	0.0030639	0.00984561	1
GmaAffx.92119.1.S1_at	Glyma08g11800.1	AT1G04850	UBIQUITIN-ASSOCIATED UBA/UBX DOMAIN-CONTAINING	0.924206	0.983602	1.24529	1.47026	2.45073	0.0751342	0.000627153	0.00828688	1	PTHR13020
GmaAffx.92168.1.S1_s_at	Glyma15g06060.1	AT3G50360	CALCIUM BINDING PROTEIN	2.37997	2.49365	2.76919	2.77918	3.68951	0.0791664	0.00157555	0.00895733	1	PTHR23050
GmaAffx.92676.1.S1_s_at	Glyma02g07310.1	AT5G61890		-1.02624	-0.355906	0.110212	0.0930878	1.64744	0.173856	0.00269665	0.00959344	1
GmaAffx.92702.1.S1_at	Glyma18g10060.2	AT1G79590		1.2746	1.32365	1.46867	1.79652	2.65587	0.0757529	0.000893966	0.00838153	1
GmaAffx.92714.1.S1_at	Glyma04g37970.1	AT5G51040	FAMILY NOT NAMED	0.149396	0.209436	0.796904	0.922739	2.26421	0.0936429	0.000422868	0.00828495	1	PTHR12469
GmaAffx.92743.1.S1_s_at	Glyma02g18320.1		SUBTILISIN/KEXIN-RELATED SERINE PROTEASE	4.14704	4.21594	4.46003	4.38528	4.96412	0.0334081	0.000339073	0.00828495	1	PTHR10795
GmaAffx.92773.1.S1_s_at	Glyma18g06110.1	AT4G31720	FAMILY NOT NAMED	1.18561	1.20702	1.42134	1.36896	2.07466	0.0540089	0.00138969	0.00890459	1	PTHR21242
GmaAffx.92881.1.S1_s_at	Glyma11g11050.1	AT5G48655	FAMILY NOT NAMED	1.2971	1.24802	1.42488	1.43711	2.21581	0.0417274	0.000363266	0.00828495	1	PTHR23041
GmaAffx.92897.1.S1_s_at	Glyma10g00790.1	AT3G23490		2.3108	2.25768	2.39811	2.46724	3.31722	0.0550089	0.000727293	0.00838153	1
GmaAffx.92949.1.S1_at	Glyma02g11800.1	AT3G05290	MITOCHONDRIAL CARRIER PROTEIN RELATED	-1.19837	-1.28127	-0.554984	-0.835417	1.73858	0.0485044	6.89e-06	0.00465533	1	PTHR11896
GmaAffx.92988.1.S1_s_at	Glyma05g34620.1	AT2G01680	ANKYRIN REPEAT-CONTAINING	0.942067	0.898163	1.38384	1.44896	2.58078	0.123975	0.00305086	0.00982962	1	PTHR18958
GmaAffx.93149.1.S1_s_at	Glyma16g18370.1	AT5G11680		2.3718	2.44781	2.58572	2.5771	3.64443	0.0521156	0.000291195	0.00828495	1
GmaAffx.93241.1.S1_x_at	Glyma17g37190.1	AT1G75400		-0.149479	-0.283101	0.00167352	-0.0734293	0.522531	0.0544386	0.00267851	0.00959344	1
GmaAffx.93407.1.S1_at	Glyma02g45980.2	AT2G20145		-0.559051	-0.424575	-0.308908	-0.159896	1.78924	0.104071	0.000379814	0.00828495	1
GmaAffx.93499.1.S1_at	Glyma13g10480.1	AT5G41990	SERINE/THREONINE-PROTEIN KINASE WNK (WITH NO LYSINE)-RELATED	-0.345218	0.0812147	0.143426	0.456898	1.89762	0.129034	0.00143323	0.00890459	1	PTHR13902
GmaAffx.93499.1.S1_s_at	Glyma13g10480.1	AT5G41990	SERINE/THREONINE-PROTEIN KINASE WNK (WITH NO LYSINE)-RELATED	-0.725703	-0.14781	0.186034	0.225117	1.77529	0.145731	0.00171372	0.00904239	1	PTHR13902
GmaAffx.93551.1.S1_at	Glyma03g38810.4	AT1G09430		0.67979	0.76616	1.01138	1.03061	2.3451	0.0988129	0.00129336	0.00878094	1
GmaAffx.93551.1.S1_s_at	Glyma03g38810.4	AT1G09430		0.871772	1.02314	1.13685	1.13219	2.40602	0.0943226	0.0015129	0.00890855	1
GmaAffx.93636.1.S1_s_at	Glyma13g04790.2	AT3G01320		1.06976	1.12212	1.19492	1.34711	1.99028	0.0537984	0.00119598	0.00863254	1
Gma.10.1.S1_at	Glyma03g07470.1	AT2G40170		-1.47744	-0.213681	4.18301	4.30754	5.57483	0.4078	0.000845497	0.00838153	2
Gma.10150.1.A1_at	Glyma09g05170.1	AT3G21420	FE(II)/ ASCORBATE OXIDASE SUPERFAMILY	-1.30198	-1.22284	0.0510289	-0.34061	0.502422	0.122359	0.00162571	0.00898815	2	PTHR10209
Gma.10242.1.A1_at	Glyma07g33490.1	AT3G19240		1.74239	1.78428	2.08603	2.17984	2.6279	0.0584078	0.00199017	0.00919793	2
Gma.10261.1.S1_at	Glyma19g25870.1	AT3G27090	KELCH-RELATED PROTEINS	4.32636	4.26106	4.66234	4.61815	4.92567	0.0480727	0.00277589	0.0096486	2	PTHR23230
Gma.10406.1.S1_a_at	Glyma02g42240.1	AT3G47080		-0.710329	-0.482942	0.431635	0.583256	2.12457	0.150302	0.000926729	0.00838153	2
Gma.10409.1.A1_at	Glyma12g05900.1	AT5G12900		1.1398	1.10957	2.12054	2.23204	2.7144	0.119784	0.00225175	0.00931756	2
Gma.10435.1.S1_at	Glyma15g15100.1	AT3G17000	UBIQUITIN-CONJUGATING ENZYME E2	1.82329	1.8629	2.3621	2.44861	3.08025	0.0945734	0.00317486	0.00991787	2	PTHR11621
Gma.10496.1.A1_at	Glyma15g07430.1			0.0968378	0.206882	0.721866	0.811176	0.963029	0.0301849	0.000112254	0.00800692	2
Gma.10610.1.S1_at	Glyma14g06560.3	AT5G05710		2.81043	2.88082	3.37822	3.35613	3.78	0.0389672	0.000265331	0.00828495	2
Gma.10751.1.S1_at	Glyma12g15420.1	AT2G42680	ENDOTHELIAL DIFFERENTIATION-RELATED FACTOR 1 (MULTIPROTEIN BRIDGING FACTOR 1)	4.44355	4.30979	4.78495	4.73109	4.81331	0.0409821	0.00297825	0.00980116	2	PTHR10245
Gma.10751.1.S1_x_at	Glyma12g15420.1	AT2G42680	ENDOTHELIAL DIFFERENTIATION-RELATED FACTOR 1 (MULTIPROTEIN BRIDGING FACTOR 1)	3.61581	3.50101	3.9129	3.91399	4.29089	0.0292115	0.00023753	0.00828495	2	PTHR10245
Gma.10835.1.S1_at	Glyma06g35580.1	AT5G53970	SUBGROUP I AMINOTRANSFERASE RELATED	1.04747	1.23528	2.07422	2.07527	2.41628	0.10822	0.00302975	0.00981783	2	PTHR11751
Gma.10860.1.S1_at	Glyma20g02570.1	AT4G19860	LECITHIN-CHOLESTEROL ACYLTRANSFERASE-RELATED	1.93638	1.86211	2.28047	2.3565	2.53352	0.0258243	0.000196936	0.00820632	2	PTHR11440
Gma.10860.3.A1_at	Glyma07g34730.1	AT4G19860	LECITHIN-CHOLESTEROL ACYLTRANSFERASE-RELATED	1.15156	1.03999	1.59004	1.52579	2.17232	0.0626548	0.0011144	0.00849451	2	PTHR11440
Gma.10878.2.S1_at	Glyma16g05310.1	AT3G26730	RNF5	0.387031	0.804927	1.16608	1.12761	1.56104	0.072639	0.00208695	0.00922467	2	PTHR12313
Gma.11001.1.S1_at	Glyma14g31890.1	AT5G53140	PROTEIN PHOSPHATASE 2C	1.97804	2.08235	2.47257	2.44795	2.70966	0.0490348	0.00196161	0.00918189	2	PTHR13832
Gma.11119.2.S1_s_at	Glyma07g37270.1	AT1G24020		1.75425	2.64651	5.05317	4.97155	5.32149	0.157458	0.000253229	0.00828495	2
Gma.11168.1.S1_at	Glyma17g21590.1	AT5G66930	FAMILY NOT NAMED	2.02696	1.997	2.4414	2.44292	2.9513	0.0351411	0.000195623	0.00820632	2	PTHR13292
Gma.11201.3.S1_s_at	Glyma11g06900.1	AT4G36760	PROTEASE FAMILY M24 (METHIONYL AMINOPEPTIDASE, AMINOPEPTIDASE P)	2.95508	2.98738	3.4788	3.36191	3.63229	0.0535608	0.00278161	0.0096486	2	PTHR10804
Gma.11250.3.S1_a_at	Glyma01g45290.1	AT1G16010	RNA SPLICING PROTEIN MRS2, MITOCHONDRIAL	3.03844	3.1524	3.60749	3.71511	4.40133	0.0737779	0.000989635	0.00839367	2	PTHR13890
Gma.11345.1.S1_at	Glyma16g02570.1	AT5G49330	MYB-RELATED	-0.461845	-0.213165	1.86338	2.03846	3.98585	0.219643	0.00060165	0.00828688	2	PTHR10641
Gma.11525.1.S1_at	Glyma05g33500.1	AT3G17670	CHAPERONE BINDING PROTEIN	0.99188	0.769756	1.58352	1.49099	2.38239	0.0588731	0.000231058	0.00828495	2	PTHR22904
Gma.11528.1.S1_at	Glyma19g43850.2	AT3G04590		0.426975	0.512962	1.13345	1.19398	1.95559	0.0724484	0.000548824	0.00828495	2
Gma.11528.2.S1_a_at	Glyma03g41230.2	AT3G04590		-0.141406	0.060697	0.575425	0.652708	1.49049	0.102931	0.00193808	0.00915558	2
Gma.11950.2.S1_at	Glyma08g46260.1	AT3G07220	FAMILY NOT NAMED	2.14669	2.1776	2.42127	2.47116	2.78929	0.0413019	0.00178399	0.00912351	2	PTHR13233
Gma.11991.1.S1_at	Glyma06g16350.3	AT5G09220		0.106668	0.264986	0.8652	1.14306	1.89113	0.133222	0.00324123	0.00992486	2
Gma.12013.1.S1_at	Glyma07g36770.1	AT4G16210	ENOYL-COA HYDRATASE-RELATED	1.8961	1.85014	2.32373	2.2981	2.17612	0.0315129	0.0011373	0.00854071	2	PTHR11941
Gma.12076.1.S1_at	Glyma06g06420.4	AT4G31860		2.55519	2.50262	3.18268	3.15324	4.05806	0.104304	0.0021149	0.00923417	2
Gma.12360.1.S1_at	Glyma08g13090.2			1.1365	1.15588	1.54767	1.50273	1.93592	0.0484528	0.00133229	0.00881542	2
Gma.12519.1.A1_at	Glyma08g39830.4			0.826984	0.764688	1.46755	1.47547	2.15961	0.0954751	0.00219061	0.00926496	2
Gma.12991.1.A1_at	Glyma07g38410.1		PROTEIN PHOSPHATASE 2C	-0.800181	-0.344611	0.120167	0.142609	0.587388	0.0982457	0.0032491	0.00992486	2	PTHR13832
Gma.12992.1.S1_at	Glyma11g37790.1			-3.45002	-4.04688	-0.583795	-0.789764	-0.959275	0.271239	0.00205881	0.00920452	2
Gma.13004.1.S1_at	Glyma04g36440.1	AT3G01670		-3.6328	-0.702958	0.780881	0.744478	-0.573601	0.228603	0.000755386	0.00838153	2
Gma.13067.2.S1_at	Glyma18g50950.1	AT5G38895	RING FINGER PROTEIN 24-RELATED	0.647034	0.583382	1.4068	1.69582	2.78822	0.147994	0.00203615	0.00920452	2	PTHR22766
Gma.13085.1.S1_at	Glyma08g14210.1	AT4G33950	CALCIUM/CALMODULIN-DEPENDENT PROTEIN KINASE-RELATED	0.738041	0.334454	1.51785	1.35291	1.73062	0.103568	0.00279887	0.00965199	2	PTHR22982
Gma.13127.2.S1_a_at	Glyma15g15560.2	AT5G49230		2.63387	2.49394	3.42915	3.3763	4.17087	0.0954216	0.00111202	0.00849026	2
Gma.13206.1.S1_at	Glyma11g01220.4	AT5G16880		-0.497248	-0.16186	0.133738	0.219494	0.699988	0.0801246	0.00285241	0.00971619	2
Gma.13342.1.A1_at	Glyma16g17680.1	AT4G13660	NITROGEN METABOLIC REGULATION PROTEIN NMR-RELATED	0.109456	0.28	1.98268	2.10073	3.13226	0.175103	0.000963982	0.00838153	2	PTHR14194
Gma.13381.2.S1_at	Glyma08g15460.2	AT5G09820		-0.328561	-0.181932	0.423225	0.262301	0.739695	0.0517897	0.000563083	0.00828495	2
Gma.13443.1.S1_at	Glyma02g15840.2	AT2G34070		-0.239408	-0.371024	0.00837473	0.0250432	0.0524781	0.0242203	0.000769281	0.00838153	2
Gma.13457.1.S1_at	Glyma05g32190.1	AT3G27740	CARBAMOYLTRANSFERASE RELATED	-0.647044	-0.525214	0.7175	0.511223	0.420094	0.0927906	0.00131058	0.00880298	2	PTHR11405
Gma.13521.1.S1_at	Glyma10g04980.1	AT2G37570		1.23711	1.24877	2.32996	2.51492	3.19409	0.127304	0.00142175	0.00890459	2
Gma.13580.3.S1_at	Glyma13g01610.1	AT4G30460		-1.25906	-0.83703	0.417324	0.271279	-0.0883492	0.06692	0.000214628	0.00828495	2
Gma.13600.1.A1_at	Glyma19g27290.1			0.295976	0.303105	0.623844	0.894492	1.11738	0.0491671	0.000971089	0.00838153	2
Gma.13751.1.A1_at	Glyma02g42760.1	AT3G56250		0.498867	0.707044	1.37463	1.33399	2.00016	0.0526208	0.000178314	0.00800692	2
Gma.1382.1.S1_at	Glyma20g19000.1	AT1G04690	ALDO/KETO REDUCTASE	1.95826	1.95612	2.61286	2.80632	3.4609	0.111246	0.00264197	0.00957782	2	PTHR11732
Gma.13901.1.S1_at	Glyma18g38050.1	AT5G48850	TETRATRICOPEPTIDE REPEAT PROTEIN, TPR	0.349588	0.153069	1.6343	1.50346	2.04975	0.145598	0.00253623	0.0095119	2	PTHR23083:SF18
Gma.14008.2.S1_at	Glyma08g23720.1		SUBFAMILY NOT NAMED	0.505164	0.249172	0.983012	0.733766	1.04869	0.0522025	0.00169542	0.00902879	2	PTHR22949:SF3
Gma.1401.1.A1_at	Glyma14g05590.1	AT1G04970	BACTERICIDAL PERMEABILITY-INCREASING (BPI) PROTEIN	1.27723	1.12092	1.63793	1.75149	2.32343	0.0801481	0.00237432	0.00944813	2	PTHR10504
Gma.14155.3.S1_at	Glyma06g07130.1	AT4G32280		-1.78312	-3.92076	-1.43417	-1.29758	0.203067	0.133298	0.000192463	0.00820632	2
Gma.14655.1.S1_at	Glyma13g04140.1	AT2G26920		0.815963	0.890905	1.21319	1.24265	1.66785	0.0514796	0.00151108	0.00890855	2
Gma.1502.1.S1_at	Glyma05g29400.1	AT2G29490	GLUTATHIONE S-TRANSFERASE, GST, SUPERFAMILY, GST DOMAIN CONTAINING	1.7044	2.09818	4.14136	3.95687	4.28494	0.0702701	3.14e-05	0.00766242	2	PTHR11260
Gma.1502.2.S1_a_at	Glyma05g29400.1	AT2G29420	GLUTATHIONE S-TRANSFERASE, GST, SUPERFAMILY, GST DOMAIN CONTAINING	1.47041	1.98816	4.59303	4.53314	4.95767	0.149011	0.00019882	0.00820632	2	PTHR11260
Gma.1502.2.S1_x_at	Glyma05g29400.1	AT2G29420	GLUTATHIONE S-TRANSFERASE, GST, SUPERFAMILY, GST DOMAIN CONTAINING	-1.18749	-0.453565	1.57951	1.53623	1.53063	0.201187	0.00150708	0.00890855	2	PTHR11260
Gma.1513.1.S1_s_at	Glyma18g11010.2	AT5G54940		1.33486	1.72169	2.45064	2.63215	3.48366	0.130198	0.00165412	0.00900149	2
Gma.1513.2.S1_at	Glyma08g42860.3	AT5G54940		0.178134	0.402179	1.32172	1.33479	2.87774	0.148405	0.00107972	0.00847315	2
Gma.15492.1.S1_s_at	Glyma20g38560.1	AT3G55120		2.1746	2.18214	3.24582	3.22351	3.65843	0.0818924	0.000612896	0.00828688	2
Gma.15605.1.S1_at	Glyma15g16260.1	AT3G16770		3.31353	3.36372	3.69715	3.50469	4.0044	0.0374634	0.0008966	0.00838153	2
Gma.15996.1.S1_x_at	Glyma15g23830.1	AT2G27380	EXTENSIN, PROLINE-RICH PROTEIN	0.0164697	0.836448	2.43348	2.0184	1.75225	0.180659	0.00322706	0.00991787	2	PTHR23201
Gma.16155.2.S1_a_at	Glyma05g25780.2	AT2G34410		1.47538	1.67269	2.00427	2.16061	2.7165	0.0803019	0.00218443	0.00926496	2
Gma.16294.1.S1_at	Glyma20g03330.1	AT1G69340	GANGLIOSIDE INDUCED DIFFERENTIATION ASSOCIATED PROTEIN 2-RELATED	1.0031	1.08604	1.46785	1.48787	1.81599	0.0437245	0.000874863	0.00838153	2	PTHR11106
Gma.16587.2.S1_a_at	Glyma07g36410.1	AT5G49720	ENDO-1,4-BETA-GLUCANASE	2.04334	2.167	2.81879	3.00133	3.01187	0.0865765	0.00321601	0.00991787	2	PTHR22298
Gma.16640.1.S1_at	Glyma04g40610.1	AT5G24520	WD REPEAT CONTAINING PROTEIN	0.367169	0.369001	0.799795	0.935229	1.60284	0.0596556	0.000547372	0.00828495	2	PTHR19919
Gma.16657.2.S1_at	Glyma02g38500.2	AT2G38630		1.14581	1.27182	1.41255	1.55393	1.88512	0.0456263	0.00183299	0.00912626	2
Gma.1691.1.S1_at	Glyma07g03560.1	AT1G80160	LACTOYLGLUTATHIONE LYASE	2.28747	2.2237	3.00334	2.95067	3.53638	0.0780865	0.00117253	0.00857942	2	PTHR10374
Gma.17355.1.A1_at	Glyma05g08880.1	AT3G01570		4.3103	4.62715	5.11409	5.01929	5.40897	0.0658992	0.00154898	0.00895394	2
Gma.17422.1.A1_at	Glyma17g28730.1			0.763441	0.985496	1.40208	1.6149	2.41757	0.0977593	0.00151156	0.00890855	2
Gma.17489.1.S1_at	Glyma14g05650.1			-0.153908	2.87025	5.10211	5.01872	5.55283	0.229595	0.000253059	0.00828495	2
Gma.17789.1.S1_at	Glyma07g19120.1	AT2G38310		-1.13394	-0.691782	-0.467759	-0.349007	-0.525296	0.0435538	0.00117074	0.00857942	2
Gma.17797.1.S1_at	Glyma01g45170.3	AT4G23180		0.973501	0.823695	1.67615	1.71518	2.36627	0.0995406	0.00180728	0.00912626	2
Gma.17899.1.S1_at	Glyma13g05570.1	AT5G15330	XENOTROPIC AND POLYTROPIC MURINE LEUKEMIA VIRUS RECEPTOR	0.40397	0.436092	0.87875	1.19273	1.89484	0.0707127	0.000502743	0.00828495	2	PTHR10783
Gma.17937.1.S1_at	Glyma11g04320.1	AT1G32710	CYTOCHROME C OXIDASE POLYPEPTIDE VIB	1.23303	1.44274	3.22037	3.19709	3.99992	0.176657	0.00126705	0.00873018	2	PTHR11387
Gma.17993.1.S1_s_at	Glyma05g38130.1	AT4G11650		-0.977016	-0.381084	3.04724	2.9698	3.40536	0.35403	0.00221137	0.00926496	2
Gma.2008.1.S1_a_at	Glyma09g07030.1	AT4G29850	FAMILY NOT NAMED	2.78751	2.70628	3.21197	3.31633	4.05357	0.0835721	0.00164685	0.00900149	2	PTHR15664
Gma.2008.1.S1_at	Glyma09g07030.1	AT4G29850	FAMILY NOT NAMED	2.50957	2.3838	2.95228	3.03105	3.6612	0.0238933	1.5e-05	0.0060971	2	PTHR15664
Gma.2008.2.S1_a_at	Glyma15g18300.1	AT2G19350	FAMILY NOT NAMED	2.59774	2.51343	3.04045	3.16253	3.84206	0.0587891	0.000434096	0.00828495	2	PTHR15664
Gma.2073.1.S1_at	Glyma06g15410.1			-0.556774	0.826774	3.65833	3.24703	3.76575	0.330374	0.00230703	0.00933733	2
Gma.2119.1.S1_at	Glyma03g35020.1	AT5G03650	AMYLASE	2.84547	2.9558	3.38939	3.38169	3.91196	0.0769061	0.00301842	0.00980845	2	PTHR10357
Gma.2119.3.S1_at	Glyma19g37750.2	AT5G03650		2.40631	2.60701	3.08448	3.09723	3.15493	0.0615362	0.00294704	0.00979299	2
Gma.2243.2.S1_s_at	Glyma06g03070.1	AT1G75510	TRANSCRIPTION INITIATION FACTOR IIF (TFIIF), BETA SUBUNIT-RELATED	2.18917	2.22144	2.70967	2.68939	3.19149	0.0717539	0.00252746	0.0095119	2	PTHR10445
Gma.2275.1.S1_at	Glyma08g18560.2	AT5G64130		2.46922	2.50624	2.651	2.61415	2.84946	0.0210227	0.00111575	0.00849451	2
Gma.231.1.S1_at	Glyma02g11110.1	AT1G68830	SERINE/THREONINE PROTEIN KINASE	-0.343766	-0.0051535	0.993232	1.35256	2.55238	0.197773	0.00241098	0.009472	2	PTHR11584
Gma.2391.1.A1_at	Glyma19g38220.1	AT3G11530	LEPTIN RECEPTOR-RELATED	1.32177	1.13414	1.86167	1.53113	1.83989	0.0551593	0.00249404	0.0095119	2	PTHR12050
Gma.2424.2.S1_a_at	Glyma02g01180.2	AT3G15580		2.23429	2.11308	2.77346	2.75139	3.14957	0.059272	0.00106865	0.00847315	2
Gma.2439.1.S1_at	Glyma02g16740.2	AT1G03210		1.69746	1.86468	2.77312	2.81728	3.37237	0.0952716	0.000957371	0.00838153	2
Gma.2564.1.S1_at	Glyma10g28600.1	AT5G02270	UNCHARACTERIZED	0.448252	0.54042	1.38992	1.24795	1.14374	0.0579834	0.000946215	0.00838153	2	PTHR12847
Gma.2652.1.S1_at	Glyma13g17650.1	AT2G04690	FAMILY NOT NAMED	1.40877	1.40845	2.22277	2.33068	3.53466	0.125298	0.00120478	0.00864615	2	PTHR13343
Gma.2703.1.A1_at	Glyma06g05380.1			1.71371	1.75142	1.8445	2.16167	2.34363	0.0194907	7.33e-05	0.00800692	2
Gma.2776.2.S1_s_at	Glyma02g43560.5	AT1G05010		-0.681166	-0.690072	0.158457	0.0882533	0.319787	0.0653067	0.000930596	0.00838153	2
Gma.2777.1.S1_at	Glyma20g30640.1			1.4344	1.50943	2.14643	2.46376	2.98699	0.111045	0.00230693	0.00933733	2
Gma.2986.1.S1_at	Glyma13g44260.1	AT1G80090	AMP-ACTIVATED PROTEIN KINASE, GAMMA REGULATORY SUBUNIT	3.74865	3.84908	4.55198	4.70817	5.39399	0.122629	0.00300143	0.00980116	2	PTHR13780
Gma.3.1.S1_at	Glyma10g35010.1	AT1G04560		1.56006	2.12892	4.49873	4.58342	5.48038	0.30743	0.00291432	0.00978931	2
Gma.3046.1.S1_at	Glyma05g03990.1	AT4G12110	STEROL DESATURASE	2.12091	2.06496	2.50713	2.45343	2.59723	0.0291592	0.000629545	0.00828688	2	PTHR11863
Gma.3090.1.S1_at	Glyma05g28420.1	AT5G17900	MICROFIBRIL-ASSOCIATED PROTEIN	1.29557	1.34482	1.54778	1.60229	1.8439	0.0324448	0.00134436	0.00882957	2	PTHR15327
Gma.3217.1.S1_s_at	Glyma11g03460.3	AT4G16520		2.33147	2.24968	2.96749	3.00896	4.06426	0.132591	0.00303959	0.00982114	2
Gma.3269.1.S1_at	Glyma02g08720.1			0.88696	0.812874	1.43956	1.39462	1.60966	0.066205	0.00327921	0.00994845	2
Gma.3338.1.S1_at	Glyma17g35320.1	AT5G63905		1.28496	1.48592	2.26025	2.32093	3.45444	0.0962026	0.000462659	0.00828495	2
Gma.3346.1.S1_at	Glyma13g17140.1	AT1G19130		2.20256	2.24721	2.87638	2.87638	3.56469	0.0614128	0.000424502	0.00828495	2
Gma.3352.1.S1_at	Glyma12g31940.1	AT1G11790	PREPHENATE DEHYDRATASE (P PROTEIN)	0.0293842	-0.261323	1.46641	1.5132	1.73406	0.088766	0.000237651	0.00828495	2	PTHR21022
Gma.3360.1.S1_a_at	Glyma11g09330.1	AT1G76490	HMG-COA REDUCTASE	-0.388363	-0.194983	0.822162	1.08436	2.64758	0.164819	0.000970264	0.00838153	2	PTHR10572
Gma.3578.1.S1_s_at	Glyma09g25470.1	AT3G48990	AMP DEPENDENT LIGASE/SYNTHETASE	0.0340632	0.475345	1.16665	1.3583	2.30377	0.14236	0.00198705	0.00919793	2	PTHR11968
Gma.358.1.S1_at	Glyma01g45000.1	AT3G48690	MEMBER OF 'GDXG' FAMILY OF LIPOLYTIC ENZYMES	2.49478	2.70509	3.78133	3.81507	3.81302	0.0838074	0.000732799	0.00838153	2	PTHR23024
Gma.3709.1.S1_at	Glyma04g38830.2	AT5G63970		-0.314754	-0.843518	-0.107278	-0.124734	0.348471	0.0252734	3.52e-05	0.00766242	2
Gma.3717.1.S1_x_at	Glyma18g46610.1	AT1G01710	ACYL-COA THIOESTERASE-RELATED	1.41196	1.34393	1.85043	1.87252	2.51421	0.0664474	0.00115503	0.00857423	2	PTHR11066
Gma.3735.2.S1_at	Glyma05g01270.1	AT2G02760	UBIQUITIN-CONJUGATING ENZYME E2	2.81103	2.72934	2.9469	2.95275	3.15155	0.0279037	0.00250439	0.0095119	2	PTHR11621
Gma.3735.3.S1_s_at	Glyma04g34170.2	AT2G02760		3.70428	3.77816	3.94607	3.8681	4.18192	0.0245844	0.000908715	0.00838153	2
Gma.3945.1.S1_at	Glyma18g44180.1	AT2G38410	VHS DOMAIN CONTAINING PROTEIN FAMILY	0.53044	0.674621	1.50091	1.78715	2.92255	0.137499	0.00117142	0.00857942	2	PTHR13856
Gma.3951.1.S1_at	Glyma13g44930.1	AT5G43150		1.79728	1.44203	2.61659	2.52952	2.26766	0.0555201	0.000442006	0.00828495	2
Gma.3997.1.S1_at	Glyma02g00280.1	AT3G01680		-0.990593	-0.796085	0.0907058	0.225862	-0.379555	0.0812144	0.00152715	0.00892401	2
Gma.400.1.S1_at	Glyma01g25040.1	AT3G09350	PROTEIN FOLDING REGULATOR	0.370551	0.137645	0.733544	0.777229	1.00348	0.0572641	0.00209879	0.00922467	2	PTHR19316
Gma.4111.1.S1_a_at	Glyma12g13240.1	AT4G28390	MITOCHONDRIAL CARRIER PROTEIN RELATED	3.96165	3.60473	4.11487	4.19891	4.5275	0.0589144	0.00257301	0.00952192	2	PTHR11896
Gma.4125.1.S1_at	Glyma09g15980.2	AT3G58580		1.73821	1.77663	1.98893	2.04704	2.39223	0.0489701	0.00335568	0.00998586	2
Gma.4259.3.S1_at	Glyma20g36790.1	AT3G04730		3.41989	3.37051	3.76393	3.86071	4.38102	0.0454131	0.000449123	0.00828495	2
Gma.4300.1.S1_at	Glyma01g43880.1	AT5G13930		-0.693584	-1.06545	0.592751	0.777919	1.36249	0.170407	0.00209568	0.00922467	2
Gma.4300.1.S1_s_at	Glyma01g43880.1	AT5G13930		0.696622	0.431402	3.0894	3.28318	4.07487	0.249342	0.00149669	0.00890855	2
Gma.4300.3.S1_s_at	Glyma11g01350.2	AT5G13930		0.449294	0.28048	3.03811	3.34721	4.29489	0.198029	0.000415276	0.00828495	2
Gma.4300.3.S1_x_at	Glyma11g01350.2	AT5G13930		-0.975261	-0.902404	2.24276	2.43829	3.2443	0.288567	0.00123801	0.00867609	2
Gma.4594.1.A1_at	Glyma12g01750.2			1.61835	1.64515	2.09646	2.17925	2.77235	0.0536658	0.000485579	0.00828495	2
Gma.4774.1.S1_at	Glyma02g26480.1	AT1G01720		1.66054	1.51813	2.93611	3.23847	4.49127	0.22263	0.00299627	0.00980116	2
Gma.4963.1.S1_at	Glyma08g40880.1	AT2G02790		1.63153	1.48457	2.26452	2.29644	2.49163	0.0565595	0.000744274	0.00838153	2
Gma.5030.1.A1_at	Glyma02g00250.1	AT5G48740	SERINE-THREONINE PROTEIN KINASE, PLANT-TYPE	-0.579248	-0.540519	0.533584	0.767593	1.99932	0.176351	0.002089	0.00922467	2	PTHR23258
Gma.5171.1.A1_at		AT3G07130		1.35252	1.47888	2.49671	2.35136	2.31227	0.079265	0.00133341	0.00881542	2
Gma.5174.2.A1_at	Glyma13g32580.1	AT4G33700	ANCIENT CONSERVED DOMAIN PROTEIN-RELATED	-1.15861	-1.16311	1.26136	1.49137	2.62696	0.304696	0.00285487	0.00971619	2	PTHR12064
Gma.5265.1.S1_at	Glyma07g30470.2	AT4G33700		2.09582	1.84855	2.81957	2.89739	4.16609	0.146566	0.00193178	0.00915558	2
Gma.5278.1.S1_at	Glyma11g14290.1	AT2G26975	SOLUTE CARRIER FAMILY 31 (COPPER TRANSPORTERS)	1.81852	1.70186	2.17094	2.25402	2.39754	0.0536914	0.00298549	0.00980116	2	PTHR12483
Gma.5300.1.S1_at	Glyma05g01160.1	AT1G74520	HVA22-LIKE PROTEINS	3.40525	3.47984	4.388	4.33748	4.25777	0.0458649	0.000229071	0.00828495	2	PTHR12300
Gma.5465.1.S1_at	Glyma11g12560.1	AT5G60050		2.23563	2.0365	2.49839	2.76226	3.33362	0.0654513	0.000807447	0.00838153	2
Gma.5574.1.S1_s_at	Glyma13g43870.3	AT1G15520		-0.996558	-0.500111	1.02988	0.961521	1.09086	0.153947	0.00164991	0.00900149	2
Gma.5574.2.S1_at	Glyma13g43870.4	AT2G36380		-1.78396	-0.748289	0.187799	0.516432	1.38117	0.215381	0.0027217	0.00959344	2
Gma.5631.1.S1_at	Glyma08g44930.3	AT5G23810		-1.44869	-1.18205	0.288811	0.260068	2.84229	0.23088	0.000963969	0.00838153	2
Gma.5633.1.S1_at	Glyma08g00370.1			2.20826	1.97327	2.49468	2.471	2.54738	0.0395906	0.00197557	0.00919021	2
Gma.5690.1.S1_at	Glyma10g42500.1			0.944173	0.842683	1.99124	2.14233	3.43353	0.125287	0.000576352	0.00828495	2
Gma.5914.1.S1_at	Glyma17g01400.1	AT4G04340	PROBABLE MEMBRANE PROTEIN DUF221-RELATED	0.430802	0.445538	0.997358	1.14152	1.47834	0.0709538	0.00166076	0.00900835	2	PTHR13018
Gma.6034.2.S1_at	Glyma20g26280.1	AT3G19420	PHOSPHATASE WITH HOMOLOGY TO TENSIN	1.83934	1.80724	2.00199	2.0752	2.36242	0.0341772	0.00156244	0.00895394	2	PTHR12305
Gma.6487.1.A1_at	Glyma10g35000.1			-1.04094	-1.13259	-0.411197	-0.0664715	0.203354	0.0979201	0.00214569	0.00926496	2
Gma.6521.1.A1_at	Glyma06g16690.1	AT1G34320		0.326882	0.489566	0.635462	0.548858	0.916716	0.0282533	0.000813717	0.00838153	2
Gma.6596.1.S1_at	Glyma09g26610.2	AT5G07250		1.59558	1.52469	2.40706	2.59507	3.07473	0.113502	0.00233606	0.0093825	2
Gma.6632.2.S1_at	Glyma12g12330.2	AT2G20770		2.80985	2.94429	3.81338	3.69613	3.89711	0.0931258	0.0029678	0.00980116	2
Gma.6655.1.S1_a_at	Glyma12g28550.1	AT1G59750		2.25156	2.34736	2.81988	2.94526	3.68018	0.0940008	0.00206013	0.00920452	2
Gma.6684.1.S1_at	Glyma18g01890.1	AT5G65280	LANC-LIKE PROTEIN	1.87183	1.70719	2.37866	2.6325	3.19487	0.100714	0.00222354	0.00926743	2	PTHR12736
Gma.6824.2.S1_a_at	Glyma08g22790.1	AT5G32440		3.02613	3.09207	3.66497	3.68478	4.26717	0.0777225	0.00155264	0.00895394	2
Gma.6841.1.S1_at	Glyma08g05990.1	AT1G48540	NISCHARIN RELATED	0.24899	0.413702	1.02318	0.986707	1.93415	0.117686	0.00276647	0.0096486	2	PTHR15454
Gma.7038.1.S1_at	Glyma09g38050.2			1.97331	2.161	2.65367	2.72294	3.44606	0.098894	0.00244166	0.00949903	2
Gma.7178.1.S1_at	Glyma14g02090.1	AT5G55400	FIMBRIN/PLASTIN	1.08876	1.17131	2.35386	2.60447	3.39645	0.159061	0.00190363	0.00915558	2	PTHR19961
Gma.7257.2.S1_at	Glyma19g39950.1	AT4G02340	ALPHA/BETA HYDROLASE RELATED	1.5025	1.74164	2.26858	2.49639	3.535	0.139873	0.00268283	0.00959344	2	PTHR10992
Gma.7269.1.S1_at	Glyma15g05220.1	AT1G71240		-0.0843413	0.034115	1.0394	1.13994	2.20323	0.138901	0.00138505	0.00890459	2
Gma.7299.1.S1_at	Glyma04g35910.1	AT5G63050		1.61174	1.75484	2.19609	2.38868	3.08503	0.0856454	0.00131375	0.00880298	2
Gma.7336.1.A1_at	Glyma01g04440.2			0.2574	0.0936669	0.944524	0.938437	1.99199	0.0979398	0.000838322	0.00838153	2
Gma.7448.1.A1_at	Glyma12g02450.1	AT3G20040	HEXOKINASE	-0.717022	-0.182817	0.442026	0.756576	1.67354	0.151361	0.00210363	0.00922467	2	PTHR19443
Gma.7469.1.A1_at	Glyma03g28920.1	AT5G04000		2.21517	2.30384	3.07601	3.11572	4.36571	0.154919	0.00285436	0.00971619	2
Gma.7494.1.S1_at	Glyma10g29100.2	AT3G05640		1.31017	1.38987	1.86353	2.00281	2.26852	0.0499768	0.000646227	0.00828688	2
Gma.7543.1.A1_at	Glyma15g06730.1	AT4G37760	MONOOXYGENASE	-1.59392	-1.1282	-0.344287	0.179339	0.957951	0.134351	0.000872394	0.00838153	2	PTHR13789
Gma.758.1.S1_s_at	Glyma05g37680.1	AT4G25620		-1.15498	-0.829925	-0.292873	-0.120428	0.951774	0.119575	0.00135921	0.00888606	2
Gma.7624.1.S1_at	Glyma20g07280.1	AT2G04350	AMP DEPENDENT LIGASE/SYNTHETASE	2.64294	2.58686	3.24207	3.13425	3.31368	0.0578231	0.00223671	0.00929509	2	PTHR11968
Gma.7671.1.A1_at	Glyma09g36340.2	AT3G60830		1.24888	1.15384	1.5455	1.59966	1.93944	0.0580102	0.00329783	0.00995496	2
Gma.768.2.S1_at	Glyma08g09730.1	AT2G01980	SODIUM/HYDROGEN EXCHANGER	0.878822	1.14005	2.08309	2.262	3.05085	0.0640799	8.26e-05	0.00800692	2	PTHR10110
Gma.8.1.S1_at	Glyma10g33350.1	AT4G26740		1.28285	1.94717	4.85528	4.94863	5.7894	0.240876	0.000596181	0.00828688	2
Gma.8017.2.A1_at	Glyma17g35340.1		INTERFERON-RELATED DEVELOPMENTAL REGULATOR-RELATED	0.221008	0.311556	0.644858	1.14422	1.68407	0.0157096	1.3e-06	0.00280371	2	PTHR12354
Gma.8017.3.S1_at	Glyma14g09830.5	AT1G27760		-1.20269	-0.664312	0.0486573	-0.149579	0.894601	0.107007	0.000972696	0.00838153	2
Gma.8102.2.S1_at	Glyma14g08690.1	AT2G26510	PURINE PERMEASE	1.48148	1.38296	1.71481	1.81373	2.0618	0.0450624	0.00215899	0.00926496	2	PTHR11119
Gma.8112.1.A1_at	Glyma17g34820.1	AT5G56750	N-MYC DOWNSTREAM REGULATED	0.71036	0.643957	1.81802	1.76596	1.66683	0.043225	8.48e-05	0.00800692	2	PTHR11034
Gma.8116.1.A1_at	Glyma15g23980.1	AT1G19250	DIMETHYLANILINE MONOOXYGENASE	-3.6155	-4.19562	-1.17444	-1.1275	-1.74123	0.261708	0.00303073	0.00981783	2	PTHR23023
Gma.818.1.A1_at	Glyma12g36860.2			-1.49605	-1.65184	0.725115	0.972086	2.17257	0.258098	0.00163619	0.00900149	2
Gma.8215.2.S1_at	Glyma08g10950.1	AT1G13710	CYTOCHROME P450	-0.425011	0.798839	1.62741	1.71566	1.33057	0.102522	0.000537172	0.00828495	2	PTHR19383
Gma.8323.2.S1_a_at	Glyma05g35770.1	AT5G19680	PROTEIN PHOSPHATASES PP1 REGULATORY SUBUNIT	1.18405	1.38091	1.71553	1.86451	2.56484	0.0583628	0.000419166	0.00828495	2	PTHR10588
Gma.8377.1.A1_s_at	Glyma03g25510.1	AT4G17080	PHOSPHATIDYLINOSITOL-4-PHOSPHATE 5-KINASE RELATED	0.306884	0.689394	0.933559	1.29221	1.84175	0.026496	1.25e-05	0.00564797	2	PTHR23084
Gma.8388.1.S1_at	Glyma10g36980.1	AT1G21200		1.07689	1.15082	1.26666	1.4882	1.72838	0.0431001	0.00192793	0.00915558	2
Gma.8434.1.S1_at	Glyma17g04550.1	AT2G18340	LATE EMBRYOGENESIS ABUNDANT (PLANTS) LEA-RELATED	-0.10071	0.593309	3.54579	3.89626	5.24565	0.406754	0.00277128	0.0096486	2	PTHR23241
Gma.8465.1.S1_at	Glyma08g46550.1	AT3G07130	ACID PHOSPHATASE RELATED	1.22769	1.50297	2.47774	2.23175	2.35445	0.0977264	0.00261563	0.00953251	2	PTHR22953
Gma.8561.1.S1_at	Glyma04g06250.2	AT4G31750		1.48194	1.52355	1.99926	2.09365	2.77499	0.0746201	0.00116272	0.00857942	2
Gma.8621.1.S1_at	Glyma07g29510.1	AT4G01410		1.13777	1.32642	1.64299	1.58626	2.22003	0.0746217	0.00300905	0.00980366	2
Gma.9.1.S1_s_at	Glyma04g01180.1	AT2G21490		4.80486	4.72117	5.20198	5.17044	5.63326	0.06148	0.00226389	0.00931993	2
Gma.9031.1.A1_at	Glyma07g30910.2	AT4G03190		0.473276	0.538903	0.803321	0.920554	1.23317	0.0548807	0.00281871	0.00968297	2
Gma.904.1.S1_at	Glyma10g31320.1			1.00658	0.997301	1.46055	1.58413	2.24162	0.0558238	0.000412795	0.00828495	2
Gma.9177.1.S1_at	Glyma18g41490.1			0.544949	0.593029	1.48445	1.79465	1.77661	0.114695	0.0031362	0.009888	2
Gma.939.1.A1_at	Glyma07g38790.1	AT1G54870	SHORT-CHAIN DEHYDROGENASES/REDUCTASE	3.5242	4.27035	5.19225	5.04959	5.39863	0.110449	0.0011576	0.00857423	2	PTHR19410
Gma.9519.1.S1_at	Glyma20g24980.1	AT1G68490		1.31618	1.39063	2.10761	2.2677	2.83042	0.108917	0.00241127	0.009472	2
Gma.968.1.S1_at	Glyma17g14680.1	AT1G62710	HEMOGLOBINASE FAMILY MEMBER	3.27095	3.22089	3.86047	3.93096	4.62559	0.0490539	0.000157389	0.00800692	2	PTHR12000
Gma.9712.2.S1_at	Glyma12g29170.1	AT1G22020	SERINE HYDROXYMETHYLTRANSFERASE	0.781511	0.828587	1.31523	1.38456	1.50848	0.0625536	0.00332786	0.00998586	2	PTHR11680
Gma.9842.1.S1_at	Glyma06g12640.2	AT1G21410		2.37426	2.08835	2.85015	2.85401	3.46614	0.0853305	0.00192799	0.00915558	2
GmaAffx.10579.1.S1_s_at	Glyma02g12380.1	AT1G13990		-0.29829	-0.540836	0.708743	0.923837	2.63224	0.172897	0.00102191	0.00845812	2
GmaAffx.11786.1.S1_at	Glyma20g22780.1	AT1G56560		-0.896512	-0.722342	-0.44663	-0.356816	0.0779681	0.062017	0.00211223	0.00922725	2
GmaAffx.12369.1.A1_at	Glyma08g07670.2	AT4G21790		2.75651	2.78289	3.54786	3.58428	4.31017	0.107915	0.0021467	0.00926496	2
GmaAffx.1301.48.S1_at	Glyma01g36860.2	AT2G17780		0.822051	0.590923	1.3768	1.53056	2.33228	0.0996008	0.00130267	0.00878573	2
GmaAffx.13535.1.S1_at	Glyma08g13640.1		AMINO ACID TRANSPORTER	-0.384309	-0.667775	0.285976	0.442857	0.922323	0.086083	0.000922826	0.00838153	2	PTHR11785
GmaAffx.14675.1.S1_at	Glyma08g26280.2	AT5G39410		1.45265	1.41278	2.4133	2.55894	3.63618	0.169589	0.00319651	0.00991787	2
GmaAffx.14676.1.S1_at	Glyma15g39830.1	AT1G17145		-0.342672	-0.527776	-0.107846	0.0209542	0.306412	0.0397791	0.000663392	0.00831738	2
GmaAffx.15471.1.S1_at	Glyma11g15180.5	AT5G59780		-0.568162	-0.48352	0.948034	1.10274	2.31516	0.225978	0.00335508	0.00998586	2
GmaAffx.15471.3.S1_x_at	Glyma12g07110.2	AT5G59780		-2.07026	-1.55652	-0.702741	-0.555549	0.632169	0.186115	0.00287092	0.00973903	2
GmaAffx.15786.1.S1_at	Glyma17g22150.1		AUXILIN/CYCLIN G-ASSOCIATED KINASE-RELATED	-2.81915	-1.90916	-1.11981	-1.18126	0.802311	0.222632	0.00215604	0.00926496	2	PTHR23172
GmaAffx.15824.1.S1_at	Glyma13g36290.3			0.277934	0.119559	0.606164	1.09657	1.782	0.0385601	3.17e-05	0.00766242	2
GmaAffx.15904.1.S1_at	Glyma01g30670.1	AT5G01300		1.51729	1.60899	3.5339	3.86644	4.88682	0.275262	0.00332707	0.00998586	2
GmaAffx.17286.2.S1_at	Glyma04g38730.1	AT5G09230	CHROMATIN REGULATORY PROTEIN SIR2	0.38693	0.322824	1.20964	1.21776	2.25296	0.0848856	0.000397553	0.00828495	2	PTHR11085
GmaAffx.17295.1.S1_at	Glyma19g00400.1	AT5G40420		0.547151	1.47931	3.78908	3.67989	3.92787	0.153921	0.000274666	0.00828495	2
GmaAffx.18420.1.S1_at	Glyma13g40180.1	AT5G60570	KELCH-RELATED PROTEINS	-1.26967	-1.22672	-0.640874	-0.590689	-0.474315	0.0661366	0.00261049	0.00952192	2	PTHR23230
GmaAffx.18586.2.A1_s_at	Glyma13g00570.1	AT4G29950	TBC1 DOMAIN FAMILY MEMBER GTPASE-ACTIVATING PROTEIN	0.627881	0.621287	0.945273	1.39017	1.39931	0.0701028	0.00298842	0.00980116	2	PTHR22957
GmaAffx.18616.1.S1_at	Glyma16g17680.1	AT1G32100	NITROGEN METABOLIC REGULATION PROTEIN NMR-RELATED	-0.0883018	0.0270321	1.46195	1.62673	2.93284	0.210185	0.00220022	0.00926496	2	PTHR14194
GmaAffx.19015.1.S1_at	Glyma15g12030.1			-0.366937	-0.265204	0.255878	0.477318	1.04627	0.0932889	0.0019194	0.00915558	2
GmaAffx.20048.1.S1_at	Glyma16g34430.1		PENTATRICOPEPTIDE REPEAT-CONTAINING PROTEIN	-0.585142	-0.682708	0.123045	0.354488	0.72779	0.0617047	0.000309881	0.00828495	2	PTHR10483
GmaAffx.2047.1.S1_at	Glyma19g02180.1	AT5G40010	BCS1 AAA-TYPE ATPASE	1.04192	1.245	1.9183	1.90969	2.90223	0.123056	0.00226454	0.00931993	2	PTHR23070
GmaAffx.20624.1.S1_at	Glyma14g02310.1		SERINE-THREONINE PROTEIN KINASE, PLANT-TYPE	-0.601424	-0.475547	0.0900287	-0.147909	0.659032	0.0928474	0.00321678	0.00991787	2	PTHR23258
GmaAffx.20855.1.S1_at	Glyma02g09360.1	AT1G68070	RING FINGER PROTEIN 24-RELATED	1.14777	1.35292	1.5633	1.79929	1.87562	0.0501449	0.00207532	0.00922467	2	PTHR22766
GmaAffx.21378.1.S1_at	Glyma19g31300.3	AT3G10250		1.79068	1.74709	2.14537	2.13048	2.60576	0.0497938	0.00122419	0.00867609	2
GmaAffx.23195.1.S1_at	Glyma04g43360.1	AT1G22020	SERINE HYDROXYMETHYLTRANSFERASE	-0.13697	-0.0102129	0.467574	0.438607	0.698747	0.0644808	0.003124	0.00987818	2	PTHR11680
GmaAffx.23239.1.S1_s_at	Glyma08g12170.1	AT2G18160	CYCLIC-AMP-DEPENDENT TRANSCRIPTION FACTOR ATF-6 BETA	0.0170649	0.481853	1.2093	1.15346	2.44808	0.134919	0.00131555	0.00880298	2	PTHR22952:SF5
GmaAffx.23543.1.S1_at	Glyma02g41450.1			0.414642	0.453377	0.841271	1.04202	1.58222	0.0893068	0.00330446	0.00995496	2
GmaAffx.23850.2.S1_at	Glyma15g07930.1	AT3G22850	ASPARAGINE SYNTHETASE	2.5039	2.534	3.06484	3.03478	3.59702	0.0664529	0.00134369	0.00882957	2	PTHR11772
GmaAffx.23860.1.S1_at	Glyma12g01200.1	AT2G30700		0.262941	0.134531	0.717431	0.724539	0.570815	0.0459156	0.00233693	0.0093825	2
GmaAffx.24263.1.S1_at	Glyma09g03370.1	AT1G64890		0.455295	0.58225	1.55412	1.60651	2.01567	0.116459	0.00230867	0.00933733	2
GmaAffx.24306.1.S1_at	Glyma17g36710.1	AT5G42610	FAMILY NOT NAMED	0.646523	0.0958279	1.83999	1.96381	2.73324	0.185685	0.00255423	0.0095119	2	PTHR13462
GmaAffx.24949.1.S1_at	Glyma20g18870.1	AT3G24190	CHAPERONE-ACTIVITY OF BC1 COMPLEX (CABC1)-RELATED	0.84204	1.03619	1.20336	1.19148	1.62436	0.0468328	0.00194262	0.00915748	2	PTHR10566
GmaAffx.24981.1.A1_at	Glyma08g05990.1		NISCHARIN RELATED	0.780918	0.729877	1.33609	1.19612	1.76589	0.0547434	0.000778536	0.00838153	2	PTHR15454
GmaAffx.25639.1.S1_at	Glyma08g01810.1		MYC	-4.51314	-4.41739	-1.39038	-2.21648	-1.93316	0.241561	0.0020644	0.00920452	2	PTHR11514
GmaAffx.2738.1.S1_at	Glyma13g16560.1	AT2G19450	STEROL O-ACYLTRANSFERASE	0.978715	1.03963	1.84468	1.95291	2.81157	0.140687	0.00332081	0.00998307	2	PTHR10408
GmaAffx.27946.1.S1_at	Glyma13g23650.1	AT2G26680		-1.17695	-0.620853	-0.37563	-0.896638	-0.0729455	0.0676517	0.0016966	0.00902879	2
GmaAffx.29340.1.S1_at	Glyma1061s00200.1			0.284777	0.256769	1.32657	1.42141	2.81248	0.127724	0.00063716	0.00828688	2
GmaAffx.29525.1.S1_at	Glyma02g26620.2	AT3G58560		1.04761	1.14967	1.455	1.55798	2.07379	0.0303701	9.44e-05	0.00800692	2
GmaAffx.29626.1.S1_at	Glyma13g02030.1			-5.10896	-4.40603	-1.84804	-1.23826	-0.548569	0.272463	0.000962622	0.00838153	2
GmaAffx.29842.1.S1_at	Glyma04g38730.1	AT5G09230	CHROMATIN REGULATORY PROTEIN SIR2	-0.548601	-0.235537	0.459369	0.502834	1.81782	0.145195	0.00180181	0.00912626	2	PTHR11085
GmaAffx.30428.1.S1_at	Glyma17g08020.1	AT1G16030	HEAT SHOCK PROTEIN 70KDA	3.07737	2.95865	3.76276	3.94559	4.49888	0.109094	0.0023798	0.00944827	2	PTHR19375
GmaAffx.31685.1.S1_at	Glyma14g32200.1		gb def: polyprotein [dictyostelium discoideum]	0.171003	-0.0701601	0.636987	0.645945	1.37848	0.0966297	0.00254893	0.0095119	2	PTHR10178:SF12
GmaAffx.32622.1.S1_at	Glyma20g06750.1	AT4G12680		-0.819127	-0.568452	1.19006	1.08331	1.82165	0.189585	0.00195731	0.00918189	2
GmaAffx.33438.1.A1_at	Glyma15g36130.1	AT5G12120	gb def: f23c8.4.p [caenorhabditis elegans]	0.18357	0.0958457	0.497101	0.559437	0.872179	0.05244	0.00223272	0.00929209	2	PTHR13020:SF2
GmaAffx.34178.1.S1_at	Glyma20g24560.1	AT3G54290		0.00844255	-0.0426444	1.41744	1.39359	2.81865	0.138508	0.000536461	0.00828495	2
GmaAffx.34241.1.S1_at	Glyma13g17200.2	AT1G17370		2.47155	2.46553	3.30455	3.33554	3.53617	0.074288	0.00124254	0.00867609	2
GmaAffx.34765.1.S1_at	Glyma18g43320.1	AT3G51810		3.67156	3.62778	4.37613	4.38384	5.23863	0.105982	0.00188456	0.00915558	2
GmaAffx.34775.1.S1_at	Glyma11g14590.2	AT3G55530		1.56855	1.33437	2.39559	2.47066	2.85409	0.0976072	0.00149003	0.00890855	2
GmaAffx.35952.1.S1_at	Glyma14g06900.1	AT5G59720	SMALL HEAT-SHOCK PROTEIN (HSP20) FAMILY	2.89807	3.9019	5.16501	5.01974	5.19082	0.169425	0.0021937	0.00926496	2	PTHR11527
GmaAffx.3730.1.S1_at	Glyma18g15570.1	AT2G02870	KELCH-RELATED PROTEINS	-1.96449	-1.61022	-0.695969	-0.490724	-0.735155	0.111625	0.00245597	0.00950521	2	PTHR23230
GmaAffx.37677.1.S1_at	Glyma01g45020.1	AT1G49650	MEMBER OF 'GDXG' FAMILY OF LIPOLYTIC ENZYMES	0.239439	0.127947	2.16999	2.52629	3.08526	0.205532	0.00147192	0.00890855	2	PTHR23024
GmaAffx.37677.1.S1_s_at	Glyma01g45020.1	AT1G49650	MEMBER OF 'GDXG' FAMILY OF LIPOLYTIC ENZYMES	0.190409	0.196991	1.87262	2.25208	3.14478	0.161813	0.000679787	0.00837589	2	PTHR23024
GmaAffx.37857.1.S1_at	Glyma04g10950.1	AT1G34780	PROTEIN DISULFIDE ISOMERASE	0.623305	0.624225	1.16064	1.35208	1.84482	0.0941345	0.00300027	0.00980116	2	PTHR18929
GmaAffx.38232.1.S1_at	Glyma03g29240.1	AT2G41710		0.195864	0.346324	0.948358	1.00303	1.53592	0.0866935	0.00183471	0.00912626	2
GmaAffx.38387.1.S1_s_at	Glyma03g08020.1			-3.1831	-3.50692	-1.36638	-0.914852	-0.55241	0.200858	0.00138322	0.00890459	2
GmaAffx.39527.1.S1_at	Glyma11g09370.2	AT2G17410		0.475017	0.410315	0.963139	0.966025	1.11099	0.0263803	0.000137643	0.00800692	2
GmaAffx.39648.1.S1_at	Glyma09g38450.1	AT3G07470		1.14501	1.12206	1.54869	1.49859	1.81968	0.0535926	0.0030213	0.00980845	2
GmaAffx.40164.1.S1_at	Glyma15g16330.1	AT4G16070	CGI-141-RELATED/LIPASE CONTAINING PROTEIN	0.265696	0.236324	0.657005	0.599539	1.10687	0.0632477	0.00281902	0.00968297	2	PTHR21493
GmaAffx.40255.1.A1_at	Glyma03g29090.1	AT2G41640	GLYCOSYLTRANSFERASE	-0.862244	-1.08426	-0.377347	-0.640764	-0.68487	0.037567	0.00117784	0.00860349	2	PTHR20961
GmaAffx.41564.1.S1_s_at	Glyma08g25520.1	AT1G73260		-0.614867	-0.341302	1.10936	1.45386	2.82279	0.26231	0.00333806	0.00998586	2
GmaAffx.42283.1.S1_at	Glyma20g03230.1			1.05704	0.756717	1.58783	1.68896	1.71698	0.0739255	0.00240208	0.00947129	2
GmaAffx.42561.1.A1_at	Glyma15g09790.1			-1.55727	-4.55847	-1.75663	-1.59453	-1.86871	0.220351	0.00238668	0.00945412	2
GmaAffx.42593.1.A1_at	Glyma13g01550.1	AT5G57790		0.855459	1.0257	2.41353	2.63122	3.89291	0.22718	0.00297645	0.00980116	2
GmaAffx.42732.1.S1_at	Glyma13g11570.2	AT2G04240		1.45709	1.54538	3.12636	3.15331	2.31034	0.093556	0.000491203	0.00828495	2
GmaAffx.42793.1.S1_at	Glyma02g14150.1	AT1G13570		-0.167498	0.0477573	0.485598	0.716724	1.54092	0.117399	0.0026598	0.00958782	2
GmaAffx.43343.3.S1_s_at	Glyma01g45020.1	AT3G48700	MEMBER OF 'GDXG' FAMILY OF LIPOLYTIC ENZYMES	-0.909247	-0.630907	1.21684	1.57625	2.72507	0.207851	0.000955683	0.00838153	2	PTHR23024
GmaAffx.46148.1.S1_at	Glyma15g25060.1	AT4G19810	CHITINASE	-2.0805	-1.46748	1.98803	2.44922	4.27286	0.433306	0.00183513	0.00912626	2	PTHR11177
GmaAffx.48565.1.S1_at	Glyma07g38790.1	AT1G54870	SHORT-CHAIN DEHYDROGENASES/REDUCTASE	3.07308	3.92915	5.26504	5.14751	5.49566	0.146405	0.00111929	0.00849665	2	PTHR19410
GmaAffx.48803.1.S1_s_at	Glyma14g09830.1	AT1G27760	INTERFERON-RELATED DEVELOPMENTAL REGULATOR-RELATED	-0.220422	0.414781	0.815517	0.616319	1.27326	0.0843487	0.00157149	0.00895394	2	PTHR12354
GmaAffx.49231.1.S1_at	Glyma08g09730.1	AT2G01980	SODIUM/HYDROGEN EXCHANGER	1.34962	1.55035	2.50012	2.57963	3.21566	0.0575151	8.96e-05	0.00800692	2	PTHR10110
GmaAffx.49327.1.S1_at	Glyma07g18080.1	AT5G01520	UNCHARACTERIZED	-0.401938	-0.0988178	0.70554	0.620331	2.02419	0.148715	0.00176628	0.00910804	2	PTHR23328
GmaAffx.49424.1.S1_at	Glyma17g36750.1	AT1G47750	PEROXISOMAL BIOGENESIS FACTOR 11	-0.54263	-0.564798	-0.0623854	0.483645	0.634095	0.0837486	0.00141832	0.00890459	2	PTHR12652
GmaAffx.49992.1.S1_at	Glyma09g14870.1	AT5G58070	OUTER MEMBRANE LIPOPROTEIN BLC	-1.50225	-3.80391	-0.686381	-0.381419	1.27126	0.218318	0.00055585	0.00828495	2	PTHR10612:SF7
GmaAffx.5069.3.S1_at	Glyma05g28970.1			-0.664911	-0.345026	0.249053	0.304	1.41255	0.0851742	0.00038338	0.00828495	2
GmaAffx.50725.1.S1_at	Glyma05g33340.1	AT5G07330		3.50153	3.50782	4.35394	4.11262	3.92126	0.0675598	0.00290578	0.00978724	2
GmaAffx.50854.1.S1_at	Glyma03g33770.1	AT3G09770	MAHOGUNIN	-0.0720731	-0.299188	0.234155	0.307287	0.576075	0.0249333	8.48e-05	0.00800692	2	PTHR22996
GmaAffx.51290.1.S1_at	Glyma13g36560.1	AT2G42750	DNAJ/HSP40	1.40719	1.31258	1.91648	2.15768	3.01659	0.105565	0.00158112	0.00895733	2	PTHR11821
GmaAffx.51587.1.S1_at	Glyma12g16620.3	AT5G54650		-0.51061	-0.410665	-0.0154576	0.0998832	0.713767	0.0598859	0.000662709	0.00831738	2
GmaAffx.51669.1.A1_at	Glyma03g30860.1	AT5G48430	ASPARTYL PROTEASES	-1.14697	-1.33178	-0.54637	-0.160705	0.42324	0.0957229	0.00090069	0.00838153	2	PTHR13683
GmaAffx.52213.1.S1_at	Glyma15g12980.2	AT3G13340		0.784589	0.769155	1.3316	1.43124	1.9137	0.0189045	7.09e-06	0.00465533	2
GmaAffx.52361.1.A1_at	Glyma12g03340.1			-0.611312	-1.14187	-0.254221	-0.125828	0.526568	0.0919694	0.00140343	0.00890459	2
GmaAffx.53310.1.S1_at	Glyma09g39510.1	AT2G45910	SERINE-THREONINE PROTEIN KINASE, PLANT-TYPE	-0.236181	0.115223	0.585287	0.541566	0.833058	0.072102	0.00230396	0.00933733	2	PTHR23258
GmaAffx.53575.1.S1_at	Glyma20g03260.1	AT1G13900	ACID PHOSPHATASE RELATED	0.489374	0.643095	1.10608	1.14392	1.43605	0.0331046	0.000155187	0.00800692	2	PTHR22953
GmaAffx.54781.1.S1_at	Glyma17g36340.1	AT1G61130	SERINE PROTEASE FAMILY S10 SERINE CARBOXYPEPTIDASE	-3.16749	-1.43928	-0.0322404	0.123073	0.145431	0.14743	0.000318521	0.00828495	2	PTHR11802
GmaAffx.54955.1.S1_at	Glyma08g11710.1	AT5G12210	GERANYLGERANYL TRANSFERASE TYPE BETA SUBUNIT	4.65961	4.48847	5.09937	5.08671	5.43767	0.0563911	0.00137995	0.00890459	2	PTHR11774
GmaAffx.55657.1.S1_at	Glyma15g14630.1		FE(II)/ ASCORBATE OXIDASE SUPERFAMILY	-1.19573	-1.19512	0.829082	0.891088	-0.00847667	0.15617	0.0014898	0.00890855	2	PTHR10209
GmaAffx.57266.1.S1_at	Glyma18g08390.1	AT5G55860		0.19877	0.341674	0.664484	0.657539	1.25712	0.0512294	0.00071887	0.00838153	2
GmaAffx.57432.1.S1_at	Glyma06g22210.3	AT3G29575		1.71147	1.7221	2.21624	2.18848	2.80235	0.0718243	0.00184516	0.00912862	2
GmaAffx.58234.1.S1_s_at				-3.67115	-1.88673	-1.79684	-1.47703	-2.0147	0.144988	0.00222186	0.00926743	2
GmaAffx.58511.1.S1_at	Glyma02g06180.1	AT2G18280	TUBBY-RELATED	1.44089	1.50203	1.84037	1.81259	2.07661	0.0450747	0.00243147	0.00948436	2	PTHR16517
GmaAffx.58918.1.S1_at	Glyma16g29340.1	AT4G01070	GLUCOSYL/GLUCURONOSYL TRANSFERASES	0.139014	-0.112333	1.05893	1.26172	2.38154	0.0844465	0.000153902	0.00800692	2	PTHR11926
GmaAffx.59823.1.S1_at	Glyma16g21950.1	AT1G13410	PENTATRICOPEPTIDE REPEAT-CONTAINING PROTEIN	-0.207293	-0.184775	0.733245	0.950448	2.35423	0.119131	0.000482175	0.00828495	2	PTHR10483
GmaAffx.60257.1.S1_at	Glyma04g08890.1	AT5G11600		1.3107	1.28421	2.06113	1.89043	2.35613	0.0649721	0.00102892	0.00846249	2
GmaAffx.60684.1.A1_at	Glyma06g48080.1		PENTATRICOPEPTIDE REPEAT-CONTAINING PROTEIN	-3.65868	-1.7255	-1.23832	-1.07413	0.826024	0.246725	0.00157784	0.00895733	2	PTHR10483
GmaAffx.61365.1.S1_at	Glyma04g02570.1	AT4G24200		-0.684403	-0.538949	-0.0926035	0.11508	0.883273	0.10246	0.00207456	0.00922467	2
GmaAffx.61526.1.A1_s_at	Glyma07g09700.1			-2.49391	-1.81105	-0.184864	0.213012	1.34972	0.229418	0.00133807	0.00881542	2
GmaAffx.61928.1.S1_at	Glyma09g02850.1	AT2G34730		-0.00181517	0.179089	0.437111	0.555516	0.903559	0.0546036	0.00167809	0.00901178	2
GmaAffx.61929.1.A1_at	Glyma07g37620.1	AT3G06890		0.480554	0.278396	1.31397	1.49029	1.79444	0.11975	0.00300683	0.00980291	2
GmaAffx.62255.1.S1_at	Glyma14g10160.1	AT1G60560		0.19353	0.166291	0.574779	0.673178	1.17589	0.0689979	0.00217596	0.00926496	2
GmaAffx.63265.1.S1_at	Glyma01g36660.2	AT5G66055		0.179911	-0.0501614	0.58964	0.843722	1.40965	0.103854	0.00296712	0.00980116	2
GmaAffx.63424.1.S1_at	Glyma17g20000.1	AT4G36970		-0.237879	0.366862	2.37698	2.29829	3.39762	0.206238	0.000974392	0.00838153	2
GmaAffx.63599.1.S1_at	Glyma15g10810.1		SYNAPSE-ASSOCIATED PROTEIN	-0.369262	-0.295926	0.248648	0.593662	1.10305	0.020357	3.52e-06	0.00396778	2	PTHR16019
GmaAffx.64110.1.S1_at	Glyma18g44790.1	AT4G00231	ATAXIN-10	-0.283261	-0.229916	0.343175	0.193543	1.0342	0.0843647	0.00176961	0.00910804	2	PTHR13255
GmaAffx.64243.1.A1_at	Glyma07g31080.1	AT5G54390	INOSITOL MONOPHOSPHATASE	-4.08044	-1.69206	-0.843013	-1.11847	-1.06041	0.237684	0.00277248	0.0096486	2	PTHR20854
GmaAffx.64357.1.S1_at	Glyma13g09650.1	AT1G77290	GLUTATHIONE S-TRANSFERASE, GST, SUPERFAMILY, GST DOMAIN CONTAINING	-0.420202	-0.379303	0.0643	0.244035	0.742287	0.0700408	0.00128338	0.00875124	2	PTHR11260
GmaAffx.64787.1.S1_at	Glyma01g44910.1	AT2G32120	HEAT SHOCK PROTEIN 70KDA	0.860449	0.590865	1.91748	2.13802	3.4289	0.2016	0.00277742	0.0096486	2	PTHR19375
GmaAffx.64943.2.S1_at	Glyma02g06820.2	AT4G37235		0.730371	0.721847	1.29346	1.34209	1.87155	0.0791004	0.0020295	0.00920452	2
GmaAffx.65061.1.S1_s_at	Glyma05g04540.1	AT4G16520	MICROTUBULE-ASSOCIATED PROTEINS 1A/1B LIGHT CHAIN 3-RELATED	1.54626	1.61267	2.21481	2.21505	2.94317	0.0706374	0.000698582	0.00838153	2	PTHR10969
GmaAffx.65448.1.S1_at	Glyma13g22300.1		OUTER MEMBRANE LIPOPROTEIN BLC	3.5323	3.57266	4.7441	4.67355	5.01126	0.108872	0.00164586	0.00900149	2	PTHR10612:SF7
GmaAffx.65978.1.S1_at	Glyma12g32020.1	AT2G32400	IONOTROPIC GLUTAMATE RECEPTOR-RELATED	0.00463752	0.116896	0.76963	0.776636	1.18313	0.047124	0.000238957	0.00828495	2	PTHR18966
GmaAffx.66037.1.S1_at	Glyma09g28290.1	AT2G25560	DNAJ/HSP40	0.125446	0.323659	0.46832	0.586088	0.862305	0.0234948	0.000151793	0.00800692	2	PTHR11821
GmaAffx.66304.1.S1_at	Glyma09g24910.1	AT5G52430		0.332749	0.684798	1.30566	1.44461	1.39383	0.0905321	0.00304257	0.00982114	2
GmaAffx.666.2.S1_s_at	Glyma13g27820.1	AT1G03230	ASPARTYL PROTEASES	0.739944	1.59305	1.88736	1.83785	3.01884	0.109853	0.000941714	0.00838153	2	PTHR13683
GmaAffx.66646.1.S1_at	Glyma05g24430.1	AT5G64220	IQ CALMODULIN-BINDING MOTIF PROTEINS	1.17781	1.20698	1.36526	1.54683	1.80478	0.0319159	0.000650912	0.00828817	2	PTHR23335
GmaAffx.66767.1.S1_at	Glyma06g05100.2	AT1G59520		0.776406	0.559456	1.12308	1.37444	1.91434	0.0990573	0.00334066	0.00998586	2
GmaAffx.67044.1.S1_at	Glyma04g04700.2			0.286349	0.897906	1.37787	1.12855	1.2337	0.0734779	0.00241348	0.009472	2
GmaAffx.67194.1.S1_at	Glyma06g12690.1	AT1G17950	MYB-RELATED	-2.664	-2.14768	-2.85568	-1.1448	-1.90821	0.116902	0.0024727	0.00950646	2	PTHR10641
GmaAffx.67667.1.S1_at	Glyma03g33100.1	AT3G53570	CDC2-RELATED KINASE	-1.22851	-0.289225	0.24626	0.19534	1.14911	0.0996698	0.000504517	0.00828495	2	PTHR11295
GmaAffx.68615.1.S1_at	Glyma11g33000.2			-1.14807	-1.26698	-0.512048	-0.326333	-0.0155288	0.0635714	0.000566279	0.00828495	2
GmaAffx.68977.1.S1_at	Glyma04g14270.1	AT5G61560	SERINE-THREONINE PROTEIN KINASE, PLANT-TYPE	-1.23057	-0.87301	-0.346259	-0.444007	-0.0292673	0.0851004	0.00294732	0.00979299	2	PTHR23258
GmaAffx.69101.1.S1_at	Glyma10g36960.1	AT1G76890		-0.460619	-0.091013	0.64408	0.620919	1.35634	0.11414	0.00189496	0.00915558	2
GmaAffx.69321.1.S1_at	Glyma14g37260.1	AT5G58730	SUGAR KINASE RELATED	0.950253	0.744189	1.46174	1.51997	1.49716	0.058032	0.00185771	0.0091351	2	PTHR10584
GmaAffx.69410.1.S1_at	Glyma01g00730.3	AT4G26220		0.486112	0.582394	1.68129	1.83769	3.14898	0.201963	0.0032681	0.00994056	2
GmaAffx.69504.1.S1_s_at	Glyma06g01660.2			1.55272	1.45836	2.23914	2.38855	3.19684	0.130382	0.00318953	0.00991787	2
GmaAffx.69816.1.A1_at	Glyma20g30610.2			1.41718	1.36957	1.68639	1.53953	1.73034	0.017815	0.000454704	0.00828495	2
GmaAffx.69979.1.S1_s_at	Glyma20g33610.1		GLYCOSYLTRANSFERASE	4.28033	4.05471	4.65776	4.56325	4.5445	0.037178	0.00143391	0.00890459	2	PTHR12526:SF26
GmaAffx.70622.1.S1_at	Glyma14g23280.1	AT2G37450		-3.97171	-0.268775	0.151634	0.33096	0.0185125	0.169895	0.000224821	0.00828495	2
GmaAffx.70698.1.A1_at	Glyma16g01380.1		ACYL CARRIER PROTEIN/ZINC FINGER PROTEIN 593-RELATED	-1.40802	-0.857681	0.244276	0.169002	-0.42766	0.0888493	0.000754074	0.00838153	2	PTHR20863
GmaAffx.70969.1.S1_at	Glyma12g06970.1	AT1G07645		1.12391	1.74523	2.98904	3.02277	3.88248	0.16492	0.00140984	0.00890459	2
GmaAffx.71151.1.S1_at	Glyma20g07280.1	AT2G04350	AMP DEPENDENT LIGASE/SYNTHETASE	1.90956	1.85996	2.26715	2.23385	2.81654	0.0657727	0.00243487	0.00948558	2	PTHR11968
GmaAffx.71620.1.S1_at	Glyma18g15240.1	AT1G26830	CULLIN	0.552012	0.833519	1.0327	1.28678	1.66327	0.0748932	0.00265235	0.00957782	2	PTHR11932
GmaAffx.72564.1.S1_at	Glyma11g15130.2	AT5G59830		0.280794	0.264231	0.945425	0.973073	1.14066	0.0630789	0.00149182	0.00890855	2
GmaAffx.72774.1.S1_s_at	Glyma08g15890.1	AT3G21420	FE(II)/ ASCORBATE OXIDASE SUPERFAMILY	0.13063	0.0274095	0.921069	1.20522	2.5793	0.187793	0.00304277	0.00982114	2	PTHR10209
GmaAffx.73297.1.S1_at	Glyma01g01190.1	AT1G77180	NUCLEAR PROTEIN SKIP-RELATED	-1.49342	-0.453888	0.03483	0.308469	1.10913	0.17215	0.00281108	0.00967063	2	PTHR12096
GmaAffx.7338.1.S1_at	Glyma17g34030.1	AT4G31830		3.97918	4.09702	4.71047	4.68077	5.05353	0.0828469	0.00310275	0.00986226	2
GmaAffx.74272.2.S1_at	Glyma15g04320.1		PHOSPHATIDYLINOSITOL N-ACETYLGLUCOSAMINYLTRANSFERASE SUBUNIT P (DOWN SYNDROME CRITICAL REGION PROTEIN 5)-RELATED	-0.089998	0.0735673	0.333641	0.35442	0.510995	0.0289543	0.000604092	0.00828688	2	PTHR21726
GmaAffx.74327.1.S1_at	Glyma06g01880.1		SUBFAMILY NOT NAMED	-1.87568	-3.50299	-1.66376	-1.51457	-1.91417	0.133519	0.00212155	0.00924535	2	PTHR13341:SF5
GmaAffx.74674.1.S1_s_at	Glyma09g20580.1	AT1G70940		-3.89101	-4.23838	-1.52854	-3.99013	-3.1197	0.192091	0.00255263	0.0095119	2
GmaAffx.75412.1.S1_at	Glyma20g31650.1		ZINC FINGER PROTEIN	1.01197	0.921588	1.22636	1.24566	1.39211	0.031652	0.00214891	0.00926496	2	PTHR11389
GmaAffx.76248.1.S1_at	Glyma19g22730.1	AT4G30920	PROTEASE M17 LEUCINE AMINOPEPTIDASE-RELATED	2.73555	2.9402	3.31601	3.29689	3.20587	0.0327994	0.000817169	0.00838153	2	PTHR11963
GmaAffx.76779.1.S1_at	Glyma08g42400.2	AT3G58750		0.0638015	0.425952	0.569827	0.691288	0.975993	0.0350392	0.000341858	0.00828495	2
GmaAffx.76875.2.S1_at	Glyma16g34180.1	AT3G26618	PEPTIDE CHAIN RELEASE FACTOR SUBUNIT 1	2.43629	2.83078	3.05213	3.10947	3.76648	0.0836591	0.00245597	0.00950521	2	PTHR10113
GmaAffx.76957.1.S1_at	Glyma10g04980.1	AT2G37570		0.643515	0.716391	1.75991	1.89955	2.37028	0.0879743	0.000511401	0.00828495	2
GmaAffx.77967.1.S1_at	Glyma01g44910.1	AT2G32120	HEAT SHOCK PROTEIN 70KDA	1.00483	0.660369	1.99859	2.32139	3.64195	0.155542	0.000869071	0.00838153	2	PTHR19375
GmaAffx.7828.1.S1_at	Glyma01g37910.1	AT5G48330	REGULATOR OF CHROMOSOME CONDENSATION	1.40958	1.22458	2.45089	2.43421	2.51981	0.0618001	0.000262879	0.00828495	2	PTHR22870
GmaAffx.78443.1.S1_x_at	Glyma16g29330.1	AT3G16520	GLUCOSYL/GLUCURONOSYL TRANSFERASES	-0.248576	-0.256512	0.822625	1.03532	1.6646	0.0675099	0.000122714	0.00800692	2	PTHR11926
GmaAffx.78699.1.S1_at	Glyma05g34180.1	AT1G48650	ATP-DEPENDENT RNA HELICASE	-0.0395911	0.48047	0.78213	0.897916	1.06246	0.0773691	0.00279477	0.00965199	2	PTHR18934
GmaAffx.78768.1.S1_s_at	Glyma16g04440.1			-0.0824883	0.227558	1.74625	1.81981	2.59233	0.207711	0.00303677	0.00982114	2
GmaAffx.78768.2.S1_at	Glyma16g04440.1	AT3G03870		0.609481	0.870576	1.99051	2.00573	2.51357	0.147689	0.00295133	0.00979299	2
GmaAffx.80008.1.S1_at	Glyma18g53370.1	AT3G02570	MANNOSE-6-PHOSPHATE ISOMERASE	0.605481	0.678363	2.42114	2.46461	2.75967	0.189792	0.00291122	0.00978931	2	PTHR10309
GmaAffx.80025.1.S1_at	Glyma04g05490.1	AT4G33040	GLUTAREDOXIN	1.74495	1.81608	2.59587	2.65696	3.02658	0.0745895	0.000890491	0.00838153	2	PTHR10168
GmaAffx.8019.1.S1_at	Glyma04g23780.1			1.16349	0.899226	1.68748	1.66545	2.59763	0.0864544	0.000897273	0.00838153	2
GmaAffx.80336.2.S1_at	Glyma09g32490.1	AT5G42860		0.849486	0.993748	1.31781	1.224	1.24581	0.0202723	0.000329323	0.00828495	2
GmaAffx.80528.1.S1_at	Glyma05g36700.2	AT5G42050		1.6045	1.96973	2.64216	2.79236	3.35655	0.0968887	0.00109103	0.00847315	2
GmaAffx.8078.1.S1_at	Glyma06g02160.1	AT5G42290		3.40182	3.58602	5.03629	4.96488	5.52939	0.16615	0.00259792	0.00952192	2
GmaAffx.80937.1.S1_at	Glyma06g04440.1	AT5G42830		0.114498	0.156035	1.17385	1.14646	1.33664	0.0648259	0.000401085	0.00828495	2
GmaAffx.81152.1.S1_at	Glyma08g06940.1	AT5G64430		1.5817	1.77344	1.98111	2.04368	2.23741	0.039286	0.00164174	0.00900149	2
GmaAffx.81729.1.S1_at	Glyma01g19820.1	AT1G77420	PHOSPHOLIPASE-RELATED	-0.924302	-1.09116	-0.369559	0.122196	0.638679	0.0928074	0.000790201	0.00838153	2	PTHR11614
GmaAffx.81784.1.S1_at	Glyma08g24180.2	AT3G13062		0.955695	1.06759	1.51096	1.55218	2.23227	0.0617432	0.000649807	0.00828688	2
GmaAffx.82134.1.S1_at	Glyma15g02640.1	AT1G17720	PROTEIN PHOSPHATASE PP2A REGULATORY SUBUNIT B	0.306388	0.617389	1.02302	0.815211	1.38292	0.0740861	0.00302016	0.00980845	2	PTHR11871
GmaAffx.82170.1.S1_at	Glyma02g04280.1	AT1G60780	CLATHRIN COAT ASSEMBLY PROTEIN	1.16594	1.3363	1.68351	1.64987	2.14625	0.0585232	0.00165062	0.00900149	2	PTHR11998
GmaAffx.82429.1.S1_at	Glyma05g16130.1		SUCROSE TRANSPORT PROTEIN	0.0815409	0.0357932	0.472603	0.29235	0.895834	0.0618059	0.00272079	0.00959344	2	PTHR19432
GmaAffx.82462.1.S1_at	Glyma10g42870.1	AT4G01840	MONOOXYGENASE	-2.85321	-4.16934	-3.27799	-1.76276	-1.3213	0.167838	0.00128533	0.00875124	2	PTHR13789
GmaAffx.82598.2.S1_at	Glyma11g15130.2	AT5G59830		1.05188	1.03534	1.55651	1.58246	1.70202	0.0454236	0.00119705	0.00863298	2
GmaAffx.82699.1.S1_at	Glyma12g14140.1	AT3G58110		0.93035	1.15019	1.44257	1.45653	1.98571	0.0557945	0.00110968	0.00849026	2
GmaAffx.82750.1.S1_at	Glyma10g41560.1	AT2G01170	AMINO ACID TRANSPORTER	-1.12458	-0.876253	-0.224514	-0.172309	0.678854	0.12825	0.00302862	0.00981783	2	PTHR11785
GmaAffx.83119.1.A1_at	Glyma09g29590.1			1.89792	2.0375	2.45714	2.4153	2.80816	0.0532162	0.00132391	0.00881185	2
GmaAffx.8314.1.A1_at	Glyma01g38340.1			0.796141	1.10284	1.85852	1.95069	2.91671	0.150355	0.00299934	0.00980116	2
GmaAffx.83590.1.S1_at	Glyma01g35190.3			2.79064	2.90127	3.61888	3.52508	4.19157	0.0986192	0.00244719	0.00950335	2
GmaAffx.83794.1.S1_at	Glyma16g17520.1			-1.42819	-1.02119	-0.495756	-0.690308	0.0800366	0.0670846	0.000568987	0.00828495	2
GmaAffx.83807.2.S1_s_at	Glyma13g27510.2	AT1G11700		-0.733088	-1.1799	0.5777	0.750454	0.171087	0.153898	0.0030975	0.00986226	2
GmaAffx.839.1.S1_at	Glyma06g04230.1	AT5G42870	LIPIN	0.86861	1.10136	1.70243	1.81521	1.59181	0.0726271	0.00273173	0.00959889	2	PTHR12181
GmaAffx.84131.1.A1_at	Glyma03g14770.5			-2.2714	-5.41215	-2.35292	-2.27296	-2.03237	0.23665	0.00211042	0.00922467	2
GmaAffx.84194.1.S1_at	Glyma13g07910.1	AT1G17840	ATP-BINDING CASSETTE TRANSPORTER	-2.20595	-4.08347	-2.33051	-1.48484	-1.53979	0.161166	0.00155214	0.00895394	2	PTHR19241
GmaAffx.84653.1.S1_at	Glyma13g10330.1	AT5G42090	LUNG SEVEN TRANSMEMBRANE RECEPTOR	0.856891	0.957322	1.28686	1.59687	2.1407	0.0937708	0.00289099	0.00976241	2	PTHR21229
GmaAffx.84878.1.S1_at	Glyma08g47730.1	AT2G43180	ISOCITRATE LYASE/MALATE SYNTHASE	0.25518	0.534822	0.804671	0.853181	1.20837	0.0571973	0.00182453	0.00912626	2	PTHR21631
GmaAffx.84946.1.S1_s_at	Glyma03g17300.1	AT3G53950		-1.26391	-1.28139	0.00954138	-0.0855933	-0.539011	0.0628203	0.000306833	0.00828495	2
GmaAffx.84990.1.S1_at	Glyma07g15640.2	AT5G20730		-3.50038	-4.68833	-1.33996	-1.1692	-0.842158	0.24223	0.00119003	0.00862689	2
GmaAffx.85099.1.S1_s_at	Glyma02g47120.1	AT4G37000		0.799014	0.971965	1.42026	1.29582	1.72056	0.0415112	0.000485092	0.00828495	2
GmaAffx.85287.2.S1_at	Glyma10g34010.1	AT5G04830		0.256407	0.483397	2.17633	2.12014	2.85104	0.146073	0.00076887	0.00838153	2
GmaAffx.85335.1.S1_at	Glyma17g20000.1	AT1G45207		-1.13966	-0.562304	1.62068	1.57508	2.4017	0.21954	0.00118183	0.0086053	2
GmaAffx.85405.1.S1_at	Glyma05g33310.1	AT5G07360	AMIDASE	0.397988	0.430622	1.84939	1.63743	1.79342	0.126931	0.00238801	0.00945412	2	PTHR11895
GmaAffx.85470.1.S1_at	Glyma20g22130.1	AT3G05940	ORGANIC SOLUTE TRANSPORTER-RELATED	1.21235	1.34287	1.67728	1.83526	2.42793	0.0757249	0.00176845	0.00910804	2	PTHR23423
GmaAffx.85987.2.S1_at	Glyma18g35940.1	AT3G07180	FAMILY NOT NAMED	0.827806	1.03246	1.2122	1.40113	1.84248	0.0680606	0.00263837	0.00957782	2	PTHR21072
GmaAffx.86030.1.S1_at	Glyma05g26630.2	AT2G02180		1.55531	1.55084	2.05773	2.1354	2.498	0.0557005	0.00100653	0.00845677	2
GmaAffx.86233.1.S1_at	Glyma05g30800.1	AT1G67840		1.47117	1.73181	2.01293	1.97562	2.4821	0.06872	0.00308814	0.00986226	2
GmaAffx.86773.1.S1_s_at	Glyma10g06600.1	AT2G37040		0.97767	1.26815	3.4036	3.2397	2.73426	0.129048	0.000494443	0.00828495	2
GmaAffx.86844.1.S1_at	Glyma10g38080.1	AT5G23750		0.597641	0.134637	0.774081	0.506521	0.870258	0.0490134	0.00241362	0.009472	2
GmaAffx.87317.1.S1_s_at	Glyma14g05650.1			-0.357911	2.48028	4.76911	4.67175	5.15909	0.166465	7.84e-05	0.00800692	2
GmaAffx.87784.1.S1_at	Glyma06g16350.3	AT5G09220		1.42024	1.55839	2.12755	2.28846	2.96785	0.0765546	0.000666822	0.00831738	2
GmaAffx.88017.1.A1_at	Glyma04g42240.1			-1.06942	-1.25225	-0.665472	-0.655501	-0.0111916	0.0539775	0.000471207	0.00828495	2
GmaAffx.8810.1.S1_at	Glyma06g09520.1	AT1G09970	SERINE-THREONINE PROTEIN KINASE, PLANT-TYPE	-2.66512	-2.15952	-0.606659	-0.664328	1.65873	0.273804	0.00194041	0.00915748	2	PTHR23258
GmaAffx.88113.1.S1_at	Glyma07g38410.1	AT3G06270	PROTEIN PHOSPHATASE 2C	-0.24682	0.00162083	0.504413	0.400431	1.16621	0.082801	0.00155215	0.00895394	2	PTHR13832
GmaAffx.88272.2.S1_at	Glyma16g08080.1	AT4G19110	CDC2-RELATED KINASE	1.5288	1.65292	2.01789	2.07326	2.67229	0.0787813	0.00266608	0.00958782	2	PTHR11295
GmaAffx.89245.1.S1_s_at	Glyma14g05650.1			-0.98028	1.91827	4.62432	4.62009	5.229	0.277706	0.000374163	0.00828495	2
GmaAffx.89269.1.A1_s_at	Glyma16g02570.1	AT4G38620	MYB-RELATED	-0.733714	-0.360574	1.11768	1.4103	3.97926	0.307942	0.00208492	0.00922467	2	PTHR10641
GmaAffx.89783.1.S1_s_at	Glyma09g32850.1	AT1G76490	HMG-COA REDUCTASE	2.53094	2.47771	3.33985	3.58437	4.05725	0.120488	0.00266256	0.00958782	2	PTHR10572
GmaAffx.89895.1.S1_at	Glyma18g37970.2	AT2G32670		-4.01203	-5.14261	-1.73156	-1.77719	-1.85693	0.271704	0.00243024	0.00948436	2
GmaAffx.89966.1.A1_s_at	Glyma08g47900.3	AT5G16050		-1.07569	-1.28162	-0.609607	-1.03209	-0.484329	0.0481904	0.0012054	0.00864615	2
GmaAffx.90341.1.S1_s_at	Glyma09g02160.1	AT5G49720	ENDO-1,4-BETA-GLUCANASE	2.09763	2.23401	2.91273	3.01297	3.09831	0.0865105	0.0031919	0.00991787	2	PTHR22298
GmaAffx.90350.1.S1_s_at	Glyma08g29090.1	AT1G05850	CHITINASE-RELATED	3.21461	3.09371	3.61931	3.69985	4.10199	0.0525776	0.000823685	0.00838153	2	PTHR22595
GmaAffx.90356.1.S1_s_at	Glyma16g17680.1	AT1G32100	NITROGEN METABOLIC REGULATION PROTEIN NMR-RELATED	-0.245519	-0.346284	1.13173	1.24662	2.3596	0.131222	0.000518988	0.00828495	2	PTHR14194
GmaAffx.9069.1.S1_at	Glyma05g07500.1	AT3G05670		-0.00934505	0.394842	0.458673	0.596426	0.997664	0.0668117	0.00313534	0.009888	2
GmaAffx.90745.1.S1_s_at	Glyma09g32640.2	AT4G28880		1.17621	1.25482	1.60881	1.71067	1.87259	0.0469809	0.00171949	0.00904239	2
GmaAffx.90803.1.S1_at	Glyma05g28680.1		UBIQUITIN-ASSOCIATED UBA/UBX DOMAIN-CONTAINING	-0.955686	-0.575185	-0.326458	-0.222473	0.361111	0.0903111	0.00330076	0.00995496	2	PTHR13020
GmaAffx.91052.1.S1_at	Glyma02g36100.1	AT3G11570		1.40838	1.46994	1.92218	2.11423	2.60443	0.0512631	0.000342898	0.00828495	2
GmaAffx.91390.1.S1_at	Glyma16g03640.1	AT5G52660	SWI/SNF COMPLEX-RELATED	-1.02556	-0.954911	-0.00160832	0.2315	-0.460622	0.0566183	0.000306477	0.00828495	2	PTHR12802
GmaAffx.91479.1.S1_s_at	Glyma08g05010.1			-0.253537	0.242499	2.0828	2.11392	3.47334	0.218105	0.00119946	0.0086403	2
GmaAffx.91489.1.S1_s_at	Glyma04g38170.2	AT5G23610		0.545655	0.624592	0.916392	1.25911	1.77537	0.0845392	0.00219026	0.00926496	2
GmaAffx.9152.1.S1_at	Glyma08g24780.1			1.59069	1.66862	2.39117	2.46158	3.36742	0.109624	0.00151401	0.00890855	2
GmaAffx.91578.1.S1_at	Glyma02g38500.2	AT3G54190		1.16936	1.23852	1.51777	1.8384	2.36481	0.0847468	0.00247699	0.00950831	2
GmaAffx.91729.1.S1_s_at	Glyma19g31120.2	AT2G41220		1.07137	1.3095	1.60496	1.80071	2.36553	0.0517813	0.000345174	0.00828495	2
GmaAffx.91844.1.S1_s_at	Glyma05g31960.1	AT4G09830		3.27549	3.20478	3.62201	3.56968	4.06816	0.0591437	0.00247338	0.00950646	2
GmaAffx.92038.1.S1_s_at	Glyma06g35580.2			-1.95861	-0.847959	-0.533649	0.039602	0.780339	0.178838	0.00259319	0.00952192	2
GmaAffx.92098.1.S1_at	Glyma06g47750.1			-2.8392	-1.58385	0.262002	0.321334	0.21255	0.147169	0.000329138	0.00828495	2
GmaAffx.92123.1.S1_at	Glyma09g40930.1	AT1G27850		-3.50127	-1.52593	-1.08864	-0.800479	-0.904682	0.18917	0.00228231	0.00933733	2
GmaAffx.92180.1.S1_x_at	Glyma15g10000.1	AT1G30090	KELCH-RELATED PROTEINS	0.677624	0.64864	1.40523	1.5227	1.84641	0.0891055	0.00216788	0.00926496	2	PTHR23230
GmaAffx.92473.1.S1_s_at	Glyma07g18450.1	AT5G01350		3.30131	3.26141	3.64912	3.66094	4.18249	0.0471334	0.000753951	0.00838153	2
GmaAffx.92499.1.S1_s_at	Glyma19g43460.1	AT3G04720	CHITINASE-RELATED	1.08729	1.85224	3.27756	3.2415	4.43329	0.235761	0.0028468	0.00971619	2	PTHR22595
GmaAffx.92612.1.S1_s_at	Glyma13g27570.3	AT1G11650		3.59187	3.55254	4.03147	3.89841	4.38393	0.0328231	0.000249498	0.00828495	2
GmaAffx.92784.1.S1_at	Glyma06g03970.1	AT5G66850	MAPKK-RELATED SERINE/THREONINE PROTEIN KINASES	0.00659551	0.560099	0.451818	0.809559	0.844229	0.0458135	0.000961388	0.00838153	2	PTHR22986
GmaAffx.92906.1.S1_at	Glyma13g01480.1	AT5G57740	ANKYRIN REPEAT-CONTAINING	-0.589814	-0.722979	-0.355581	-0.130269	0.351951	0.0682279	0.00187816	0.00915558	2	PTHR18958
GmaAffx.93183.1.S1_s_at	Glyma18g51380.1	AT3G02470	S-ADENOSYLMETHIONINE DECARBOXYLASE	1.39679	1.51823	3.01524	2.9758	2.17501	0.124658	0.00191708	0.00915558	2	PTHR11570
GmaAffx.93398.1.S1_s_at	Glyma09g15130.2			0.812558	0.716241	0.9265	0.993183	1.12134	0.0246993	0.00171441	0.00904239	2
GmaAffx.93607.1.S1_s_at	Glyma08g07590.1	AT5G64260		-1.74321	-1.08609	-0.0324868	-0.0106077	0.431967	0.0889381	0.00028307	0.00828495	2
Gma.1013.1.S1_at	Glyma10g03430.2	AT4G04614		0.958901	0.748054	0.917621	1.14686	2.5424	0.110534	0.00149038	0.00890855	3
Gma.10160.1.S1_at	Glyma08g08310.3			1.61469	1.64239	1.57496	1.80126	2.86464	0.0810189	0.00136969	0.00890459	3
Gma.10202.1.A1_at	Glyma08g41670.1	AT5G08560	FAMILY NOT NAMED	2.15651	2.20837	2.21139	2.30247	3.22205	0.0604949	0.000923359	0.00838153	3	PTHR22838
Gma.10229.1.S1_at	Glyma19g17660.3	AT2G26990		0.460034	0.154524	0.376806	0.445392	1.19581	0.059083	0.00143511	0.00890459	3
Gma.10442.1.S1_s_at	Glyma03g30280.1	AT2G41950		0.723939	0.628045	0.272434	1.01403	2.46418	0.115428	0.000974485	0.00838153	3
Gma.10442.2.S1_at	Glyma03g30280.1	AT2G41950		0.727024	0.471342	0.585712	0.763943	1.70743	0.0581588	0.000561436	0.00828495	3
Gma.10595.1.S1_at	Glyma08g02870.1	AT1G64510		1.25781	1.09333	0.845441	1.12328	2.17993	0.0929302	0.00294322	0.00979299	3
Gma.10623.1.S1_at	Glyma20g39160.1	AT5G06770	RNA-BINDING PROTEIN RELATED	1.84715	1.76252	1.85478	1.836	3.34202	0.0858408	0.000733039	0.00838153	3	PTHR10288
Gma.10663.1.S1_at	Glyma08g21840.2	AT3G16170		0.273489	0.656058	0.590705	0.603605	3.8334	0.188008	0.000739648	0.00838153	3
Gma.10691.6.S1_at	Glyma19g44230.2			0.0156285	0.10539	-0.0383513	-0.188086	1.23641	0.0480033	0.000143356	0.00800692	3
Gma.10759.1.S1_at	Glyma01g43470.3	AT4G11030		1.92288	1.84715	1.94161	2.06712	3.23554	0.074869	0.000782868	0.00838153	3
Gma.10874.1.S1_at	Glyma20g22790.1	AT4G17760	RAD1 DNA DAMAGE CHECKPOINT PROTEIN	0.901162	0.789652	0.767603	0.830036	1.5519	0.0552771	0.00218623	0.00926496	3	PTHR10870
Gma.10943.2.S1_x_at	Glyma02g16480.2	AT3G63220		1.89513	2.07287	1.91151	2.03148	2.86682	0.0434028	0.000384519	0.00828495	3
Gma.10966.1.S1_at	Glyma13g29660.1	AT5G23540	JUN ACTIVATION DOMAIN BINDING PROTEIN	2.30618	2.30684	2.31634	2.29059	3.06508	0.0614304	0.00293321	0.00979299	3	PTHR10410
Gma.11000.1.S1_at	Glyma20g03920.1	AT1G14000	SERINE-THREONINE PROTEIN KINASE	0.699435	0.600705	0.641572	0.616516	2.03699	0.0949211	0.00149202	0.00890855	3	PTHR23257
Gma.11009.1.S1_at	Glyma10g16090.1	AT3G57290	EUKARYOTIC TRANSLATION INITIATION FACTOR 3 SUBUNIT 6-RELATED	3.72721	3.64946	3.61376	3.74236	4.17572	0.029997	0.00087903	0.00838153	3	PTHR10317
Gma.11021.2.S1_x_at	Glyma04g40550.3	AT3G49470		-1.012	-1.06675	-1.13653	-0.766109	1.73246	0.15681	0.000764342	0.00838153	3
Gma.11103.2.S1_at	Glyma01g36660.2	AT5G66055		-0.348091	-0.429972	-0.238731	-0.27615	0.655014	0.0757116	0.00235927	0.00942299	3
Gma.11154.3.S1_a_at	Glyma09g35680.1	AT1G64970	METHYLTRANSFERASE	0.108007	0.0208818	0.20282	-0.265453	0.70468	0.0627506	0.0027262	0.00959344	3	PTHR10108
Gma.11178.1.S1_at	Glyma13g30380.1	AT1G29070		1.97377	1.9313	1.82113	2.07524	2.917	0.0780237	0.00268919	0.00959344	3
Gma.11191.1.S1_a_at	Glyma03g40860.1	AT1G60690	ALDO/KETO REDUCTASE	-0.811666	-1.15533	-0.764291	-0.809297	1.12842	0.150326	0.00204372	0.00920452	3	PTHR11732
Gma.11191.2.S1_at	Glyma10g14980.1	AT1G60710		-1.74102	-1.834	-2.06399	-1.74026	0.266433	0.127177	0.000906295	0.00838153	3
Gma.11210.1.S1_at	Glyma10g00520.2	AT2G33450		2.90531	2.75408	2.42108	2.60637	3.76694	0.0920503	0.00268255	0.00959344	3
Gma.11213.1.S1_s_at	Glyma14g40590.1	AT5G10980	HISTONE H3	4.0155	3.92348	3.95153	3.88187	4.50052	0.0379486	0.00140979	0.00890459	3	PTHR11426
Gma.11239.1.A1_a_at	Glyma02g01060.2	AT4G01800		0.931687	0.773152	0.739019	1.12148	2.94225	0.133384	0.00120429	0.00864615	3
Gma.11265.2.S1_at	Glyma15g10480.1	AT5G18670		1.58326	1.59524	1.44723	1.86603	4.20209	0.213451	0.00311258	0.00986457	3
Gma.11716.1.A1_at	Glyma02g00310.1		gb def: agcp1754 [anopheles gambiae str. pest]	-0.134376	0.0303657	0.0448113	0.113108	2.06601	0.134084	0.00126686	0.00873018	3	PTHR10361:SF5
Gma.11860.2.S1_at	Glyma14g26460.1	AT4G27700		-0.323138	-0.545968	-1.23715	-0.71732	1.26996	0.0943067	0.000288909	0.00828495	3
Gma.11943.1.S1_a_at	Glyma09g35820.1	AT2G45010		2.29765	2.25521	2.4198	2.36556	3.43283	0.0650101	0.000851482	0.00838153	3
Gma.11951.1.S1_a_at	Glyma05g28300.1	AT3G23710		1.10406	1.02253	0.943884	1.14087	2.05343	0.0838977	0.00320196	0.00991787	3
Gma.12022.1.S1_at	Glyma12g02820.5	AT3G57000		2.00726	1.87278	1.88875	1.93874	2.7008	0.0452498	0.000801458	0.00838153	3
Gma.12040.1.S1_at	Glyma18g02070.1	AT4G39870	NUCLEOLAR PROTEIN 7/ESTROGEN RECEPTOR COACTIVATOR-RELATED	-0.442916	-0.401846	-0.352227	-0.725988	0.488853	0.0603925	0.000871607	0.00838153	3	PTHR23354
Gma.12040.4.S1_x_at	Glyma11g38140.2	AT4G39870		0.679861	0.483569	0.6585	0.902204	2.35937	0.12016	0.00170991	0.00904239	3
Gma.12078.1.S1_at	Glyma15g27590.1			2.46518	2.21997	2.30758	2.55927	3.05165	0.0573059	0.00267477	0.00959233	3
Gma.12124.2.S1_at	Glyma01g44500.1	AT4G14500	PHOSPHATIDYLCHOLINE TRANSFER PROTEIN	0.424829	0.445713	0.417814	0.518051	1.33229	0.0665896	0.00223018	0.00928602	3	PTHR19308
Gma.12266.1.S1_at	Glyma02g08170.1	AT5G13570	FAMILY NOT NAMED	1.21566	0.733508	0.779091	0.629134	1.97671	0.055308	0.000286615	0.00828495	3	PTHR23114
Gma.12368.1.S1_at	Glyma03g35290.1	AT3G52750		1.35376	1.24677	1.20998	1.41975	2.41854	0.0450614	0.000187932	0.0081796	3
Gma.12381.1.S1_at	Glyma19g02370.3	AT1G69840		2.63629	2.5512	2.67554	2.58552	3.37342	0.0519568	0.00147424	0.00890855	3
Gma.12580.1.A1_at	Glyma02g30060.1	AT3G12150	FAMILY NOT NAMED	-0.658408	-0.0921063	-0.506851	-0.327901	1.62835	0.127287	0.00100309	0.00844821	3	PTHR13617
Gma.12870.1.A1_at	Glyma18g25560.1	AT5G02250	RIBONUCLEASE	0.460467	0.264136	0.433103	0.428639	1.95139	0.0952956	0.000983272	0.00838429	3	PTHR23355
Gma.13001.2.S1_a_at	Glyma01g41400.1	AT4G17560	50S RIBOSOMAL PROTEIN L19	2.42584	2.19436	2.19023	2.11405	2.90363	0.0499841	0.00162174	0.00898815	3	PTHR15680
Gma.13033.1.A1_a_at	Glyma10g23620.1	AT5G12180	CALCIUM/CALMODULIN-DEPENDENT PROTEIN KINASE-RELATED	1.3875	1.32117	1.39515	1.43534	2.21916	0.049767	0.000884718	0.00838153	3	PTHR22982
Gma.1305.1.S1_s_at	Glyma18g49040.2	AT5G39950		1.88433	1.72141	1.83664	1.77063	2.83211	0.0647014	0.00107482	0.00847315	3
Gma.13181.1.S1_at	Glyma05g12780.1	AT1G08680	CENTAURIN/ARF	0.200647	0.0180203	0.356893	0.0433312	1.16566	0.0662068	0.00110132	0.00848783	3	PTHR23180
Gma.1320.2.S1_s_at	Glyma04g08050.1	AT5G24890		2.50263	2.54849	2.34497	2.44016	4.08923	0.122803	0.00219529	0.00926496	3
Gma.1323.1.S1_at	Glyma08g04250.1	AT3G24590	PROTEASE FAMILY S26 MITOCHONDRIAL INNER MEMBRANE PROTEASE-RELATED	1.32275	1.14356	1.26671	1.38929	2.29276	0.0574228	0.000689828	0.00838153	3	PTHR12383
Gma.1323.2.A1_s_at	Glyma05g35480.1	AT3G24590	PROTEASE FAMILY S26 MITOCHONDRIAL INNER MEMBRANE PROTEASE-RELATED	1.60796	1.23026	1.37517	1.60975	2.44818	0.086416	0.003081	0.00986056	3	PTHR12383
Gma.13295.1.S1_at	Glyma13g08170.1	AT5G53180	HETEROGENEOUS NUCLEAR RIBONUCLEOPROTEIN	1.58773	1.57763	1.50672	1.65211	2.31775	0.0494497	0.00136892	0.00890459	3	PTHR11546
Gma.13351.1.S1_s_at	Glyma20g31150.1	AT4G09720	RAS-RELATED GTPASE	1.09805	0.551477	0.722193	0.943876	1.86962	0.0887622	0.00254194	0.0095119	3	PTHR11708
Gma.13393.1.S1_at	Glyma04g41960.1	AT1G77122		0.852798	0.606411	0.638844	0.862314	2.03985	0.085142	0.00120632	0.00864615	3
Gma.13527.1.A1_at				-0.504911	-0.425454	-0.353063	-0.478086	1.16609	0.100466	0.00107581	0.00847315	3
Gma.13594.1.S1_at	Glyma19g32830.1		RNA-BINDING PROTEIN	0.511748	0.479385	0.41523	0.454586	1.32358	0.0721146	0.00335291	0.00998586	3	PTHR10432
Gma.1367.1.S1_at	Glyma11g05330.1	AT4G37510		0.847794	0.657347	0.411025	0.750867	1.53579	0.0741158	0.00265276	0.00957782	3
Gma.13875.1.A1_at	Glyma12g10040.1	AT5G22120	FAMILY NOT NAMED	0.338865	0.194627	0.327748	0.415882	1.72695	0.0686771	0.000399078	0.00828495	3	PTHR21678
Gma.14057.1.S1_at	Glyma08g45910.1	AT3G24200	MONOOXYGENASE	1.85738	2.16238	2.01234	1.76598	2.70845	0.0660266	0.00275387	0.00963987	3	PTHR13789
Gma.14079.1.S1_at	Glyma20g03010.1	AT4G26410		2.16734	2.18259	2.29021	2.25866	3.08109	0.0311079	0.000123868	0.00800692	3
Gma.14249.1.S1_at	Glyma08g40140.1	AT1G10522		0.132227	-0.45165	-0.334212	-0.249638	0.595346	0.0672447	0.00172109	0.00904239	3
Gma.14415.1.A1_at	Glyma11g06820.1	AT4G36810	gb def: octaprenyl-diphosphate synthase [treponema pallidum]	2.26249	2.00668	2.0493	2.29538	3.94252	0.123824	0.00153983	0.00895394	3	PTHR12001:SF8
Gma.14471.1.S1_s_at	Glyma19g29210.1			3.84074	3.52958	3.46578	3.58383	4.37999	0.0647465	0.00247295	0.00950646	3
Gma.14547.1.S1_at	Glyma06g29540.1	AT3G47650		0.599443	0.452004	0.530318	0.504795	1.63997	0.0925896	0.00315326	0.00989426	3
Gma.1473.1.S1_at	Glyma19g28300.1	AT5G36880	AMP DEPENDENT LIGASE/SYNTHETASE	1.85929	1.81547	1.77054	1.62829	3.08492	0.0712057	0.000591958	0.00828688	3	PTHR11968
Gma.15004.1.S1_at	Glyma05g28440.1	AT4G21110	G10 PROTEIN HOMOLOG	2.22021	2.12896	2.18474	2.18538	2.70616	0.0328649	0.00104333	0.00846249	3	PTHR19411
Gma.15106.1.S1_at	Glyma10g03910.1	AT3G04610	RNA-BINDING PROTEIN RELATED	1.38212	1.3065	0.947914	1.25463	2.14232	0.0598062	0.000948768	0.00838153	3	PTHR10288
Gma.15228.1.S1_at	Glyma02g01390.1	AT2G47250	ATP-DEPENDENT RNA HELICASE	0.706589	0.734099	0.762479	0.96095	2.54369	0.129157	0.00199618	0.00920452	3	PTHR18934
Gma.15384.2.S1_a_at	Glyma09g40890.1	AT1G32070	FAMILY NOT NAMED	-0.232442	-0.0844374	-0.160387	-0.0913288	1.2305	0.0809576	0.000850792	0.00838153	3	PTHR13355
Gma.15561.1.A1_at	Glyma05g09280.1	AT1G66520	METHIONYL-TRNA FORMYLTRANSFERASE	-0.391939	-0.487637	-0.67143	-0.546618	1.11938	0.0702238	0.000234948	0.00828495	3	PTHR11138
Gma.15673.1.S1_at	Glyma17g01970.1	AT5G19140	ASPARAGINE SYNTHETASE	2.64897	2.71684	2.60447	2.63048	4.54812	0.128712	0.00148626	0.00890855	3	PTHR11772
Gma.15701.1.A1_at	Glyma18g53310.1	AT5G38290	PEPTIDYL-TRNA HYDROLASE	1.64985	1.6425	1.67007	1.64516	2.57985	0.0643584	0.00162672	0.00898815	3	PTHR17224
Gma.15784.1.A1_at	Glyma14g02130.1	AT5G55260	SERINE/THREONINE PROTEIN PHOSPHATASE	1.37717	1.19931	1.38858	1.46356	2.46747	0.0735827	0.00126953	0.00873018	3	PTHR11668
Gma.15843.1.S1_at	Glyma03g23950.1	AT5G17610		1.39693	1.02229	1.10438	1.06485	1.67087	0.0374863	0.000964074	0.00838153	3
Gma.15884.1.A1_at	Glyma14g36980.1		PHOSPHATE TRANSPORTER-RELATED	1.37064	1.34228	1.31901	1.22976	2.099	0.0467828	0.000870249	0.00838153	3	PTHR11662
Gma.15886.1.S1_x_at	Glyma09g37590.1	AT5G39950	THIOREDOXIN-RELATED	1.91879	1.85363	1.65746	1.8772	2.88667	0.0710493	0.00131051	0.00880298	3	PTHR10438
Gma.15903.1.S1_at	Glyma11g18870.1	AT2G27730		2.33391	2.17451	2.10772	2.2173	3.59029	0.0999617	0.00185269	0.00913065	3
Gma.15910.1.S1_at	Glyma11g26970.1	AT5G58740	NUCLEAR MOVEMENT PROTEIN NUDC	1.67542	1.12825	1.46756	1.54936	2.3267	0.058983	0.000929249	0.00838153	3	PTHR12356
Gma.15937.1.S1_at	Glyma16g34330.1	AT1G73530	RNA-BINDING PROTEIN	-0.10935	-0.16399	-0.372535	0.115308	3.3293	0.243221	0.00167137	0.00901178	3	PTHR10432
Gma.16021.1.S1_at	Glyma01g36160.1	AT1G76410	RING FINGER PROTEIN 11 (SID 1669) (NEDD4 WW DOMAIN-BINDING PROTEIN 2).	1.42633	1.47676	1.00536	1.24283	2.83677	0.125251	0.00257939	0.00952192	3	PTHR22764
Gma.16034.1.S1_at	Glyma17g12290.2	AT5G20180		1.59954	1.37334	1.19117	1.31627	2.19667	0.0712691	0.00283117	0.00969272	3
Gma.16172.1.S1_at	Glyma03g36810.1	AT2G47890		1.21488	1.22201	1.25175	1.47665	2.64657	0.0518	0.000147583	0.00800692	3
Gma.16282.4.S1_a_at	Glyma02g08870.1	AT1G43190	HETEROGENEOUS NUCLEAR RIBONUCLEOPROTEIN	1.53688	1.34275	1.55901	1.55906	2.4238	0.078332	0.00321714	0.00991787	3	PTHR11546
Gma.16331.1.S1_s_at	Glyma09g03660.1	AT5G30510	TEX PROTEIN-RELATEDTRANSCRIPTION ACCESSORY PROTEIN (S1 RNA BINDING DOMAIN)	0.878913	0.522416	0.532772	0.788387	2.24306	0.112621	0.00172028	0.00904239	3	PTHR10724
Gma.16334.2.S1_at	Glyma07g03680.1	AT1G80230	CYTOCHROME C OXIDASE	2.8403	2.6431	2.53339	2.78634	3.81744	0.0848797	0.00208082	0.00922467	3	PTHR10122
Gma.1643.3.S1_at	Glyma06g46640.3	AT1G55300		0.591775	0.679329	0.525955	0.561092	1.22119	0.0474505	0.00205444	0.00920452	3
Gma.16452.1.A1_at	Glyma14g10710.4			-1.70289	-1.53882	-1.46586	-1.25722	0.807948	0.0943256	0.000198172	0.00820632	3
Gma.16480.1.S1_at	Glyma06g35710.1			0.0590638	-0.0177703	-0.016999	0.0281518	1.29026	0.0790083	0.00103784	0.00846249	3
Gma.16533.1.S1_at	Glyma07g15470.2	AT4G18400		1.81674	1.59555	1.70282	1.70606	2.56328	0.0283724	8.15e-05	0.00800692	3
Gma.16736.1.S1_at	Glyma01g01410.1	AT1G33810		2.38182	2.2226	2.1543	2.26665	2.85829	0.0440375	0.00168159	0.00901178	3
Gma.16810.1.S1_at	Glyma12g06150.1	AT3G12080	MSS1/TRME-RELATED GTP-BINDING PROTEIN	1.10464	0.947192	0.902256	0.885525	2.03216	0.0562739	0.000515126	0.00828495	3	PTHR11649
Gma.16901.1.A1_at	Glyma04g24430.1	AT4G28080	EUKARYOTIC TRANSLATION INITIATION FACTOR 3 SUBUNIT (EIF-3)	-0.638135	-0.675627	-0.787745	-1.19183	0.805114	0.124743	0.00202133	0.00920452	3	PTHR12601
Gma.17018.1.S1_at	Glyma20g33110.1	AT3G24730	MITOSIS PROTEIN DIM1	0.964307	0.819066	0.984353	0.834559	1.42334	0.0367955	0.00143111	0.00890459	3	PTHR12052
Gma.17305.1.S1_at	Glyma04g40170.3	AT3G10870		-1.11848	-1.19623	-1.34482	-1.07796	0.289248	0.0894203	0.000924938	0.00838153	3
Gma.17365.1.S1_at	Glyma07g39530.1	AT4G22360	BRG-1 ASSOCIATED FACTOR 60 (BAF60)	0.991659	0.744748	0.893047	1.12499	2.23277	0.0822787	0.00104158	0.00846249	3	PTHR13844
Gma.17432.1.S1_at	Glyma07g09230.1	AT3G22320	DNA-DIRECTED RNA POLYMERASE II	1.11362	0.777225	1.0956	1.10879	2.22158	0.100704	0.00299764	0.00980116	3	PTHR10535
Gma.17432.1.S1_s_at	Glyma07g09230.1	AT3G22320	DNA-DIRECTED RNA POLYMERASE II	2.36967	2.23305	2.27236	2.43587	3.35985	0.0838572	0.00283289	0.00969272	3	PTHR10535
Gma.17464.1.S1_at	Glyma10g19040.3	AT3G56720		1.67061	1.69759	1.63922	1.62046	3.19897	0.120008	0.00253236	0.0095119	3
Gma.1760.2.S1_at	Glyma05g05010.3	AT2G35680		2.00128	1.80088	1.78433	1.96507	2.74199	0.0640017	0.00195032	0.00917279	3
Gma.17692.1.S1_at	Glyma06g24500.1	AT1G52740	HISTONE H2A	2.33875	2.17899	2.12887	2.15411	2.70262	0.0408194	0.00235799	0.00942272	3	PTHR23430
Gma.17791.1.S1_s_at	Glyma06g45220.1	AT2G20820		1.39732	1.33841	1.11545	1.51307	1.91088	0.0539307	0.00315082	0.00989024	3
Gma.17927.1.S1_at	Glyma14g00290.1	AT4G35335	SUGAR TRANSPORTER	2.00694	1.89029	1.86029	1.93092	3.24167	0.0715825	0.000614176	0.00828688	3	PTHR10231
Gma.18060.1.S1_at	Glyma20g37170.1	AT3G04870	AMINE OXIDASE	1.71642	1.571	1.72878	1.87748	2.99675	0.094876	0.00200633	0.00920452	3	PTHR10742
Gma.18085.1.S1_at	Glyma16g26600.1	AT3G26618	PEPTIDE CHAIN RELEASE FACTOR SUBUNIT 1	2.62207	2.53294	2.39288	2.49258	3.16978	0.0390351	0.000758268	0.00838153	3	PTHR10113
Gma.18092.1.A1_at	Glyma09g33080.4	AT4G16444		1.47908	1.51217	1.62773	1.57823	2.42043	0.069643	0.00270283	0.00959344	3
Gma.1846.1.S1_at	Glyma13g31720.3	AT1G61150		2.40114	2.28117	2.21018	2.22778	2.89504	0.0499378	0.00261018	0.00952192	3
Gma.1912.2.S1_a_at	Glyma04g41480.1	AT5G53400	NUCLEAR MOVEMENT PROTEIN NUDC	3.49808	3.34285	3.49887	3.5313	4.19345	0.062254	0.00335487	0.00998586	3	PTHR12356
Gma.1931.1.S1_at	Glyma15g41170.1	AT1G79160		1.36528	1.13295	1.25185	1.42927	2.23146	0.0631426	0.00127295	0.00873018	3
Gma.1936.1.S1_at	Glyma17g02800.1	AT4G02570	CULLIN	1.20543	1.20705	1.23609	1.25052	2.27532	0.0514697	0.000417222	0.00828495	3	PTHR11932
Gma.1956.2.S1_a_at	Glyma20g31530.1	AT1G35680	FAMILY NOT NAMED	1.7381	1.48267	1.29443	1.64217	2.61927	0.0894623	0.00259216	0.00952192	3	PTHR21349
Gma.1989.1.S1_at	Glyma10g31660.1	AT4G10790	FAS-ASSOCIATED PROTEIN	2.40267	2.2892	2.42671	2.50807	3.74862	0.0975881	0.00189389	0.00915558	3	PTHR23322
Gma.2090.1.S1_at	Glyma12g34710.1	AT5G54110	VESICLE-ASSOCIATED MEMBRANE PROTEIN (VAMP)	1.46878	1.411	1.47446	1.54438	2.42123	0.0540477	0.000745237	0.00838153	3	PTHR10809
Gma.2090.2.S1_at	Glyma13g35830.1	AT5G54110	VESICLE-ASSOCIATED MEMBRANE PROTEIN (VAMP)	-0.779319	-0.309056	-0.345648	-0.683544	0.46464	0.0446605	0.000203092	0.0082779	3	PTHR10809
Gma.2121.1.S1_x_at	Glyma05g37720.1	AT4G11410	SHORT-CHAIN DEHYDROGENASES/REDUCTASE	1.46948	1.4677	1.45595	1.47266	2.45604	0.04284	0.000256834	0.00828495	3	PTHR19410
Gma.2217.1.S1_at	Glyma01g41250.1	AT4G17620	DOM-3 RELATED	0.549855	0.566285	0.42621	0.55978	1.32925	0.0576511	0.00176671	0.00910804	3	PTHR12395
Gma.23.1.S1_at	Glyma05g25010.1	AT3G43660		-1.89034	-1.74666	-1.78646	-1.76657	0.148333	0.105722	0.000623566	0.00828688	3
Gma.2453.1.S1_at	Glyma07g40170.1	AT1G14510	PHD/F-BOX CONTAINING PROTEIN	2.10863	2.14919	2.10853	2.05537	3.07181	0.0605795	0.00108703	0.00847315	3	PTHR23123
Gma.2511.1.S1_at	Glyma10g02240.1	AT2G47590	DNA PHOTOLYASE	2.56186	2.41549	2.177	2.29184	3.37203	0.0881718	0.00328014	0.00994845	3	PTHR11455
Gma.2521.1.S1_at	Glyma06g00580.1	AT2G16800		1.14421	1.12964	1.15365	1.02107	1.88487	0.0548434	0.00170189	0.00902879	3
Gma.2668.1.S1_at	Glyma04g02860.1	AT5G42520		2.81064	2.79871	2.84988	2.90054	3.55256	0.0481054	0.00142336	0.00890459	3
Gma.2731.5.S1_at	Glyma14g38720.1	AT3G10860		3.10188	3.12053	2.97813	2.99662	3.77997	0.037847	0.000485396	0.00828495	3
Gma.2824.1.S1_at	Glyma11g08740.1	AT4G35760		1.93662	1.79522	1.71906	1.91803	2.63676	0.0622612	0.00231817	0.00934728	3
Gma.2897.2.S1_at	Glyma17g37190.1	AT1G75400		0.153945	-0.0884549	-0.045012	0.185004	1.22533	0.0560378	0.000341946	0.00828495	3
Gma.2944.1.S1_at	Glyma20g20900.1	AT4G13520		2.81228	2.66736	2.66077	2.71422	3.63257	0.0770544	0.00324616	0.00992486	3
Gma.3032.1.S1_s_at		AT4G02280		3.26145	3.20496	3.40984	3.46814	4.99735	0.121132	0.00190035	0.00915558	3
Gma.3121.1.S1_at	Glyma08g24210.4			1.52364	1.49402	1.58059	1.59691	2.55607	0.0308051	6.37e-05	0.00800692	3
Gma.3138.1.S1_at	Glyma17g01300.1	AT4G05530	SHORT-CHAIN DEHYDROGENASES/REDUCTASE	1.53987	1.2948	1.41623	1.43869	2.77116	0.114015	0.00335298	0.00998586	3	PTHR19410
Gma.3449.1.S1_at	Glyma20g38820.2	AT1G51110		0.473837	0.209199	-0.0981058	0.179333	1.40125	0.104992	0.00299847	0.00980116	3
Gma.3583.1.S1_at	Glyma08g02250.1	AT4G11220	RETICULON/NOGO	3.79829	3.6971	3.75349	3.7254	4.19018	0.0132983	5.44e-05	0.00800692	3	PTHR10994
Gma.3588.1.S1_at	Glyma08g43950.1	AT3G13120	30S RIBOSOMAL PROTEIN S10 FAMILY MEMBER	1.39746	1.16809	0.932147	1.08478	3.11381	0.137439	0.00156017	0.00895394	3	PTHR11700
Gma.3600.1.S1_at	Glyma10g36940.2	AT1G25280		0.456687	0.344401	0.486843	0.598402	3.28766	0.142098	0.000465373	0.00828495	3
Gma.3600.2.S1_at	Glyma10g36940.2	AT1G43640		0.32972	0.292525	0.381867	0.726248	3.20125	0.142046	0.000483232	0.00828495	3
Gma.3600.3.S1_a_at	Glyma10g36940.2	AT1G25280		0.209082	0.24132	0.48196	0.377546	2.95625	0.124873	0.000364393	0.00828495	3
Gma.3667.1.S1_at	Glyma02g10790.2	AT3G25800		1.27978	1.22604	1.11834	1.182	1.95485	0.0584652	0.00237146	0.00944377	3
Gma.367.1.A1_at	Glyma10g35330.1	AT3G54826	gb def: At3g54830	0.516868	0.289847	0.294336	0.330388	1.43581	0.0567969	0.000518502	0.00828495	3	PTHR20922:SF7
Gma.3736.1.S1_at	Glyma08g16200.1	AT3G52120	ARGININE/SERINE RICH SPLICING FACTOR SF4/14	2.41289	2.52427	2.47542	2.60351	3.20341	0.0505108	0.00173474	0.0090632	3	PTHR23340
Gma.3754.3.S1_at	Glyma13g44390.1	AT3G18430	CALCINEURIN B	-0.760348	-0.666246	-0.55246	-0.748982	0.039851	0.0566011	0.00231145	0.00933733	3	PTHR23056
Gma.3809.1.S1_at	Glyma03g31120.1	AT1G03150	N-TERMINAL ACETYLTRANSFERASE	2.25516	2.08101	2.25301	2.20495	3.00625	0.0212633	3.31e-05	0.00766242	3	PTHR23091
Gma.3830.1.S1_at	Glyma13g41130.1	AT1G07570	SERINE-THREONINE PROTEIN KINASE, PLANT-TYPE	-0.037432	-0.156129	-0.44016	0.147407	1.80463	0.127699	0.00121775	0.00867609	3	PTHR23258
Gma.3929.2.S1_s_at	Glyma11g10960.1	AT5G18400	FAMILY NOT NAMED	2.30699	2.13034	2.0258	2.15523	3.39351	0.0960936	0.00235687	0.00942272	3	PTHR13273
Gma.4045.1.S1_at	Glyma11g20000.1	AT1G08110	LACTOYLGLUTATHIONE LYASE	2.00519	1.9072	1.92592	2.05976	3.40924	0.0878122	0.000984002	0.00838429	3	PTHR10374
Gma.4108.3.S1_a_at	Glyma13g29410.3	AT4G32520		2.52786	2.50716	2.42301	2.58324	3.24107	0.0389163	0.000547198	0.00828495	3
Gma.4261.2.S1_at	Glyma14g39820.3	AT2G30600		-1.38452	-1.39271	-2.4761	-1.47991	0.719849	0.195498	0.00218228	0.00926496	3
Gma.4310.1.S1_at	Glyma20g31980.1	AT1G48850	FAMILY NOT NAMED	1.66033	1.6694	1.55873	1.57551	2.37711	0.0570304	0.00210979	0.00922467	3	PTHR21085
Gma.4474.1.S1_s_at	Glyma11g34940.1	AT2G39940	F-BOX/LEUCINE RICH REPEAT PROTEIN	0.471662	0.422091	0.452169	0.781191	3.86943	0.190494	0.000748391	0.00838153	3	PTHR23125
Gma.4622.1.S1_at	Glyma10g08280.1	AT3G52800	PRK1-ASSOCIATED ZINC FINGER PROTEIN	1.15244	1.48403	1.38334	1.46176	3.40371	0.106042	0.000513935	0.00828495	3	PTHR10634
Gma.468.1.S1_at	Glyma19g07820.1			-0.0851657	-0.259851	0.198393	0.26062	3.3843	0.252286	0.00214171	0.00926496	3
Gma.4680.1.A1_s_at	Glyma14g08000.1	AT2G02360		-1.24439	-0.692755	-1.92704	-2.63971	3.83062	0.318595	0.000704393	0.00838153	3
Gma.4696.1.S1_at	Glyma05g37850.3	AT4G23100		1.16996	1.15594	1.12271	1.053	2.14812	0.0545651	0.000574186	0.00828495	3
Gma.4701.2.A1_a_at	Glyma06g20980.1	AT5G61440	THIOREDOXIN-RELATED	-1.34335	-0.736737	-2.3662	-1.60018	2.94307	0.291896	0.00111254	0.00849026	3	PTHR10438
Gma.4945.1.S1_at	Glyma16g34520.1	AT3G17740	TETRATRICOPEPTIDE-LIKE HELICAL	0.999569	1.00534	0.806724	0.962985	1.85709	0.0764921	0.0031273	0.00987818	3	PTHR13471
Gma.5019.1.A1_at	Glyma14g10850.1	AT5G50960	NUCLEOTIDE-BINDING PROTEIN NBP35(YEAST)-RELATED	1.60704	1.43657	1.40911	1.44837	2.77458	0.0566448	0.000255165	0.00828495	3	PTHR23264
Gma.5042.1.S1_at	Glyma16g03660.4	AT2G03690		1.63823	1.5783	1.43096	1.4285	2.28474	0.0444148	0.000708938	0.00838153	3
Gma.5393.2.S1_at	Glyma06g01410.2	AT4G39220		2.78514	2.68778	2.6922	2.9587	3.8884	0.0899032	0.00272563	0.00959344	3
Gma.5430.1.S1_at	Glyma16g34660.1	AT3G08710	THIOREDOXIN-RELATED	1.16522	1.00855	1.05225	1.19127	1.99485	0.0584608	0.0012274	0.00867609	3	PTHR10438
Gma.5549.2.S1_a_at	Glyma05g09390.1	AT5G23440	LIPOIC ACID SYNTHETASE	2.37488	2.28839	2.14232	2.48419	3.8796	0.123579	0.00257744	0.00952192	3	PTHR10949
Gma.5575.2.S1_at	Glyma02g05120.1	AT1G75950	SKP1	3.18549	3.09175	3.08356	3.11583	3.73327	0.0496655	0.0028283	0.00969272	3	PTHR11165
Gma.5657.1.S1_at	Glyma13g29120.1	AT1G08220		0.783998	0.71518	0.70885	0.906853	1.81424	0.0821787	0.00259002	0.00952192	3
Gma.5658.1.S1_at	Glyma08g05030.2	AT2G21270		2.74257	2.67579	2.65298	2.60479	3.37242	0.0588391	0.00319745	0.00991787	3
Gma.5689.3.S1_s_at	Glyma02g03310.1	AT1G59970	MATRIX METALLOPROTEINASE	-0.44163	-0.400627	-0.753554	-0.821791	2.58088	0.22978	0.00183611	0.00912626	3	PTHR10201
Gma.5733.1.S1_at	Glyma19g44710.1	AT2G46600	CALMODULIN	-1.71899	-3.51829	-3.61118	-1.762	-1.39283	0.181564	0.00228378	0.00933733	3	PTHR10891
Gma.5750.1.S1_a_at	Glyma01g12340.2	AT4G17890		2.29602	2.20066	2.10237	2.2407	3.05238	0.0531259	0.00105201	0.00847315	3
Gma.5762.1.S1_at	Glyma12g08720.1	AT1G13560	ETHANOLAMINEPHOSPHOTRANSFERASE	1.86826	1.66944	1.79856	1.88686	2.33537	0.0459308	0.00304696	0.00982334	3	PTHR10414
Gma.5783.3.S1_at	Glyma02g46510.1	AT5G55260	SERINE/THREONINE PROTEIN PHOSPHATASE	1.25117	1.24632	1.31402	1.39701	2.31466	0.0822318	0.00289154	0.00976241	3	PTHR11668
Gma.587.1.S1_at	Glyma14g39810.1	AT4G35090	CATALASE	2.59296	2.54411	2.4144	2.5412	3.50932	0.0616449	0.00104157	0.00846249	3	PTHR11465
Gma.5874.1.S1_s_at	Glyma18g46820.1	AT2G45980		2.16279	2.28837	2.33661	2.24328	3.27768	0.0635431	0.0010335	0.00846249	3
Gma.5903.2.S1_a_at	Glyma01g02480.1	AT5G65620	PROTEASE M3 THIMET OLIGOPEPTIDASE-RELATED	2.09181	2.06256	2.07273	2.39119	3.79606	0.133931	0.00285289	0.00971619	3	PTHR11804
Gma.5907.1.S1_at	Glyma09g41640.1	AT2G38450		2.69177	2.60363	2.63115	2.79344	3.61163	0.0580066	0.00100987	0.00845812	3
Gma.5928.1.S1_at	Glyma06g23320.1	AT2G44070	TRANSLATION INITIATION FACTOR EIF-2B	0.230536	0.414326	0.285182	0.38256	1.62795	0.0958356	0.00200101	0.00920452	3	PTHR10233
Gma.5989.1.S1_at	Glyma04g12950.2	AT2G17390		3.94894	3.77937	3.73094	3.91677	4.58637	0.0126026	5.37e-06	0.00416235	3
Gma.6004.1.S1_s_at	Glyma17g29220.1			-0.788721	-0.396058	-0.719612	-0.291891	0.951124	0.099334	0.00113487	0.0085377	3
Gma.6176.2.S1_at	Glyma08g06470.1	AT4G05150		-0.18235	0.0358281	-0.344686	0.110311	1.55972	0.10482	0.00102381	0.00845812	3
Gma.6193.2.S1_at	Glyma13g00350.1	AT4G29850	FAMILY NOT NAMED	-1.24011	-1.50946	-1.4096	-1.20517	0.476145	0.0888608	0.000396975	0.00828495	3	PTHR15664
Gma.620.1.S1_at	Glyma15g40190.1	AT1G78380	GLUTATHIONE S-TRANSFERASE, GST, SUPERFAMILY, GST DOMAIN CONTAINING	0.0434541	-0.52008	-0.152177	0.320205	2.93526	0.253619	0.00311984	0.00987818	3	PTHR11260
Gma.6258.1.S1_s_at	Glyma17g31280.1	AT5G25450	UBIQUINOL-CYTOCHROME C REDUCTASE COMPLEX 14 KD PROTEIN	3.51258	3.37842	3.34667	3.42482	3.97787	0.0213337	0.000135429	0.00800692	3	PTHR12022:SF1
Gma.6262.2.S1_at	Glyma08g45200.1	AT1G07350	TRANSFORMER-2-RELATED	1.09222	0.777987	0.713625	0.845527	2.07569	0.0865579	0.00157047	0.00895394	3	PTHR15241
Gma.6397.1.S1_at	Glyma13g20190.2			1.42828	1.27169	1.10344	1.28905	2.23788	0.0773106	0.00249074	0.0095119	3
Gma.6433.1.S1_at	Glyma03g07540.3	AT3G51840		2.19424	2.0651	2.20554	2.16478	3.23417	0.0426144	0.000175594	0.00800692	3
Gma.6579.2.S1_at	Glyma03g40590.1	AT3G04830	UNCHARACTERIZED	1.47164	1.26288	1.34028	1.32989	1.78284	0.0324597	0.00168967	0.00901543	3	PTHR12760
Gma.6620.1.S1_at				-0.951119	-0.918098	-0.833389	-0.607067	1.42491	0.111809	0.000425803	0.00828495	3
Gma.665.1.S1_s_at	Glyma05g07670.1	AT5G23040		1.30556	1.11737	0.972093	1.03878	2.43613	0.105534	0.00253629	0.0095119	3
Gma.6668.1.S1_at	Glyma04g12160.1	AT1G72190	2-HYDROXYACID DEHYDROGENASE	1.47503	1.41685	1.28048	1.31747	2.08841	0.0494431	0.0014349	0.00890459	3	PTHR10996
Gma.6701.3.S1_a_at	Glyma12g00600.3	AT5G61670		0.600039	0.645094	0.465402	0.321614	1.68019	0.0555786	0.000329233	0.00828495	3
Gma.6804.2.S1_at	Glyma13g02190.1	AT5G10080	ASPARTYL PROTEASES	-0.565895	-0.504485	-0.754964	-0.505471	1.51941	0.161847	0.0023834	0.00945343	3	PTHR13683
Gma.6954.2.S1_at	Glyma03g00840.1	AT5G17710	GRPE PROTEIN	1.07883	1.16779	0.985009	1.06969	2.11065	0.0827261	0.00270936	0.00959344	3	PTHR21237
Gma.6954.3.S1_a_at	Glyma03g00840.1	AT5G17710	GRPE PROTEIN	1.01931	1.00184	0.820538	1.07665	3.33625	0.191932	0.00297759	0.00980116	3	PTHR21237
Gma.6975.1.S1_at	Glyma20g31460.1	AT1G71980	RING FINGER AND PROTEASE ASSOCIATED DOMAIN-CONTAINING	2.12846	2.12674	1.89778	2.07488	2.96662	0.0768357	0.00314605	0.00989024	3	PTHR22765
Gma.6986.1.S1_at	Glyma17g13260.1	AT5G23090	TATA-BINDING PROTEIN-ASSOCIATED PHOSPHOPROTEIN	1.4451	1.49925	1.52371	1.60313	2.43715	0.0545772	0.000856779	0.00838153	3	PTHR11064
Gma.7026.2.S1_a_at	Glyma13g31080.1	AT1G28320	SERINE PROTEASE-RELATED	0.85974	1.10264	0.954227	1.08145	2.63205	0.113412	0.0015828	0.00895733	3	PTHR21004
Gma.7035.1.S1_at	Glyma19g38410.1	AT5G06260	NUCLEOLAR PROTEIN 7/ESTROGEN RECEPTOR COACTIVATOR-RELATED	0.975253	0.947792	0.880962	0.9567	1.84968	0.0266729	5.4e-05	0.00800692	3	PTHR23354
Gma.7059.1.S1_at	Glyma08g19920.1	AT3G01610	AAA-FAMILY ATPASE	1.42111	1.3785	1.38293	1.57668	2.62649	0.0762695	0.00115911	0.00857423	3	PTHR23077
Gma.7153.3.S1_a_at	Glyma02g33350.1	AT2G41530	ESTERASE-RELATED	1.69259	1.63833	1.53414	1.64747	2.11863	0.0391412	0.00245699	0.00950521	3	PTHR10061
Gma.7186.2.S1_at	Glyma02g43110.1	AT2G40280	METHLYTRANSFERASE, UBIE/COQ5 FAMILY	0.327077	0.208422	0.297832	0.413845	2.7963	0.131445	0.000561411	0.00828495	3	PTHR10108:SF26
Gma.7186.3.S1_at	Glyma14g06200.1	AT2G40280	METHLYTRANSFERASE, UBIE/COQ5 FAMILY	0.970246	0.950247	0.741779	1.13984	3.12943	0.122667	0.000693645	0.00838153	3	PTHR10108:SF26
Gma.720.1.S1_at	Glyma02g46620.1	AT5G55510	TRANSLOCASE OF INNER MITOCHONDRIAL MEMBRANE TIM22	2.48113	2.34531	2.13521	2.3888	3.2316	0.0769246	0.00310864	0.00986457	3	PTHR14110
Gma.7220.1.A1_s_at	Glyma05g31740.1	AT2G03800		0.961452	0.762945	0.60739	0.709415	2.02598	0.0750332	0.00080112	0.00838153	3
Gma.7240.1.A1_at	Glyma14g24770.1	AT3G49400		0.13607	0.191307	-0.227114	-0.0484106	1.45418	0.0914486	0.00101932	0.00845812	3
Gma.7253.1.S1_s_at	Glyma12g28480.1	AT5G57930	TRANSLATION FACTOR SUI1	1.06557	0.849432	0.82568	1.03598	2.00611	0.0787342	0.00191466	0.00915558	3	PTHR10388
Gma.7253.2.S1_at	Glyma09g10560.1	AT5G57930	TRANSLATION FACTOR SUI1	0.744133	0.643397	0.487937	0.548858	1.65564	0.0510733	0.000375294	0.00828495	3	PTHR10388
Gma.726.1.S1_s_at	Glyma13g31390.1	AT3G05500		3.19274	3.02771	2.86419	2.99835	3.72198	0.0431406	0.000792707	0.00838153	3
Gma.7276.1.S1_at	Glyma04g04160.1	AT1G45230		0.940499	0.727925	0.711417	0.745849	1.7955	0.0837567	0.0029517	0.00979299	3
Gma.7381.1.S1_at	Glyma10g34130.1	AT3G10480		1.40918	1.31945	1.28694	1.31209	2.11173	0.058274	0.00210169	0.00922467	3
Gma.7498.2.S1_at	Glyma20g24790.1	AT3G25800	SERINE/THREONINE PROTEIN PHOSPHATASE 2A REGULATORY SUBUNIT A	1.81579	1.8636	1.56577	1.68202	2.62221	0.0685025	0.00207423	0.00922467	3	PTHR10648
Gma.7693.2.S1_at	Glyma10g00490.1	AT5G06360	FAMILY NOT NAMED	1.94324	1.8041	1.78666	1.74802	2.74155	0.0766384	0.00309162	0.00986226	3	PTHR12642
Gma.770.3.S1_at	Glyma08g29040.1	AT1G05840	ASPARTYL PROTEASES	0.616917	0.628753	0.655575	0.659405	1.33026	0.0578363	0.00335364	0.00998586	3	PTHR13683
Gma.7733.2.S1_a_at	Glyma10g43910.1	AT3G55070	MACROPHAGE ERYTHROBLAST ATTACHER-RELATED	1.09651	1.09677	1.09657	1.14139	1.77588	0.0444444	0.00137463	0.00890459	3	PTHR12170
Gma.7733.2.S1_at	Glyma10g43910.1	AT3G55070	MACROPHAGE ERYTHROBLAST ATTACHER-RELATED	1.24687	1.11813	1.1058	1.15186	2.37481	0.0746159	0.000981795	0.00838429	3	PTHR12170
Gma.7747.1.S1_at	Glyma12g35880.2	AT3G14930		0.983723	0.910808	0.562909	0.809561	2.09525	0.0721175	0.000629078	0.00828688	3
Gma.7803.1.S1_at	Glyma06g14690.1	AT2G38560	TRANSCRIPTION ELONGATION FACTOR S-II	2.2778	2.03745	2.15882	2.28381	3.10377	0.0151091	4.95e-06	0.00416235	3	PTHR11477
Gma.7872.1.S1_at	Glyma13g23830.2	AT5G40270		-0.500117	-0.628955	-0.561212	-0.192653	1.13442	0.122018	0.00209738	0.00922467	3
Gma.7922.1.A1_a_at	Glyma05g02210.1			0.460099	0.491006	0.306783	0.816478	2.78467	0.0941614	0.000204725	0.0082779	3
Gma.7996.1.S1_at	Glyma13g35400.1	AT1G52980	GTP-BINDING PROTEIN-RELATED	2.33687	2.35849	2.14817	2.17688	3.0548	0.0302977	0.00013301	0.00800692	3	PTHR11089
Gma.8006.1.A1_at	Glyma13g01460.1	AT4G30370	RING FINGER PROTEIN 11 (SID 1669) (NEDD4 WW DOMAIN-BINDING PROTEIN 2).	-0.481092	-0.653056	-0.432065	-0.431329	1.45258	0.159141	0.00297513	0.00980116	3	PTHR22764
Gma.8107.1.A1_at	Glyma08g04680.1	AT2G21150	XAP-5 PROTEIN-RELATED	1.86967	1.92934	1.78379	1.9019	2.92103	0.0859411	0.00300631	0.00980291	3	PTHR12722
Gma.8114.2.S1_a_at	Glyma11g09630.2	AT4G19210		1.54472	1.74324	1.29171	1.35859	2.74482	0.095222	0.001896	0.00915558	3
Gma.8245.1.S1_at	Glyma15g23580.1	AT5G35080	OS-9-RELATED	2.00443	1.83057	1.81506	2.01427	2.7189	0.0649667	0.00260281	0.00952192	3	PTHR15414
Gma.8332.1.S1_at	Glyma10g40390.1	AT1G49970	PROTEASE FAMILY S14 CLPP PROTEASE	2.22457	2.21986	2.18654	2.55552	4.29447	0.167811	0.00322755	0.00991787	3	PTHR10381
Gma.8403.1.S1_at	Glyma05g28180.1	AT1G29690		0.53188	0.322367	0.421985	0.378295	1.46967	0.082389	0.0024396	0.00949533	3
Gma.8517.1.S1_at	Glyma08g18640.1	AT1G78380	GLUTATHIONE S-TRANSFERASE, GST, SUPERFAMILY, GST DOMAIN CONTAINING	2.18232	2.49102	2.28368	2.1715	4.06942	0.107117	0.000878092	0.00838153	3	PTHR11260
Gma.8562.1.S1_at	Glyma13g25660.1	AT1G02100	LEUCINE CARBOXYL METHYLTRANSFERASE	0.827536	0.791708	0.818933	0.860552	1.65671	0.0472319	0.000740036	0.00838153	3	PTHR13600
Gma.867.1.S1_at	Glyma07g05720.4	AT4G00850		0.954782	1.05475	0.970848	1.14445	2.46807	0.0574734	0.000182908	0.00817019	3
Gma.867.2.S1_a_at	Glyma16g02310.5	AT4G00850		1.18887	1.16618	1.22376	1.23531	2.31915	0.0736082	0.00133418	0.00881542	3
Gma.8719.1.S1_at	Glyma09g04540.2	AT1G34770		1.16689	0.888169	1.13097	1.09194	1.64819	0.0373248	0.000898483	0.00838153	3
Gma.8799.2.S1_at	Glyma12g07790.2	AT3G45630		0.946668	0.880476	1.01327	1.04918	2.27803	0.09277	0.00174723	0.00908173	3
Gma.9121.1.S1_a_at	Glyma05g04020.1	AT1G12410	PROTEASE FAMILY S14 CLPP PROTEASE	2.47363	2.38668	2.14167	2.29439	3.13421	0.0332814	0.000168389	0.00800692	3	PTHR10381
Gma.914.1.A1_at	Glyma12g03750.1	AT2G16800		1.84864	1.77936	1.61145	1.78651	2.62109	0.0693336	0.00258765	0.00952192	3
Gma.9167.1.S1_at	Glyma11g12450.1	AT4G34530	BASIC HELIX-LOOP-HELIX/LEUCINE ZIPPER TRANSCRIPTION FACTOR	-0.372282	-0.261107	-0.919083	-0.587503	2.0456	0.174665	0.00135478	0.00888231	3	PTHR10014
Gma.9193.2.A1_at	Glyma04g39490.1	AT1G43130		1.33181	1.0016	1.10456	1.12671	1.97462	0.0643653	0.0020415	0.00920452	3
Gma.9281.1.S1_at	Glyma06g06030.2	AT2G26280		1.44429	1.34417	1.34931	1.436	2.19605	0.0341159	0.000231198	0.00828495	3
Gma.9320.1.A1_at	Glyma10g03700.1	AT1G47720	SINGLE-STRANDED DNA-BINDING PROTEIN, SSB	1.6065	1.61302	1.4765	1.57671	2.93459	0.0540368	0.000176856	0.00800692	3	PTHR10302
Gma.9320.2.S1_s_at	Glyma10g03700.3	AT1G31010		0.648614	0.549319	0.286338	0.543206	1.45409	0.0734887	0.00208954	0.00922467	3
Gma.9351.1.S1_at	Glyma05g35040.1	AT2G21150	XAP-5 PROTEIN-RELATED	1.77581	2.00005	1.77623	1.92416	2.79571	0.0575608	0.000956666	0.00838153	3	PTHR12722
Gma.9526.1.S1_at	Glyma17g03610.1	AT3G17000	UBIQUITIN-CONJUGATING ENZYME E2	2.46375	2.19484	2.34196	2.35559	3.44889	0.0921775	0.00304062	0.00982114	3	PTHR11621
Gma.9661.1.S1_at	Glyma14g05490.1	AT1G55255	UNCHARACTERIZED	1.94961	1.95402	2.02399	2.19735	3.38222	0.0942299	0.0015795	0.00895733	3	PTHR23163
Gma.9703.2.S1_at	Glyma16g03360.1		MELANOCORTIN RECEPTOR 1	0.940323	0.859736	0.797832	0.805288	1.74868	0.0631476	0.00165423	0.00900149	3	PTHR22750:SF2
Gma.977.1.S1_at	Glyma01g05430.1	AT1G69680		1.74344	1.46355	1.43361	1.66329	3.01165	0.0988541	0.00146349	0.00890855	3
GmaAffx.10026.1.S1_at	Glyma06g03230.1	AT5G43010	26S PROTEASE REGULATORY SUBUNIT	2.8945	2.83437	2.89688	2.92753	3.58212	0.0558153	0.00282169	0.00968746	3	PTHR23073
GmaAffx.10143.2.S1_at	Glyma20g22910.2	AT1G56440		0.00420924	0.0121354	-0.0232507	0.235289	1.02944	0.0660679	0.0013511	0.00886698	3
GmaAffx.10546.1.A1_at	Glyma04g38420.1	AT5G08710	REGULATOR OF CHROMOSOME CONDENSATION	-0.399329	-0.48506	-0.748371	-0.623787	1.19131	0.130687	0.00202792	0.00920452	3	PTHR22870
GmaAffx.11053.1.A1_at	Glyma02g44040.1	AT5G20990	MOLYBDOPTERIN BIOSYNTHESIS PROTEIN	0.889943	0.540485	0.463344	0.440407	1.62544	0.0372485	9.12e-05	0.00800692	3	PTHR10192
GmaAffx.11167.1.A1_at	Glyma13g18460.1		SEC14 RELATED PROTEIN	-0.0738754	-0.0843331	-0.037671	-0.149704	1.24115	0.0837946	0.00111939	0.00849665	3	PTHR23324
GmaAffx.11295.1.S1_at	Glyma13g37350.2	AT4G03510		1.33619	1.13338	0.852041	1.09965	2.88049	0.0576484	7.51e-05	0.00800692	3
GmaAffx.11850.1.S1_at	Glyma06g09300.1			1.23931	1.34251	1.00111	1.29075	2.88145	0.104433	0.00104347	0.00846249	3
GmaAffx.11850.4.S1_at	Glyma06g09310.3			-0.378651	0.0689968	-0.603724	-0.587481	1.38458	0.0977597	0.000550057	0.00828495	3
GmaAffx.12007.1.A1_at	Glyma15g42820.1		MAKORIN	2.86952	2.92499	2.65133	2.59605	3.96971	0.0781079	0.00108988	0.00847315	3	PTHR11224
GmaAffx.12068.1.S1_at	Glyma03g40550.1		SERINE/THREONINE-PROTEIN KINASE WNK (WITH NO LYSINE)-RELATED	-0.7758	-0.847838	-0.901931	-0.769244	0.745297	0.0899669	0.000767152	0.00838153	3	PTHR13902
GmaAffx.12915.1.S1_at	Glyma04g08540.1	AT4G32720	LUPUS LA RIBONUCLEOPROTEIN	2.22821	2.07443	2.00876	2.06187	2.95922	0.0688758	0.00254169	0.0095119	3	PTHR22792
GmaAffx.12941.1.S1_at	Glyma04g41660.1	AT5G53180	HETEROGENEOUS NUCLEAR RIBONUCLEOPROTEIN	1.19589	1.29984	1.16329	1.28365	2.26611	0.0560632	0.000613056	0.00828688	3	PTHR11546
GmaAffx.13214.1.S1_at	Glyma05g24120.1	AT4G35860	RAS-RELATED GTPASE	1.84287	1.88068	1.77455	2.00032	2.7425	0.0406724	0.000322403	0.00828495	3	PTHR11708
GmaAffx.13850.2.S1_at	Glyma10g18400.1	AT5G04440		0.0263871	0.0417885	0.0902504	0.0473397	1.13435	0.0889247	0.00310778	0.00986457	3
GmaAffx.13903.1.S1_at	Glyma01g01910.1	AT2G35490		0.905399	0.911232	0.775609	0.850238	1.58119	0.0506609	0.0016257	0.00898815	3
GmaAffx.14952.2.A1_at	Glyma19g36020.1			1.12897	0.960159	0.980755	1.10136	1.65591	0.0442466	0.00166195	0.00900835	3
GmaAffx.16000.1.S1_at	Glyma17g12270.1	AT2G25490	F-BOX/LEUCINE RICH REPEAT PROTEIN	0.815937	1.37531	0.649129	0.753366	3.03736	0.0806892	0.0001264	0.00800692	3	PTHR23125
GmaAffx.16165.3.S1_at	Glyma18g03240.1	AT5G05700	FAMILY NOT NAMED	0.23044	0.315738	0.19938	0.407233	1.2297	0.058465	0.000987614	0.00839239	3	PTHR21367
GmaAffx.16432.1.S1_at	Glyma03g40520.1	AT3G04930		1.23608	1.48794	1.40893	1.49811	2.6963	0.0807053	0.00102842	0.00846249	3
GmaAffx.17811.1.S1_at	Glyma03g40160.2	AT1G54730		0.67117	0.292496	0.241297	0.22138	1.58892	0.0904183	0.00165264	0.00900149	3
GmaAffx.18143.1.S1_at	Glyma11g06080.1	AT3G50620		0.942495	0.923793	0.919608	0.982837	1.98965	0.071821	0.0015496	0.00895394	3
GmaAffx.18257.1.S1_at	Glyma08g46930.1	AT2G23470	FAMILY NOT NAMED	-0.606925	-0.52361	-0.806708	-0.311008	0.787576	0.0709085	0.000467888	0.00828495	3	PTHR12770
GmaAffx.18743.1.S1_at	Glyma17g12120.1	AT2G42160	UBIQUITIN SPECIFIC PROTEASE FAMILY C19-RELATED	0.713375	0.630724	0.687659	0.784754	1.61375	0.0709732	0.00247748	0.00950831	3	PTHR10420
GmaAffx.19358.1.S1_at	Glyma01g41200.1	AT5G47070	SERINE-THREONINE PROTEIN KINASE, PLANT-TYPE	-1.01433	-0.813356	-0.859203	-0.881533	0.132578	0.0827141	0.0027803	0.0096486	3	PTHR23258
GmaAffx.19843.1.S1_at	Glyma16g01660.1	AT5G12370	SEC10	1.07281	1.00806	1.04274	1.18609	2.45966	0.0828403	0.000902099	0.00838153	3	PTHR12100
GmaAffx.20922.2.S1_s_at	Glyma15g05300.1	AT1G33270	CALCIUM-INDEPENDENT PHOSPHOLIPASE A2 (IPLA2)-RELATED	0.94303	0.943274	0.948904	0.994588	1.71009	0.0381452	0.000474463	0.00828495	3	PTHR12406
GmaAffx.21373.1.S1_at	Glyma05g31030.1	AT5G10350	POLY-A BINDING PROTEIN 2	2.19968	1.98203	1.78968	1.99153	2.81241	0.0511752	0.000808083	0.00838153	3	PTHR23365
GmaAffx.21617.1.S1_at	Glyma18g42650.1	AT4G28010	PENTATRICOPEPTIDE REPEAT-CONTAINING PROTEIN	-0.948712	-0.68901	-0.534326	-0.785724	0.671192	0.0551366	0.000153735	0.00800692	3	PTHR10483
GmaAffx.22197.1.S1_at	Glyma07g33810.1	AT3G19370		-0.580732	-0.671769	-0.574999	-0.612918	0.453394	0.0726609	0.00151755	0.0089096	3
GmaAffx.22814.2.A1_at	Glyma04g00350.1		ATPASES OF THE PP SUPERFAMILY-RELATED	1.87703	1.65122	1.71552	1.79452	2.55586	0.0628442	0.00241231	0.009472	3	PTHR11807
GmaAffx.23435.1.S1_at	Glyma10g42320.1	AT1G60650	RNA-BINDING PROTEIN	1.89553	1.85915	1.92813	2.10231	3.46284	0.0612316	0.000187936	0.0081796	3	PTHR10432
GmaAffx.23454.1.S1_at	Glyma20g38180.1	AT1G56230		0.404583	0.2761	0.404196	0.405051	1.56865	0.0867957	0.00190016	0.00915558	3
GmaAffx.23684.1.S1_at	Glyma08g12440.1	AT2G42760		-1.01264	-1.65816	-1.70058	-0.888461	2.20034	0.252727	0.001689	0.00901543	3
GmaAffx.24165.1.S1_at	Glyma20g24430.1	AT5G08415	LIPOIC ACID SYNTHETASE	0.0551623	-0.0816474	-0.249937	0.170074	0.77354	0.0580141	0.00137674	0.00890459	3	PTHR10949
GmaAffx.24365.1.A1_at	Glyma19g35450.1		NALP (NACHT, LEUCINE RICH REPEAT AND PYRIN DOMAIN CONTAINING)-RELATED	0.00690206	0.256093	0.180371	-0.0401482	0.756548	0.0577552	0.00301338	0.00980514	3	PTHR13824
GmaAffx.257.1.S1_s_at	Glyma11g09450.1	AT5G06740	SERINE-THREONINE PROTEIN KINASE, PLANT-TYPE	0.247369	0.395203	0.405379	0.257789	1.19869	0.0547318	0.0010302	0.00846249	3	PTHR23258
GmaAffx.261.1.S1_at	Glyma18g01130.1	AT1G67440	GTP-BINDING PROTEIN-RELATED	1.82704	1.69196	1.71586	1.89552	2.84207	0.0645548	0.000928202	0.00838153	3	PTHR11089
GmaAffx.262.2.S1_at	Glyma09g30130.1	AT3G56990	UNCHARACTERIZED	1.06296	1.01323	0.506701	1.04716	2.27074	0.106095	0.0019579	0.00918189	3	PTHR14927
GmaAffx.2763.1.S1_at	Glyma08g00510.1	AT5G63610	CDC2-RELATED KINASE	1.84529	1.92117	1.82332	1.94372	2.80522	0.0697008	0.00221012	0.00926496	3	PTHR11295
GmaAffx.2763.2.S1_at	Glyma05g32890.2	AT5G63610		1.07825	1.21023	1.06902	1.22664	2.35565	0.0924282	0.00228793	0.00933733	3
GmaAffx.27712.1.S1_at	Glyma07g06940.1			-1.61171	-1.77009	-1.50208	-1.34434	0.880762	0.149311	0.000965759	0.00838153	3
GmaAffx.28190.1.S1_at	Glyma12g23290.1	AT4G03510	RNF5	0.914465	1.36197	0.557551	0.610195	3.38843	0.205544	0.00259572	0.00952192	3	PTHR12313
GmaAffx.28624.1.S1_at	Glyma13g04770.1	AT5G14970		0.484367	0.393828	0.441125	0.701398	1.72142	0.0878395	0.00174382	0.00908173	3
GmaAffx.29192.1.S1_at	Glyma10g07590.1	AT5G41480	FOLYLPOLYGLUTAMATE SYNTHASE-RELATED	0.820246	0.884468	0.72983	0.727723	1.61605	0.0629628	0.00221415	0.00926496	3	PTHR11136
GmaAffx.31312.1.A1_s_at	Glyma11g02040.1	AT5G59220	PROTEIN PHOSPHATASE 2C	-0.847236	-0.00905408	-0.277534	0.0246457	3.0077	0.272482	0.00292051	0.00978931	3	PTHR13832
GmaAffx.31456.1.S1_at	Glyma10g34240.1	AT5G04460	UNCHARACTERIZED RING ZINC FINGER-CONTAINING PROTEIN	1.4037	1.21002	1.23679	1.25374	1.96989	0.0249273	0.000109647	0.00800692	3	PTHR12183
GmaAffx.31654.1.A1_at	Glyma06g48150.2	AT1G73970		0.668007	0.597948	0.566451	0.660802	1.59618	0.079827	0.00305625	0.00983782	3
GmaAffx.31794.1.S1_at	Glyma19g40050.1	AT4G02260	GUANOSINE-3',5'-BIS(DIPHOSPHATE) 3'-PYROPHOSPHOHYDROLASE	1.25473	1.26377	1.16574	1.25122	2.11618	0.0707944	0.00280262	0.00965645	3	PTHR21262
GmaAffx.31928.1.S1_at	Glyma18g46600.1	AT1G01730		1.7154	1.51668	1.45395	1.7689	3.91665	0.145128	0.00108761	0.00847315	3
GmaAffx.32406.2.S1_at	Glyma10g03350.3			-0.909433	-0.559054	-1.19641	-0.771849	0.806316	0.117496	0.00145565	0.00890855	3
GmaAffx.34450.1.S1_at	Glyma05g05290.1	AT5G47120	BAX INHIBITOR-RELATED	2.4086	2.3864	2.51392	2.58575	3.86988	0.0901493	0.00119465	0.00863021	3	PTHR23291
GmaAffx.34837.1.S1_s_at	Glyma17g13440.2	AT4G24740		0.544865	0.842737	0.573615	0.822061	1.58266	0.0468165	0.000449611	0.00828495	3
GmaAffx.3599.1.S1_at	Glyma04g12150.1	AT1G72190	2-HYDROXYACID DEHYDROGENASE	0.621973	0.567439	0.624814	0.551209	1.69434	0.0428618	0.000166197	0.00800692	3	PTHR10996
GmaAffx.36030.1.S1_at	Glyma20g35890.1			0.140489	0.164825	0.256152	0.214413	0.919329	0.0538784	0.00204768	0.00920452	3
GmaAffx.36245.1.S1_at	Glyma08g24440.1			0.711113	0.632646	0.6486	0.472708	1.6314	0.0605844	0.000844754	0.00838153	3
GmaAffx.36946.1.S1_at	Glyma18g03250.1	AT2G40070		-0.600342	-0.332854	-0.310372	-0.38939	0.759836	0.0957979	0.00283958	0.00970214	3
GmaAffx.37193.1.S1_at	Glyma09g21550.1	AT1G23180	gb def: Hypothetical protein At1g23180	0.14867	0.188048	0.32777	0.210764	1.56239	0.0539007	0.0001856	0.0081796	3	PTHR13448:SF4
GmaAffx.37678.1.S1_at	Glyma08g43320.1	AT2G24830	TUFTELIN-INTERACTING PROTEIN 11-RELATED	0.550925	0.463342	0.479465	0.580839	1.88163	0.0989388	0.00191925	0.00915558	3	PTHR23329
GmaAffx.37923.1.A1_s_at	Glyma03g32970.1			2.2496	1.88232	2.17776	2.26117	3.39224	0.107384	0.00323189	0.00992026	3
GmaAffx.38113.1.S1_at	Glyma19g35380.2	AT5G43920		1.00199	0.95154	0.987876	1.17392	2.19461	0.0851708	0.00189188	0.00915558	3
GmaAffx.38941.1.S1_at	Glyma08g16200.1	AT3G52120	ARGININE/SERINE RICH SPLICING FACTOR SF4/14	1.66595	1.78224	1.72544	1.67594	2.24154	0.0330906	0.00101273	0.00845812	3	PTHR23340
GmaAffx.39028.1.S1_at	Glyma13g00510.1	AT4G26000	RNA-BINDING PROTEIN RELATED	0.791102	0.799823	0.79084	1.02873	2.28116	0.0656576	0.000309758	0.00828495	3	PTHR10288
GmaAffx.39183.1.S1_at	Glyma06g17710.1	AT5G63520		1.82921	1.92253	1.69111	1.77276	2.41905	0.0487148	0.00228666	0.00933733	3
GmaAffx.39589.1.S1_at	Glyma20g35600.1	AT1G33360	HSL AND CLP PROTEASE	1.10678	1.02838	1.04676	1.15823	2.40385	0.10475	0.00270866	0.00959344	3	PTHR11262
GmaAffx.39735.1.A1_at	Glyma01g39000.1	AT5G66900	LEUCINE-RICH REPEAT-CONTAINING PROTEIN	0.112796	0.0301112	-0.195044	-0.0100357	1.86004	0.0852731	0.000300974	0.00828495	3	PTHR23155
GmaAffx.40196.1.S1_at	Glyma13g40010.1	AT2G28320	STEROIDOGENIC ACUTE REGULATORY (STAR)	1.35844	1.52383	1.39544	1.41209	1.81741	0.02811	0.00144066	0.00890846	3	PTHR12136
GmaAffx.40750.1.S1_s_at	Glyma04g41350.1	AT5G53000	IMMUNOGLOBULIN-BINDING PROTEIN 1-RELATED	1.80779	1.96679	1.91271	2.04288	3.45254	0.126768	0.00321462	0.00991787	3	PTHR10933
GmaAffx.40962.1.S1_at	Glyma06g05750.1	AT5G26200	MITOCHONDRIAL CARRIER PROTEIN RELATED	0.758246	1.35992	0.714926	1.1035	3.46455	0.202611	0.0027529	0.00963987	3	PTHR11896
GmaAffx.41422.2.S1_at	Glyma07g04040.1	AT5G26210	PHD/F-BOX CONTAINING PROTEIN	2.23742	2.10244	1.92801	2.01661	2.85852	0.0624818	0.00225973	0.0093185	3	PTHR23123
GmaAffx.41866.1.S1_at	Glyma03g01960.1	AT3G61080		-0.0043219	-0.243399	0.0884744	-0.121777	0.790773	0.0641163	0.00176847	0.00910804	3
GmaAffx.42546.1.A1_at	Glyma13g26240.1	AT2G32940	EUKARYOTIC TRANSLATION INITIATION FACTOR 2C	-0.11742	-0.315707	-0.569002	-0.378318	1.05295	0.102961	0.00181426	0.00912626	3	PTHR22891
GmaAffx.42807.1.S1_at	Glyma15g11870.2	AT4G04180		0.462104	0.302983	0.0331539	0.377724	1.51786	0.0825282	0.00124359	0.00867609	3
GmaAffx.43073.1.S1_at	Glyma19g01960.1		UBIQUITIN SPECIFIC PROTEASE-RELATED	0.182274	0.25443	0.0597158	0.29893	1.0682	0.0593523	0.00138327	0.00890459	3	PTHR10420:SF72
GmaAffx.4382.1.S1_at	Glyma05g13610.1	AT1G18470		-1.94015	-1.89999	-2.76395	-1.8219	-0.869732	0.112266	0.00216963	0.00926496	3
GmaAffx.43913.1.S1_at	Glyma08g15370.1	AT5G09880	RNA-BINDING PROTEIN	1.7626	1.7503	1.67551	1.74766	2.38707	0.0492683	0.00219614	0.00926496	3	PTHR10432
GmaAffx.44915.1.S1_at	Glyma08g39710.3	AT1G60230		-0.332406	-0.557694	-0.594132	0.00411108	1.94087	0.132756	0.000706686	0.00838153	3
GmaAffx.46121.1.S1_at	Glyma17g35100.1	AT4G37740		1.14791	1.34535	1.10562	1.17952	2.3447	0.0572826	0.000420391	0.00828495	3
GmaAffx.46222.1.S1_at	Glyma19g02370.3	AT5G62740		2.60008	2.51243	2.63364	2.69261	3.74938	0.0305194	3.7e-05	0.00769643	3
GmaAffx.46230.2.A1_x_at	Glyma03g34110.1	AT5G57620	MYB-RELATED	-4.93553	-3.30271	-4.57189	-4.52327	-1.30377	0.232261	0.00166875	0.00901178	3	PTHR10641
GmaAffx.46557.1.S1_at	Glyma13g24020.1	AT5G45920		-0.736727	-1.09292	-0.983844	-0.818684	0.420316	0.0906601	0.00138009	0.00890459	3
GmaAffx.48534.1.S1_at	Glyma08g45890.1	AT4G12970		0.969746	1.0745	0.795046	1.12965	2.18104	0.0359224	5.53e-05	0.00800692	3
GmaAffx.49022.1.S1_s_at	Glyma12g01980.2	AT3G10110		0.960949	0.944434	0.732282	1.05436	2.27208	0.0903677	0.00132349	0.00881185	3
GmaAffx.49072.1.S1_at	Glyma13g17490.2	AT5G20840		1.41122	1.68588	1.51262	1.65516	2.51744	0.0606917	0.0010365	0.00846249	3
GmaAffx.4923.1.S1_at	Glyma13g39180.2	AT5G09225		1.1447	1.0867	1.12746	1.13747	1.80957	0.0428512	0.00107649	0.00847315	3
GmaAffx.49439.1.S1_at	Glyma09g13180.1	AT2G33700	PROTEIN PHOSPHATASE 2C	-0.886302	-0.795195	-0.709693	-0.89218	0.116273	0.0768538	0.00292559	0.00978931	3	PTHR13832
GmaAffx.4951.1.S1_s_at	Glyma20g22010.1	AT4G14410		1.13648	1.12573	1.14606	1.32669	2.45536	0.075915	0.000872332	0.00838153	3
GmaAffx.5043.1.S1_at	Glyma07g03960.1	AT4G26060	60S RIBOSOMAL PROTEIN L18A, PLANT	0.587752	0.532612	0.486005	0.548807	1.80544	0.0864238	0.0015166	0.0089096	3	PTHR10052:SF2
GmaAffx.51000.1.S1_at	Glyma08g09740.2	AT2G01970		2.51228	2.53267	2.44645	2.48045	2.79377	0.0144612	0.000347045	0.00828495	3
GmaAffx.51092.1.S1_at	Glyma07g31910.2	AT2G33820		0.760799	0.63909	0.647983	0.799362	1.92408	0.0992116	0.00298666	0.00980116	3
GmaAffx.51412.2.S1_at	Glyma05g28570.2			2.30509	2.35633	2.27285	2.28924	2.82152	0.0433148	0.00328847	0.00995496	3
GmaAffx.51457.1.S1_at	Glyma01g24650.1	AT5G41970	METAL DEPENDENT HYDROLASE - RELATED	2.49413	2.43865	2.3016	2.53843	3.07992	0.0477021	0.0018329	0.00912626	3	PTHR11215
GmaAffx.51910.1.S1_at	Glyma06g17240.1	AT5G24930		-0.719147	-0.715579	-1.4669	-0.360054	1.06599	0.162934	0.00257449	0.00952192	3
GmaAffx.51914.1.S1_at	Glyma13g28800.1	AT5G18570	DEVELOPMENTALLY REGULATED GTP-BINDING PROTEIN-RELATED	0.679076	0.889569	0.707318	0.665221	1.24824	0.0432584	0.00262262	0.00954708	3	PTHR11702
GmaAffx.52282.1.S1_at	Glyma02g38930.1	AT3G46980	PHOSPHATE TRANSPORTER-RELATED	1.04298	1.18116	1.13195	1.1791	1.98831	0.0684517	0.00272582	0.00959344	3	PTHR11662
GmaAffx.52415.1.S1_at	Glyma14g08600.1	AT5G56790	SERINE-THREONINE PROTEIN KINASE, PLANT-TYPE	-0.308032	-0.0563459	-0.0731642	0.174931	2.24612	0.121164	0.000517604	0.00828495	3	PTHR23258
GmaAffx.52602.1.S1_at	Glyma19g30950.1	AT4G18593	DUAL SPECIFICITY PROTEIN PHOSPHATASE	0.643693	0.557605	0.537516	0.740677	1.71858	0.0864433	0.00251875	0.0095119	3	PTHR10159
GmaAffx.52602.2.S1_at	Glyma19g30950.1	AT3G23610	DUAL SPECIFICITY PROTEIN PHOSPHATASE	-1.8115	-1.60376	-1.2496	-3.00553	-0.00551881	0.151673	0.00110835	0.00849026	3	PTHR10159
GmaAffx.52826.3.S1_at	Glyma18g03930.1	AT1G07430	PROTEIN PHOSPHATASE 2C	2.59579	2.58917	2.26641	2.56704	4.25012	0.136012	0.0024066	0.009472	3	PTHR13832
GmaAffx.53026.3.S1_at	Glyma10g36030.1	AT1G65280	DNAJ HOMOLOG SUBFAMILY C MEMBER 8/LIPOPOLYSACCHARIDE SPECIFIC RESPONSE-7-RELATED	1.61385	1.74593	1.70279	1.65638	2.10211	0.0241114	0.000669858	0.00833088	3	PTHR15606
GmaAffx.5396.1.S1_at	Glyma10g35910.1	AT5G49950	YHET-RELATED ALPHA/BETA HYDROLASE DOMAIN CONTAINING	0.279638	0.170895	-0.207166	0.0961272	2.40273	0.177516	0.00225517	0.00931756	3	PTHR10794
GmaAffx.53995.1.S1_at	Glyma11g01020.1	AT3G22590	CDC73 DOMAIN PROTEIN	-0.0340135	0.00606221	0.0140463	0.256648	1.54563	0.0869997	0.000797401	0.00838153	3	PTHR12466
GmaAffx.54144.1.S1_at	Glyma14g14410.1	AT2G25490	F-BOX/LEUCINE RICH REPEAT PROTEIN	1.94649	1.86764	1.83795	1.9825	2.78458	0.0559688	0.00113524	0.0085377	3	PTHR23125
GmaAffx.54705.1.S1_at	Glyma06g44470.1	AT1G28327	RING FINGER PROTEIN	0.781151	0.919906	0.947474	0.837936	2.30317	0.0926773	0.00122124	0.00867609	3	PTHR10825
GmaAffx.55090.1.A1_at	Glyma02g40130.1		CALCIUM/CALMODULIN-DEPENDENT PROTEIN KINASE-RELATED	0.942924	0.861792	0.802224	1.20354	2.65439	0.079887	0.000327079	0.00828495	3	PTHR22982
GmaAffx.55403.1.S1_at	Glyma01g01950.1		ALDO/KETO REDUCTASE	2.1348	2.02296	1.99476	2.24989	2.75695	0.0548858	0.00270282	0.00959344	3	PTHR11732
GmaAffx.55607.1.S1_at	Glyma20g01100.1	AT2G15960		-1.19942	-1.3546	-1.72621	-1.43901	1.05515	0.151717	0.000937006	0.00838153	3
GmaAffx.55634.1.S1_at	Glyma11g06820.1	AT4G36810	gb def: octaprenyl-diphosphate synthase [treponema pallidum]	1.54889	1.41191	1.22685	1.52943	2.95901	0.0665899	0.000245327	0.00828495	3	PTHR12001:SF8
GmaAffx.56155.1.A1_at	Glyma09g03340.1	AT1G30680		0.410064	0.133305	0.0494814	0.26828	1.46769	0.100764	0.00258295	0.00952192	3
GmaAffx.56262.1.S1_at	Glyma03g39950.1	AT3G06130	COPPER TRANSPORT PROTEIN ATOX1-RELATED	-0.585892	-0.30394	-0.278795	0.0061747	2.99421	0.272528	0.00312466	0.00987818	3	PTHR22814
GmaAffx.56757.1.A1_at	Glyma15g08710.4	AT1G28690		-1.28622	-1.4944	-2.1061	-1.3719	-0.465265	0.0708182	0.000610298	0.00828688	3
GmaAffx.57833.1.S1_at	Glyma16g33060.1		TRANSLATION FACTOR SUI1	-0.297386	-0.272514	-0.299148	-0.282027	0.826447	0.0427443	0.000159142	0.00800692	3	PTHR10388
GmaAffx.57851.3.S1_at	Glyma09g30220.2	AT3G17800		1.30364	1.42195	1.39587	1.43609	2.42043	0.0430953	0.000218236	0.00828495	3
GmaAffx.58510.1.S1_at	Glyma13g44940.1	AT1G73110		0.69804	0.659608	0.612452	0.623969	1.78819	0.082424	0.0018997	0.00915558	3
GmaAffx.59056.1.S1_at	Glyma13g06410.1	AT5G15610	COP9 COMPLEX SUBUNIT 7A	1.43218	1.25624	1.21952	1.30215	2.40905	0.0911272	0.00300332	0.0098023	3	PTHR15350
GmaAffx.59139.2.S1_at	Glyma07g38890.1	AT1G61850	SERINE-THREONINE PROTEIN KINASE, PLANT-TYPE	0.371179	0.361197	0.143414	0.259395	1.5447	0.0614713	0.000389789	0.00828495	3	PTHR23258
GmaAffx.59427.1.S1_at	Glyma14g06430.1	AT3G55960	NUCLEAR LIM INTERACTOR-INTERACTING FACTOR-RELATED	0.39193	0.527277	0.557242	0.480176	2.18364	0.0830696	0.000414057	0.00828495	3	PTHR12210
GmaAffx.5964.1.S1_at	Glyma10g24580.1	AT1G04790	RING FINGER AND PROTEASE ASSOCIATED DOMAIN-CONTAINING	1.40296	1.38356	1.3602	1.44258	1.84244	0.0269397	0.000917136	0.00838153	3	PTHR22765
GmaAffx.59687.1.S1_at	Glyma12g06150.1	AT3G12080	MSS1/TRME-RELATED GTP-BINDING PROTEIN	0.12146	0.339851	0.0603364	0.203704	1.23854	0.0462151	0.000242932	0.00828495	3	PTHR11649
GmaAffx.59856.2.S1_s_at	Glyma10g35490.2	AT5G17530		0.918985	0.928687	0.94956	1.04686	2.24508	0.103594	0.00287437	0.00974464	3
GmaAffx.60012.1.S1_at	Glyma16g26380.1	AT5G55610		-0.00179355	-0.219884	-0.331361	-0.111286	0.504609	0.0254471	0.000112213	0.00800692	3
GmaAffx.60096.1.S1_at	Glyma20g27370.1	AT4G33740		0.961075	0.822372	0.889451	0.874661	1.50466	0.0496221	0.00269988	0.00959344	3
GmaAffx.60474.1.S1_at	Glyma14g38060.2	AT2G30270		-0.295491	-0.0585814	-0.170036	-0.102646	1.0051	0.0639268	0.000623778	0.00828688	3
GmaAffx.60577.2.S1_at	Glyma18g52800.1	AT3G46540	EPSIN/ENT-RELATED	-2.36068	-4.15621	-4.43124	-2.72138	-1.51679	0.213316	0.00249759	0.0095119	3	PTHR12276
GmaAffx.61043.1.S1_at	Glyma05g08160.2	AT5G19960		0.885512	0.958868	1.11592	0.874278	1.66228	0.0521037	0.00176413	0.00910804	3
GmaAffx.61077.1.S1_at	Glyma13g41270.1	AT5G59460		1.52382	1.48204	1.53113	1.70487	2.62353	0.0896944	0.00325881	0.00992963	3
GmaAffx.62168.1.S1_at	Glyma16g13470.1	AT5G16760		0.113111	-0.306749	-0.262558	0.162912	1.3577	0.123408	0.00308178	0.00986056	3
GmaAffx.6245.2.A1_at	Glyma13g02620.1	AT1G77720	MIXED LINEAGE PROTEIN KINASE	0.193361	0.130103	0.177725	0.41649	2.0332	0.0568909	7.06e-05	0.00800692	3	PTHR22974
GmaAffx.62625.1.S1_at	Glyma05g08060.4			1.37519	1.49628	1.40944	1.54598	1.93306	0.0339753	0.00150557	0.00890855	3
GmaAffx.62669.1.S1_at	Glyma10g03550.1	AT5G19840	HYPOXIA-INDUCIBLE FACTOR 1 ALPHA INHIBITOR-RELATED	0.65062	0.529239	0.694872	0.539206	1.13355	0.0438074	0.00271292	0.00959344	3	PTHR12461
GmaAffx.62736.1.S1_at	Glyma01g42330.1	AT4G11970	YTH (YT521-B HOMOLOGY) DOMAIN-CONTAINING	-0.212064	0.2379	-0.257131	0.152925	1.52957	0.128369	0.00269869	0.00959344	3	PTHR12357
GmaAffx.63928.1.S1_at	Glyma13g44360.1	AT1G52500	FORMAMIDOPYRIMIDINE-DNA GLYCOSYLASE	1.14517	0.892845	0.361907	0.746518	3.20883	0.188104	0.00221821	0.00926743	3	PTHR22993
GmaAffx.63950.1.S1_at	Glyma01g44610.1	AT4G14790	ATP-DEPENDENT RNA AND DNA HELICASE	-0.249042	-0.456195	-0.633559	0.058852	1.70233	0.163588	0.00253769	0.0095119	3	PTHR12131
GmaAffx.64029.1.S1_at	Glyma06g11240.1	AT4G08550	UNCHARACTERIZED	1.17722	1.31247	1.36704	1.23661	2.1317	0.0621168	0.00179493	0.00912626	3	PTHR23054
GmaAffx.64984.1.A1_at	Glyma02g12040.1	AT1G14205		-0.314627	-0.486528	-0.610976	-0.277156	0.888303	0.0869529	0.00124095	0.00867609	3
GmaAffx.665.3.S1_at	Glyma06g16240.1	AT5G63880	SNF7 - RELATED	1.57721	1.58896	1.59524	1.69823	2.18362	0.0418018	0.00190296	0.00915558	3	PTHR22761
GmaAffx.66589.1.S1_at	Glyma10g33750.1	AT4G16845	FAMILY NOT NAMED	-4.14728	-2.16364	-1.94018	-4.37904	-1.98554	0.190089	0.00161283	0.00898815	3	PTHR22597
GmaAffx.66744.1.S1_at	Glyma13g35230.1	AT1G17060	CYTOCHROME P450	0.0817892	-0.0501534	0.134453	0.165178	1.90896	0.076329	0.000219243	0.00828495	3	PTHR19383
GmaAffx.66979.1.S1_at	Glyma08g23340.1	AT5G25110	CALCIUM/CALMODULIN-DEPENDENT PROTEIN KINASE-RELATED	-1.9478	-1.04491	-1.48396	-0.837351	3.14127	0.352685	0.0024591	0.00950521	3	PTHR22982
GmaAffx.67025.1.S1_s_at	Glyma08g07990.2			-0.0638752	-0.317386	0.00176117	-0.0937476	1.24401	0.0937115	0.00146551	0.00890855	3
GmaAffx.67734.1.S1_at	Glyma13g07430.1	AT5G38600	FAMILY NOT NAMED	0.944164	0.962748	0.780932	0.978778	1.83636	0.0721702	0.00244536	0.00950335	3	PTHR13316
GmaAffx.68580.1.S1_at	Glyma17g09270.1	AT5G63120	DEAD BOX ATP-DEPENDENT RNA HELICASE	1.53157	1.70567	1.55661	1.64152	2.53165	0.0399149	0.00024244	0.00828495	3	PTHR10967
GmaAffx.69759.1.A1_at	Glyma05g28920.1			1.18931	1.04101	1.04246	1.32428	2.84745	0.103096	0.000926494	0.00838153	3
GmaAffx.70106.1.S1_at	Glyma02g32980.1	AT5G56580	MAPKK-RELATED SERINE/THREONINE PROTEIN KINASES	1.71216	1.79734	1.72275	2.08842	3.34613	0.126934	0.00305984	0.00983782	3	PTHR22986
GmaAffx.70301.1.S1_at	Glyma13g00230.1	AT2G19560	UNCHARACTERIZED PROTEASOME COMPONENT REGION PCI-CONTAINING	0.636953	0.678926	0.689732	0.53654	1.40107	0.0603397	0.00251547	0.0095119	3	PTHR12732
GmaAffx.70589.1.S1_at	Glyma19g36270.2	AT5G03040		-1.15	-0.786123	-1.29997	-1.28826	0.845512	0.129242	0.00116709	0.00857942	3
GmaAffx.71101.1.S1_at	Glyma14g37570.1	AT2G40430	GLIOMA SUPPRESSOR CANDIDATE REGION GENE 2	2.03349	1.82602	1.97837	2.00343	2.55177	0.0369161	0.000911661	0.00838153	3	PTHR14211
GmaAffx.71478.1.S1_at	Glyma02g43400.1	AT2G04530	ELAC RELATED	0.736991	0.459148	0.348575	0.522449	1.75338	0.0868862	0.0015148	0.00890855	3	PTHR12553
GmaAffx.71759.1.S1_at	Glyma05g00890.1	AT5G61390		0.237284	-0.0169538	-0.190256	-0.320668	1.87654	0.143402	0.00183716	0.00912626	3
GmaAffx.7191.1.S1_at	Glyma17g38190.1	AT2G33630	NAD DEPENDENT EPIMERASE/DEHYDRATASE	1.63031	1.5721	1.50152	1.48517	2.43264	0.0496146	0.000680638	0.00837589	3	PTHR10366
GmaAffx.72071.1.S1_s_at	Glyma09g16060.1	AT2G41945		1.77705	1.84203	1.72625	1.82529	3.04953	0.0765192	0.000968889	0.00838153	3
GmaAffx.72870.1.S1_at	Glyma15g42820.1	AT3G08505	MAKORIN	1.91817	2.01172	1.63858	1.59596	3.15749	0.085785	0.000944367	0.00838153	3	PTHR11224
GmaAffx.73457.1.S1_at	Glyma12g07790.2	AT2G28540		0.643299	0.91103	0.755538	0.749506	2.16732	0.105133	0.00210473	0.00922467	3
GmaAffx.73529.2.S1_at	Glyma08g06110.1	AT1G73480	PHOSPHOLIPASE-RELATED	-1.9019	-2.13161	-2.0231	-2.12608	1.92517	0.33121	0.00329685	0.00995496	3	PTHR11614
GmaAffx.73623.1.S1_at	Glyma04g02850.2	AT2G21230		0.604312	0.943651	0.597723	0.548092	1.73378	0.0651229	0.000827616	0.00838153	3
GmaAffx.74022.1.S1_at	Glyma06g44300.1	AT4G28480	DNAJ/HSP40	1.23238	1.18901	0.936835	1.1528	2.25622	0.0937646	0.00297047	0.00980116	3	PTHR11821
GmaAffx.75154.1.A1_at	Glyma17g13270.1		FAMILY NOT NAMED	-0.990976	-0.950914	-1.02909	-1.03765	0.69225	0.140045	0.00318791	0.00991787	3	PTHR13384
GmaAffx.75193.1.S1_at	Glyma04g42200.3	AT2G47620		0.464899	0.502386	0.324298	0.335692	1.20639	0.0480616	0.000852319	0.00838153	3
GmaAffx.75484.1.S1_at	Glyma04g08130.1	AT1G17370	RNA-BINDING PROTEIN	2.08895	2.24695	2.2198	2.25445	3.48496	0.101084	0.00260035	0.00952192	3	PTHR10432
GmaAffx.75704.1.S1_at	Glyma12g00270.2	AT1G33970		0.673545	0.714968	0.359559	0.58431	1.38647	0.0574078	0.00140341	0.00890459	3
GmaAffx.75793.1.S1_at	Glyma11g11240.1	AT4G38710		0.850294	0.990241	0.724333	0.98037	1.97818	0.0923781	0.003191	0.00991787	3
GmaAffx.76000.1.S1_at	Glyma17g34650.1	AT5G50960	NUCLEOTIDE-BINDING PROTEIN NBP35(YEAST)-RELATED	0.871269	0.880687	0.746285	0.87799	2.44511	0.0580942	0.000126189	0.00800692	3	PTHR23264
GmaAffx.76284.1.S1_at	Glyma17g35390.1	AT3G01400	BETA CATENIN-RELATED ARMADILLO REPEAT-CONTAINING	0.257668	0.100922	0.279186	0.314143	2.41069	0.181328	0.00327708	0.00994623	3	PTHR23315
GmaAffx.76735.1.S1_at	Glyma06g10810.1		PROTEIN DISULFIDE ISOMERASE	0.799732	0.902942	0.83846	0.985609	1.70099	0.0455634	0.000641349	0.00828688	3	PTHR18929
GmaAffx.77041.1.S1_at	Glyma08g47850.1	AT1G44960	UNCHARACTERIZED	1.20435	1.15293	1.12045	1.38849	2.20811	0.0525958	0.000515262	0.00828495	3	PTHR12677
GmaAffx.77075.1.S1_at	Glyma06g17010.1	AT4G00650		0.66601	0.511359	0.571345	0.570822	1.11661	0.0299333	0.000628985	0.00828688	3
GmaAffx.77131.1.S1_at	Glyma12g04670.2			-0.69335	-0.82771	-1.12318	-0.881615	2.26432	0.0484608	4.11e-06	0.00396778	3
GmaAffx.77186.1.S1_at	Glyma06g19200.1	AT3G48195	UNCHARACTERIZED	0.519895	0.496954	0.308806	0.491441	1.4466	0.0455323	0.000301285	0.00828495	3	PTHR12326
GmaAffx.77327.1.S1_at	Glyma07g17390.1	AT5G01160	ZINC FINGER-RELATED	1.07002	0.939311	0.856141	1.02617	1.98183	0.062163	0.000964577	0.00838153	3	PTHR13480
GmaAffx.7766.2.S1_x_at	Glyma12g29130.1	AT1G60940	CALCIUM/CALMODULIN-DEPENDENT PROTEIN KINASE-RELATED	1.75128	2.11068	2.00559	1.98935	3.40185	0.0892243	0.000976421	0.00838153	3	PTHR22982
GmaAffx.77903.1.S1_at	Glyma03g24280.3	AT2G44530		1.06304	1.06354	0.862457	0.939526	1.54922	0.0342096	0.000766645	0.00838153	3
GmaAffx.77944.3.S1_at	Glyma16g05740.1	AT4G24990		2.35523	1.99688	2.19349	2.44313	3.90754	0.127431	0.00218301	0.00926496	3
GmaAffx.78028.2.S1_at	Glyma01g01800.3	AT1G32200		-0.340764	-0.635915	-0.39114	-0.788154	0.959339	0.118937	0.00239088	0.00945669	3
GmaAffx.78058.1.S1_at	Glyma16g32360.3	AT5G51970		1.78186	1.80032	1.82993	1.86532	3.04931	0.0607234	0.000428639	0.00828495	3
GmaAffx.78059.2.S1_s_at	Glyma07g34890.1	AT5G22480	ZINC-FINGER PROTEIN ZPR1	0.98182	0.887716	0.902035	1.06498	2.33657	0.111453	0.00287714	0.00974849	3	PTHR10876
GmaAffx.78287.2.S1_at	Glyma13g19420.1	AT3G53700	PENTATRICOPEPTIDE REPEAT-CONTAINING PROTEIN	-0.0822446	-0.245198	-0.00752852	-0.0258397	1.06717	0.049505	0.000229923	0.00828495	3	PTHR10483
GmaAffx.78508.1.S1_at	Glyma11g10110.2	AT1G50450		-0.464875	-0.665402	-0.620622	-0.360034	0.772969	0.0469715	0.000115084	0.00800692	3
GmaAffx.79091.1.S1_at	Glyma04g05070.1	AT1G58470	RNA-BINDING PROTEIN	0.0625375	0.123935	-0.163574	0.22952	1.54077	0.112767	0.0021555	0.00926496	3	PTHR10432
GmaAffx.79180.1.S1_at	Glyma07g00280.1	AT3G13060	YTH (YT521-B HOMOLOGY) DOMAIN-CONTAINING	1.05611	1.16006	1.07203	1.18913	1.65564	0.04181	0.00230571	0.00933733	3	PTHR12357
GmaAffx.79746.2.S1_at	Glyma08g15630.1			-0.130327	0.551687	0.0441539	-0.240218	1.35308	0.0972831	0.00138136	0.00890459	3
GmaAffx.79996.2.S1_at	Glyma14g11290.1	AT2G26350	PEROXISOME ASSEMBLY PROTEIN 10-RELATED	0.755408	0.718809	0.712142	0.691509	1.84919	0.0879672	0.00253614	0.0095119	3	PTHR23350
GmaAffx.80454.1.S1_at	Glyma11g07130.1	AT5G65650		2.22389	2.19936	1.95503	2.27318	2.72683	0.0487206	0.00252043	0.0095119	3
GmaAffx.80660.1.S1_at	Glyma08g41670.1	AT5G08560	FAMILY NOT NAMED	1.12251	0.97633	1.11807	1.10401	2.34259	0.105834	0.00330714	0.00995952	3	PTHR22838
GmaAffx.80740.1.S1_at	Glyma06g07920.2	AT3G49600		0.149463	0.300822	0.175229	0.0557748	0.622759	0.0369839	0.00220761	0.00926496	3
GmaAffx.80830.1.A1_at	Glyma02g39570.1	AT1G07090		1.29236	1.3977	1.19801	1.11307	2.32215	0.075434	0.00157112	0.00895394	3
GmaAffx.81063.1.S1_s_at	Glyma15g39810.2	AT1G17130		1.12797	1.1626	1.1471	1.2821	2.15607	0.0598476	0.000972069	0.00838153	3
GmaAffx.81153.1.S1_at	Glyma02g42680.1	AT5G48220	TRYPTOPHAN BIOSYNTHESIS PROTEIN	0.452708	0.431158	0.621305	0.357545	1.55464	0.0606044	0.000640387	0.00828688	3	PTHR22854
GmaAffx.81346.2.S1_at	Glyma18g53630.1	AT5G27730		1.20587	1.05545	0.837838	1.18397	1.65237	0.0555358	0.00328763	0.00995496	3
GmaAffx.81750.1.S1_at	Glyma14g07710.2	AT1G19700		-0.0570011	0.227664	-0.169765	-0.221109	1.50738	0.097159	0.000948037	0.00838153	3
GmaAffx.8182.1.S1_at	Glyma12g23290.1	AT4G27470	RNF5	0.734701	1.12597	0.497252	0.24941	3.02021	0.206917	0.00333797	0.00998586	3	PTHR12313
GmaAffx.8213.1.A1_at	Glyma20g05050.1	AT5G12310	gb def: Hypothetical protein At2g28920	0.875647	0.747621	1.02865	0.835908	2.42289	0.0598334	0.000156173	0.00800692	3	PTHR22764:SF1
GmaAffx.82440.1.S1_at	Glyma01g07800.1	AT1G13690	TRANSFORMER-2-RELATED	0.483083	0.591618	0.446439	0.67174	1.78249	0.101746	0.00301633	0.00980845	3	PTHR15241
GmaAffx.82446.1.S1_at	Glyma08g00510.1	AT5G63610	CDC2-RELATED KINASE	0.770595	0.889105	1.00079	0.994872	2.46753	0.130086	0.00324845	0.00992486	3	PTHR11295
GmaAffx.82609.1.S1_at	Glyma03g03280.1	AT1G02020		-0.431352	-0.588134	-0.644634	-0.371757	0.985901	0.0852102	0.000718997	0.00838153	3
GmaAffx.82836.2.S1_s_at	Glyma10g35610.1	AT2G39190	CHAPERONE-ACTIVITY OF BC1 COMPLEX (CABC1)-RELATED	0.914225	0.982691	0.794936	0.800227	1.88583	0.0490803	0.000377808	0.00828495	3	PTHR10566
GmaAffx.82968.1.S1_at	Glyma13g27480.1	AT1G11720	GLYCOSYLTRANSFERASE	1.15373	1.19318	0.975881	1.33403	2.59477	0.110368	0.00227943	0.00933733	3	PTHR12526
GmaAffx.82974.1.S1_at	Glyma08g23740.2	AT1G51610		0.514388	0.72663	0.398555	0.857018	2.1122	0.105256	0.0015362	0.00895394	3
GmaAffx.83007.1.S1_at	Glyma01g20670.1	AT3G02540	UV EXCISION REPAIR PROTEIN RAD23	2.19936	2.13044	2.11843	2.18497	3.10028	0.0429444	0.000311047	0.00828495	3	PTHR10621
GmaAffx.83009.1.S1_at	Glyma02g07250.1	AT5G23670	CLASS II AMINOTRANSFERASE/8-AMINO-7-OXONONANOATE SYNTHASE	0.497228	0.671277	0.40446	0.507946	1.3491	0.0445936	0.000532329	0.00828495	3	PTHR13693
GmaAffx.83058.1.S1_at	Glyma10g43740.1	AT1G80480	COBW-RELATED	0.555134	0.392754	0.241447	0.51501	1.10327	0.0585662	0.00285183	0.00971619	3	PTHR13748
GmaAffx.83062.1.S1_at	Glyma10g25490.2	AT4G13590		0.172133	0.0496209	0.184697	0.0883795	0.740386	0.0505124	0.00285741	0.00971636	3
GmaAffx.83161.1.S1_at	Glyma17g12270.1	AT2G25490	F-BOX/LEUCINE RICH REPEAT PROTEIN	2.14342	2.43791	1.95046	2.05329	3.78407	0.0802837	0.000372933	0.00828495	3	PTHR23125
GmaAffx.83275.1.S1_at	Glyma14g07790.2	AT1G75400		-0.0601061	0.11098	-0.253074	-0.00618715	1.18605	0.0775473	0.000984694	0.00838429	3
GmaAffx.83620.1.S1_at	Glyma07g36820.1	AT3G06610		1.40322	1.16775	1.40652	1.4232	2.2263	0.0572377	0.00112674	0.0085377	3
GmaAffx.83699.1.S1_at	Glyma13g43540.1			-0.343931	-0.446247	-0.372608	-0.449849	0.874493	0.0777692	0.000968088	0.00838153	3
GmaAffx.83982.1.S1_at	Glyma09g41100.1	AT2G38550	TRANSMEMBRANE PROTEIN 14, 15	0.723612	0.885544	0.756095	0.854098	1.57344	0.0536803	0.00155712	0.00895394	3	PTHR12668
GmaAffx.84221.1.S1_at	Glyma01g02100.1	AT5G46840	RNA-BINDING PROTEIN	1.75798	1.67249	1.7888	2.02687	3.37709	0.0883024	0.000680064	0.00837589	3	PTHR10432
GmaAffx.84527.2.S1_at	Glyma17g34610.1	AT2G26140	METALLOPROTEASE M41 FTSH	1.78334	1.64491	1.49298	1.5614	2.54833	0.0668193	0.00166007	0.00900835	3	PTHR23076
GmaAffx.84623.1.S1_at	Glyma17g11800.1	AT1G05500	CALCIUM-DEPENDENT LIPID-BINDING PROTEIN (CALB RELATED)	2.08178	1.93462	1.88008	2.08161	2.74749	0.0425028	0.000639028	0.00828688	3	PTHR10774
GmaAffx.84963.1.S1_at	Glyma12g31300.1	AT5G22250	CCR4-ASSOCIATED FACTOR	0.736367	0.683062	0.257223	0.474723	2.6563	0.149778	0.00162674	0.00898815	3	PTHR10797
GmaAffx.84965.2.S1_at	Glyma10g43410.1	AT2G27285		1.13826	1.02636	1.15487	1.03606	1.88495	0.0561395	0.00165136	0.00900149	3
GmaAffx.85030.1.S1_at	Glyma01g26930.1	AT3G09210		-0.785485	-0.803991	-0.752897	-0.599508	0.495533	0.100381	0.00291856	0.00978931	3
GmaAffx.85124.1.A1_at	Glyma01g43470.3	AT4G23850		-0.239243	-0.0544419	0.0572121	-0.179567	2.08259	0.149642	0.00150642	0.00890855	3
GmaAffx.8527.1.S1_at	Glyma08g06860.1	AT5G20350	ZINC FINGER DHHC DOMAIN CONTAINING PROTEIN	1.37141	1.25983	1.18971	1.28125	3.72752	0.125723	0.000497225	0.00828495	3	PTHR22883
GmaAffx.85644.1.S1_s_at	Glyma16g32580.1	AT3G56860	CALCIUM/CALMODULIN-DEPENDENT PROTEIN KINASE-RELATED	1.42538	1.46789	1.32752	1.38078	1.94342	0.0250659	0.000302841	0.00828495	3	PTHR22982
GmaAffx.85653.1.S1_at	Glyma11g36020.1	AT2G22120	MEMBRANE ASSOCIATED RING FINGER	0.670572	0.823269	0.728438	0.764545	1.49391	0.0452108	0.000908279	0.00838153	3	PTHR23012
GmaAffx.85710.1.S1_at	Glyma10g40390.1	AT1G49970	PROTEASE FAMILY S14 CLPP PROTEASE	1.76187	1.85331	1.74761	2.08437	3.45499	0.123006	0.00230325	0.00933733	3	PTHR10381
GmaAffx.85974.1.S1_at	Glyma07g03860.1	AT1G80440	KELCH-RELATED PROTEINS	0.0948486	-0.0853946	-0.434505	0.395645	0.781986	0.0784567	0.00228173	0.00933733	3	PTHR23230
GmaAffx.86055.1.S1_at	Glyma10g06430.2	AT5G52970		-0.329501	-0.0790875	-0.330303	0.046299	1.81651	0.168099	0.00326822	0.00994056	3
GmaAffx.86664.1.S1_at	Glyma19g29230.1	AT2G43770	WD40 REPEAT PROTEIN	2.35332	2.2698	2.16513	2.25589	3.35651	0.0707584	0.00119216	0.00862689	3	PTHR22847
GmaAffx.86728.3.S1_s_at	Glyma05g30490.3	AT1G32540		1.15893	1.20206	1.28132	1.22978	2.14958	0.0412592	0.000274982	0.00828495	3
GmaAffx.86770.1.S1_at	Glyma06g03230.1	AT5G43010	26S PROTEASE REGULATORY SUBUNIT	1.96088	2.06076	1.91328	1.90871	2.46087	0.0263079	0.000481013	0.00828495	3	PTHR23073
GmaAffx.87092.1.S1_s_at	Glyma02g11480.1	AT3G19380	FAMILY NOT NAMED	-2.86184	-3.06515	-3.57533	-2.79441	0.945762	0.221393	0.000626745	0.00828688	3	PTHR22849
GmaAffx.87286.1.S1_at	Glyma06g03340.1	AT1G27680	SUGAR-1-PHOSPHATE GUANYL TRANSFERASE	2.44067	2.36992	1.94098	2.39933	4.32952	0.140913	0.00145691	0.00890855	3	PTHR22572
GmaAffx.87424.1.S1_at	Glyma12g31890.1	AT2G32510	MAPKK-RELATED SERINE/THREONINE PROTEIN KINASES	-1.48582	-2.32675	-2.4983	-1.7165	0.773054	0.243902	0.00327623	0.00994623	3	PTHR22986
GmaAffx.87582.1.S1_at	Glyma20g32030.1	AT5G17530	PHOSPHOHEXOMUTASE FAMILY MEMBER	0.87991	1.04238	0.991371	0.982973	2.36554	0.0900647	0.00122448	0.00867609	3	PTHR22573
GmaAffx.87774.1.S1_at	Glyma18g36930.1	AT3G24800	UNCHARACTERIZED	-1.32729	-1.02292	-0.953251	-1.10161	0.78083	0.0791662	0.000217174	0.00828495	3	PTHR15898
GmaAffx.87881.1.S1_at	Glyma07g28990.1	AT2G02180		1.23575	1.08931	1.10505	1.31989	1.79956	0.0529312	0.00305841	0.00983782	3
GmaAffx.87941.2.S1_at	Glyma06g13130.2	AT3G01150		-1.14485	-1.31567	-1.18627	-1.26972	0.0947589	0.110431	0.0032348	0.00992026	3
GmaAffx.88705.1.S1_x_at	Glyma11g08000.1	AT2G18050	HISTONE H1/H5	1.98332	2.11478	2.28154	2.19873	4.11701	0.14898	0.0021983	0.00926496	3	PTHR11467
GmaAffx.90120.1.S1_at	Glyma08g13670.1	AT5G48040		-0.696344	-0.752336	-0.636948	-0.438169	1.02626	0.138537	0.00318513	0.00991787	3
GmaAffx.90252.1.S1_s_at	Glyma08g06470.1	AT4G05150		0.966455	1.11854	0.740922	1.24674	2.25085	0.0939138	0.00189243	0.00915558	3
GmaAffx.90445.1.S1_s_at	Glyma07g38530.1	AT3G23570	DIENELACTONE HYDROLASE	2.17223	2.00146	2.10078	2.33081	3.14979	0.0557516	0.000610122	0.00828688	3	PTHR17630
GmaAffx.90615.1.S1_at	Glyma15g39810.2	AT1G17130		0.541569	0.693367	0.848672	0.571694	1.62493	0.0660694	0.0013576	0.00888231	3
GmaAffx.90673.1.S1_at	Glyma01g39000.1	AT5G66900	LEUCINE-RICH REPEAT-CONTAINING PROTEIN	0.344322	0.271611	0.212469	0.199551	2.16089	0.0570814	5.93e-05	0.00800692	3	PTHR23155
GmaAffx.90994.1.S1_s_at	Glyma05g37720.1	AT4G11410	SHORT-CHAIN DEHYDROGENASES/REDUCTASE	1.65976	1.74673	1.55254	1.53322	2.59402	0.0563162	0.000752817	0.00838153	3	PTHR19410
GmaAffx.91054.1.S1_at	Glyma20g35300.2	AT1G04230		1.3859	1.24277	1.17543	1.23048	2.93938	0.0729279	0.000253905	0.00828495	3
GmaAffx.91118.1.S1_s_at	Glyma04g33280.1	AT1G18720		0.719435	1.00756	0.669849	0.721535	3.30059	0.123281	0.000404338	0.00828495	3
GmaAffx.91364.1.S1_at	Glyma08g02140.1	AT1G63980	G PATCH DOMAIN CONTAINING PROTEIN	2.23401	2.24686	2.20169	2.278	2.86245	0.0390497	0.00108343	0.00847315	3	PTHR23149
GmaAffx.91387.1.S1_at	Glyma05g04210.1	AT1G62750	TRANSLATION FACTOR	1.75555	1.8298	1.41038	1.59956	3.41046	0.133684	0.00213167	0.00925287	3	PTHR23115
GmaAffx.91387.1.S1_s_at	Glyma05g04210.1	AT1G62750	TRANSLATION FACTOR	1.67159	1.77334	1.53991	1.68764	3.48211	0.143263	0.00263479	0.00957372	3	PTHR23115
GmaAffx.91690.1.S1_at	Glyma05g22320.1	AT2G23070	CDC2-RELATED KINASE	1.96073	1.88949	1.62018	1.84097	3.05397	0.0903206	0.00185828	0.0091351	3	PTHR11295
GmaAffx.91760.1.S1_at	Glyma20g32030.1	AT5G17530	PHOSPHOHEXOMUTASE FAMILY MEMBER	0.956926	1.11268	1.12784	1.16911	2.57628	0.0782975	0.00054343	0.00828495	3	PTHR22573
GmaAffx.91780.1.S1_s_at	Glyma09g24330.1	AT1G23400		-1.15509	-1.54807	-1.55879	-0.958277	0.18709	0.114819	0.00185986	0.0091351	3
GmaAffx.91983.1.S1_s_at	Glyma20g07970.1	AT5G07830	EUKARYOTIC TRANSLATION INITIATION FACTOR 3 SUBUNIT (EIF-3)	1.00469	0.874831	0.731805	0.77393	1.54189	0.0388715	0.00056765	0.00828495	3	PTHR12601
GmaAffx.92090.1.S1_s_at	Glyma07g02180.2	AT3G16170		-0.645483	-0.15472	-0.190233	-0.0994194	3.50172	0.26686	0.00170003	0.00902879	3
GmaAffx.92179.1.S1_s_at	Glyma10g30410.1	AT5G28770	CAMP-RESPONSE ELEMENT BINDING PROTEIN-RELATED	-0.169738	0.370813	-0.255371	0.00763751	0.822974	0.0737467	0.00212469	0.00924777	3	PTHR22952
GmaAffx.92185.1.S1_at	Glyma15g10480.1	AT5G18670		1.04175	1.17973	0.957406	1.53209	4.1354	0.247844	0.00320291	0.00991787	3
GmaAffx.92266.1.S1_s_at	Glyma07g09300.1	AT2G20120		-0.0838456	-0.208371	-0.146975	0.118602	1.19456	0.0739606	0.000743865	0.00838153	3
GmaAffx.92366.1.S1_at	Glyma10g32380.1	AT1G03220	ASPARTYL PROTEASES	-2.91243	-1.62307	-2.66486	-1.97256	2.89159	0.360712	0.00150001	0.00890855	3	PTHR13683
GmaAffx.92374.1.S1_s_at	Glyma14g12530.1		UBIQUITIN FUSION DEGRADATON PROTEIN 1	0.496446	0.357875	0.474647	0.784825	2.27233	0.145957	0.00311205	0.00986457	3	PTHR12555
GmaAffx.92514.1.S1_s_at	Glyma12g29130.1	AT1G10940	CALCIUM/CALMODULIN-DEPENDENT PROTEIN KINASE-RELATED	2.03132	1.99895	2.14533	2.17776	3.51424	0.0473524	8.75e-05	0.00800692	3	PTHR22982
GmaAffx.92608.1.S1_s_at	Glyma01g24950.4	AT2G37770		0.945587	0.87544	0.961539	1.11224	2.71958	0.139942	0.00278047	0.0096486	3
GmaAffx.92634.1.A1_at	Glyma09g39370.4	AT1G63800		1.58519	1.34048	1.4591	1.50539	2.8176	0.0594726	0.000267735	0.00828495	3
GmaAffx.92634.1.A1_s_at	Glyma09g39370.4	AT1G63800		1.96842	1.9397	1.98498	2.01192	3.22107	0.0829762	0.00139048	0.00890459	3
GmaAffx.92634.1.A1_x_at	Glyma09g39370.4	AT1G63800		2.13853	1.78246	1.8275	2.13693	2.91185	0.0601406	0.000892685	0.00838153	3
GmaAffx.92647.1.S1_s_at	Glyma20g33060.2	AT3G52990		0.934695	1.34232	0.954944	0.767253	2.52112	0.103292	0.00125542	0.00870799	3
GmaAffx.92707.1.S1_at	Glyma18g44520.1	AT3G08720	SERINE/THREONINE PROTEIN KINASE	-0.277448	0.307932	0.0569245	0.158806	1.31108	0.106661	0.00277935	0.0096486	3	PTHR22985
GmaAffx.92768.1.S1_at	Glyma05g11200.1	AT5G35910	POLYMYOSITIS/SCLERODERMA AUTOANTIGEN-RELATED	0.515418	0.654336	0.616081	0.743038	1.59153	0.0760396	0.0025464	0.0095119	3	PTHR12124
GmaAffx.92775.1.S1_at				-1.26354	-1.90727	-1.98891	-1.32759	0.420677	0.156165	0.00187778	0.00915558	3
GmaAffx.93066.1.S1_s_at	Glyma01g00570.1	AT4G29670	THIOREDOXIN-RELATED	1.56922	1.3743	1.54982	1.54593	2.53737	0.0473504	0.000310542	0.00828495	3	PTHR10438
GmaAffx.93129.1.S1_s_at	Glyma17g16580.1	AT2G35320	EYES ABSENT HOMOLOG	0.806694	0.692733	0.949533	0.753519	1.50461	0.0549201	0.00216899	0.00926496	3	PTHR10190
GmaAffx.93215.1.S1_s_at	Glyma11g12980.1	AT2G16060	LEGHEMOGLOBIN	1.24495	1.31465	0.521131	0.0211806	4.68399	0.325711	0.00278241	0.0096486	3	PTHR22924
GmaAffx.93368.1.S1_at	Glyma12g35070.1	AT4G27450	ASPARAGINE SYNTHETASE	-0.916132	-0.665375	-1.29193	-1.06206	0.739945	0.146822	0.00306032	0.00983782	3	PTHR11772
GmaAffx.93526.1.S1_at	Glyma09g38600.1	AT3G02800		0.639808	0.625722	0.664696	0.811643	1.69077	0.0773583	0.00231053	0.00933733	3
GmaAffx.93578.1.S1_at	Glyma17g13750.1	AT1G67580	CDC2-RELATED KINASE	0.810247	0.971385	0.842945	0.981933	2.37922	0.0923073	0.00105753	0.00847315	3	PTHR11295
GmaAffx.93620.1.S1_s_at	Glyma03g01880.1	AT3G61140	26S PROTESOME SUBUNIT 6	2.34853	2.24975	2.1327	2.2977	3.50152	0.089235	0.00178206	0.00912351	3	PTHR14145
Gma.1011.1.A1_at	Glyma10g04300.2	AT3G54670		-1.06994	-1.08665	-1.61348	-1.41506	-0.0687435	0.0600897	0.000304051	0.00828495	4
Gma.10122.1.A1_at	Glyma04g43250.1	AT5G14320	30S/40S RIBOSOMAL PROTEIN	1.76493	1.5375	1.06982	1.32255	2.6031	0.0984313	0.00220505	0.00926496	4	PTHR10871
Gma.1067.1.S1_s_at	Glyma17g34070.1	AT4G31180	ASPARTYL/LYSYL-TRNA SYNTHETASE	2.34053	2.40817	1.77774	1.99714	2.92385	0.0595901	0.000981089	0.00838429	4	PTHR22594
Gma.10764.2.S1_a_at	Glyma03g26820.1	AT1G11680	CYTOCHROME P450	3.34531	3.39325	2.42631	2.20994	3.16849	0.0988792	0.00286178	0.00971963	4	PTHR19383
Gma.10873.1.S1_s_at	Glyma17g16130.1			0.821358	1.28366	-0.962913	-1.08587	3.99349	0.21096	0.000316393	0.00828495	4
Gma.11119.3.S1_at	Glyma14g29120.1	AT5G53300	UBIQUITIN-CONJUGATING ENZYME E2	1.90032	1.85716	1.64418	1.51443	2.07079	0.0351792	0.00185499	0.00913223	4	PTHR11621
Gma.11163.1.S1_at	Glyma02g18250.2	AT3G10820		0.306411	0.817924	0.310567	-0.109846	1.50867	0.106469	0.00240279	0.00947129	4
Gma.1141.1.S1_at	Glyma16g28940.1	AT5G52960		0.46068	0.201113	-0.373595	-0.115784	0.370113	0.0406671	0.000541029	0.00828495	4
Gma.1144.1.S1_a_at	Glyma09g25940.1	AT3G48890	MEMBRANE ASSOCIATED PROGESTERONE RECEPTOR-RELATED	2.75215	2.50374	2.36675	2.37591	3.18217	0.0596505	0.00254686	0.0095119	4	PTHR10281
Gma.11855.1.S1_at	Glyma18g07090.1	AT5G01520	PEROXISOME ASSEMBLY PROTEIN 10-RELATED	-0.620325	-0.469531	-0.564471	-0.936101	-0.259029	0.039476	0.00183955	0.00912626	4	PTHR23350
Gma.11933.1.S1_s_at	Glyma05g31610.4			3.61852	3.54418	3.23615	3.36214	4.38764	0.0249149	2.81e-05	0.00766242	4
Gma.12342.2.S1_s_at	Glyma10g01750.1	AT3G62580	LATE EMBRYOGENESIS ABUNDANT (PLANTS) LEA-RELATED	3.61434	3.58313	3.41836	3.25551	4.34104	0.0670626	0.00189204	0.00915558	4	PTHR23241
Gma.12776.1.A1_at	Glyma08g39350.1	AT1G60550	ENOYL-COA HYDRATASE-RELATED	-1.19992	-1.22513	-1.30506	-1.9488	0.0192354	0.115421	0.00191886	0.00915558	4	PTHR11941
Gma.12922.1.A1_at	Glyma20g00210.1	AT5G08540		1.80258	1.23131	0.910822	1.1836	1.97339	0.0582026	0.000816269	0.00838153	4
Gma.12970.1.S1_at	Glyma18g01270.1	AT1G67620	FAMILY NOT NAMED	1.57062	1.46604	1.38119	1.39375	1.81873	0.0265211	0.00133245	0.00881542	4	PTHR21043
Gma.13103.1.S1_at	Glyma02g43920.1	AT3G44020		-1.33632	-1.14162	-2.29804	-3.39205	-1.81248	0.0524783	3.44e-05	0.00766242	4
Gma.13177.2.S1_a_at	Glyma09g12430.1	AT5G23740	40S RIBOSOMAL PROTEIN S11 FAMILY MEMBER	3.13857	3.02544	2.63481	2.72226	3.12373	0.0175125	9.16e-05	0.00800692	4	PTHR10744
Gma.13182.2.S1_at	Glyma01g43720.1	AT5G08280	PORPHOBILINOGEN DEAMINASE	0.798739	0.586733	0.301992	0.47644	1.50087	0.0479128	0.000327255	0.00828495	4	PTHR11557
Gma.1352.1.S1_at	Glyma20g39340.3	AT5G13120		2.50768	2.38402	1.83441	1.83522	2.73705	0.0605857	0.0013763	0.00890459	4
Gma.13750.1.A1_at	Glyma14g36150.1	AT4G24470	SUBFAMILY NOT NAMED	1.8196	1.72601	1.59736	1.51733	2.16574	0.0389996	0.00160939	0.00898815	4	PTHR22949:SF3
Gma.13849.1.A1_at	Glyma20g28820.1			-0.520019	-1.04332	-1.82569	-0.821707	-0.661309	0.0578944	0.00046649	0.00828495	4
Gma.13859.1.S1_at	Glyma04g19020.1	AT3G47650		-0.18964	0.0959835	-0.55232	-0.738727	1.12158	0.0930117	0.000751583	0.00838153	4
Gma.15194.1.S1_at	Glyma04g08570.1	AT5G25754	UNCHARACTERIZED	2.97171	2.85739	2.59623	2.68188	3.39187	0.0457137	0.00131062	0.00880298	4	PTHR13242
Gma.1545.2.S1_at	Glyma08g15420.1	AT4G39330	ALCOHOL DEHYDROGENASE RELATED	2.11467	2.04579	1.66147	1.66414	2.18216	0.0469654	0.00330971	0.00996084	4	PTHR11695
Gma.15488.1.S1_s_at	Glyma20g10030.1	AT1G16890	UBIQUITIN-CONJUGATING ENZYME E2	3.4417	3.33291	3.3097	3.20911	3.71428	0.0223311	0.000514873	0.00828495	4	PTHR11621
Gma.15629.1.S1_at	Glyma11g02900.1	AT1G79390		2.49222	2.59421	2.2413	2.2094	2.77579	0.0321753	0.000932337	0.00838153	4
Gma.15928.1.S1_at	Glyma17g17980.1	AT3G59650	39S RIBOSOMAL PROTEIN L43	1.58309	1.55666	1.37374	1.15863	1.82175	0.0328393	0.00087995	0.00838153	4	PTHR21396
Gma.15999.1.S1_at	Glyma01g03380.1	AT2G44820		0.940762	0.698771	0.598174	0.532402	1.39091	0.035909	0.000327994	0.00828495	4
Gma.16328.1.S1_at	Glyma15g42610.1	AT3G52150	RNA-BINDING PROTEIN	0.628884	0.337624	-0.0318802	0.065514	1.64775	0.125804	0.00328759	0.00995496	4	PTHR10432
Gma.1674.1.S1_a_at	Glyma12g09500.2	AT2G27510		3.35992	3.24374	2.50898	2.54005	3.58472	0.0223395	1.26e-05	0.00564797	4
Gma.16770.1.S1_s_at	Glyma11g02000.1	AT4G23885		1.27116	1.09511	0.784986	0.727432	1.61023	0.0627445	0.00247058	0.00950646	4
Gma.1683.1.S1_at	Glyma18g46960.1	AT2G20830		0.986127	0.928259	0.790982	0.564474	1.28622	0.0489317	0.00318273	0.00991787	4
Gma.16839.1.A1_at	Glyma16g07810.1	AT5G14530	FAMILY NOT NAMED	0.544173	0.0263095	0.11172	-0.28055	0.183765	0.0497313	0.00218617	0.00926496	4	PTHR19861
Gma.16936.1.S1_at	Glyma07g01550.1	AT1G73020	UNCHARACTERIZED	0.823934	0.661863	0.365574	0.368647	1.71932	0.0736963	0.00088077	0.00838153	4	PTHR12308
Gma.17017.1.S1_at	Glyma20g25160.1	AT5G38830	CYSTEINYL-TRNA SYNTHETASE	1.08909	0.977117	0.800507	0.784094	1.31917	0.0271106	0.000645068	0.00828688	4	PTHR10890
Gma.17248.1.A1_at	Glyma12g05890.1	AT3G20810	HYPOXIA-INDUCIBLE FACTOR 1 ALPHA INHIBITOR-RELATED	-0.0606478	0.0878795	-0.538203	-0.275427	1.08177	0.0427278	6.75e-05	0.00800692	4	PTHR12461
Gma.17256.1.A1_at	Glyma10g05590.1		CCR4-NOT TRANSCRIPTION COMPLEX RELATED	0.726962	0.560837	0.485372	0.32059	1.34294	0.0684565	0.00251222	0.0095119	4	PTHR12603
Gma.17539.2.S1_s_at	Glyma12g22340.1	AT5G35590	PROTEASOME SUBUNIT ALPHA/BETA	3.40027	3.3473	3.03949	3.117	3.71531	0.0273215	0.00032411	0.00828495	4	PTHR11599
Gma.17603.1.S1_at	Glyma06g08080.1	AT5G10700	LOW MOLECULAR WEIGHT PROTEIN TYROSINE PHOSPHATASE	0.727915	0.569326	0.278144	0.0121332	1.19202	0.0826352	0.00314343	0.00989022	4	PTHR11717
Gma.17781.1.A1_s_at	Glyma02g47970.1	AT5G11340	FAMILY NOT NAMED	2.46011	2.34889	2.30731	2.15051	2.79558	0.0445122	0.00318126	0.00991787	4	PTHR10216
Gma.1793.1.S1_x_at	Glyma03g27290.2	AT3G56860		2.35565	2.31936	2.01898	2.11902	2.63173	0.0305702	0.000795041	0.00838153	4
Gma.1793.2.S1_at	Glyma03g27290.2	AT3G56860		2.36188	2.45024	2.00424	2.21178	2.74015	0.0450794	0.00203806	0.00920452	4
Gma.2060.1.S1_at	Glyma17g29080.1	AT2G24590	ARGININE/SERINE-RICH SPLICING FACTOR	3.21602	3.13734	2.85913	2.75049	3.76426	0.0575734	0.00127292	0.00873018	4	PTHR10548
Gma.2221.1.S1_a_at	Glyma13g41900.2	AT1G05960		0.55207	0.312302	0.474691	0.068898	0.397911	0.0199511	0.000384623	0.00828495	4
Gma.2247.1.S1_at	Glyma19g33150.2	AT3G12040		0.310673	0.242755	-0.243579	-0.143657	0.477856	0.0460864	0.001408	0.00890459	4
Gma.2326.2.A1_at	Glyma06g15510.1		CARBAMOYLTRANSFERASE RELATED	0.777176	0.71076	0.0760913	-0.440446	0.640773	0.0899105	0.00241264	0.009472	4	PTHR11405
Gma.2510.1.S1_at	Glyma08g29420.1	AT3G25805		1.39554	1.37277	0.928335	0.994838	1.29857	0.0340112	0.00160798	0.00898815	4
Gma.2731.5.S1_s_at	Glyma14g38720.1	AT3G10860		3.73339	3.58657	3.4387	3.48447	4.12926	0.0282289	0.000309178	0.00828495	4
Gma.2789.1.A1_at	Glyma02g08550.1		DEAD BOX ATP-DEPENDENT RNA HELICASE	1.18583	1.09289	0.844082	0.884563	1.77829	0.046774	0.00069545	0.00838153	4	PTHR10967
Gma.2789.2.S1_at	Glyma02g08550.2	AT4G09730		1.19132	1.13096	0.767833	0.857591	2.14886	0.0942084	0.00240118	0.00947129	4
Gma.3181.1.S1_at	Glyma01g09120.1	AT1G26270	gb def: T17H3.7	2.93814	2.84462	2.59055	2.60764	3.75854	0.0545387	0.000493903	0.00828495	4	PTHR15245:SF11
Gma.3552.1.S1_at	Glyma09g08040.3	AT5G45550		1.01963	1.02478	0.794239	0.625772	1.86912	0.0545473	0.000488802	0.00828495	4
Gma.3707.2.S1_a_at	Glyma05g00400.1	AT5G61030	RNA-BINDING PROTEIN	1.55307	1.32219	0.879092	0.964572	1.57687	0.0445805	0.0010105	0.00845812	4	PTHR10432
Gma.3769.1.S1_at	Glyma17g00250.1	AT5G08565	SUPPRESSOR OF TY 4	1.99991	1.75349	1.52618	1.70018	2.57847	0.043772	0.000379958	0.00828495	4	PTHR12882
Gma.4156.1.S1_s_at	Glyma04g05290.1	AT2G25900	UNKEMPT-RELATED	1.37984	0.947648	0.234628	0.577101	1.38106	0.0820111	0.00198145	0.00919793	4	PTHR14493
Gma.4682.1.S1_s_at	Glyma04g20610.1	AT1G52740	HISTONE H2A	3.35052	3.1926	2.97187	3.03293	3.77179	0.0598131	0.00334858	0.00998586	4	PTHR23430
Gma.4710.2.S1_x_at	Glyma07g33800.1	AT2G09990	RIBOSOMAL PROTEIN S9	3.81159	3.68017	3.50569	3.47403	3.80475	0.0286758	0.00283341	0.00969272	4	PTHR21569
Gma.4836.1.S1_s_at	Glyma01g03590.1	AT1G61700	60S RIBOSOMAL PROTEIN L32 AND DNA-DIRECTED RNA POLYMERASE II, SUBUNIT N	2.13747	2.03706	1.99682	1.97087	2.37924	0.0273701	0.00205182	0.00920452	4	PTHR23413
Gma.5175.1.S1_at	Glyma05g05800.1	AT4G17670		2.17254	2.41415	1.2834	1.28838	4.59782	0.156032	0.000508094	0.00828495	4
Gma.5302.1.S1_at	Glyma20g36750.1	AT5G28770	CAMP-RESPONSE ELEMENT BINDING PROTEIN-RELATED	-0.00951417	-0.0577138	-0.455396	-0.31176	0.453109	0.0590508	0.00230772	0.00933733	4	PTHR22952
Gma.5414.1.S1_at	Glyma20g15460.3	AT3G22290		2.07064	2.00627	1.62522	1.6363	2.49096	0.0548676	0.00155398	0.00895394	4
Gma.6207.1.S1_s_at	Glyma18g05120.1	AT5G45130	RAS-RELATED GTPASE	3.49855	3.40268	3.2762	3.31536	3.86155	0.0332722	0.00115129	0.00857102	4	PTHR11708
Gma.6333.2.S1_s_at	Glyma07g15060.1		PROGRAMMED CELL DEATH 4	3.68421	3.15234	2.70447	2.4785	3.78364	0.0878537	0.00150801	0.00890855	4	PTHR12626:SF2
Gma.6337.2.S1_at	Glyma11g12300.1		FAMILY NOT NAMED	4.51397	4.37859	4.33402	4.35503	4.52725	0.0146872	0.00184446	0.00912862	4	PTHR12850
Gma.6450.1.S1_at	Glyma05g34120.4	AT1G18070		3.25408	3.12277	2.67995	2.70049	3.25782	0.0442415	0.00151271	0.00890855	4
Gma.6702.2.S1_a_at	Glyma03g42430.1	AT1G53900	TRANSLATION INITIATION FACTOR EIF-2B	1.6538	1.59282	1.37125	1.32169	1.7656	0.0243224	0.000788834	0.00838153	4	PTHR10233
Gma.6730.1.S1_s_at	Glyma19g37130.1	AT2G36800	GLUCOSYL/GLUCURONOSYL TRANSFERASES	-0.544336	-0.810656	-2.28074	-1.06375	-0.965303	0.11536	0.00242605	0.00948436	4	PTHR11926
Gma.6936.1.A1_at	Glyma09g39010.1	AT2G46090	SPHINGOSINE KINASE	0.752901	0.495534	-0.0968903	0.188969	2.00504	0.108251	0.000902967	0.00838153	4	PTHR12358
Gma.705.1.S1_a_at	Glyma01g45430.1	AT2G14880	BRG-1 ASSOCIATED FACTOR 60 (BAF60)	3.2213	3.03973	2.59368	2.5966	3.42577	0.0651673	0.00257898	0.00952192	4	PTHR13844
Gma.7306.1.S1_a_at	Glyma03g25520.1	AT3G10950	60S RIBOSOMAL PROTEIN L37A	3.24886	2.88274	2.20677	2.199	2.94954	0.0458344	0.000260156	0.00828495	4	PTHR11517
Gma.7310.1.S1_s_at	Glyma13g30490.1	AT5G54960	THIAMINE PYROPHOSPHATE ENZYMES	3.77946	3.57852	2.61083	2.22235	4.37394	0.156546	0.00276749	0.0096486	4	PTHR18968
Gma.7416.2.S1_a_at	Glyma01g06380.2	AT1G26660		0.0604249	-0.0978035	-0.354816	-0.568082	0.787209	0.0336918	5.29e-05	0.00800692	4
Gma.7690.2.S1_s_at	Glyma07g05130.1	AT1G72330	SUBGROUP I AMINOTRANSFERASE RELATED	1.87365	1.92058	1.344	1.33754	2.75512	0.0634481	0.000417586	0.00828495	4	PTHR11751
Gma.773.1.S1_at	Glyma14g02410.1	AT5G55130	UBIQUITIN-ACTIVATING ENZYME E1	2.07464	1.99786	1.47172	1.80556	2.44447	0.0536579	0.001433	0.00890459	4	PTHR10953
Gma.7986.1.S1_at	Glyma17g11500.1	AT5G11090		3.45089	3.07993	2.30043	2.47102	4.50112	0.160803	0.00305412	0.00983641	4
Gma.8007.1.S1_at	Glyma01g44450.1	AT5G16660		2.0002	1.91121	1.24497	1.34472	2.13618	0.0756347	0.00334634	0.00998586	4
Gma.8035.1.S1_at	Glyma03g34840.1	AT5G42820	U2 SNRNP AUXILIARY FACTOR, SMALL SUBUNIT	2.63413	2.61525	2.34397	2.25379	2.96399	0.039009	0.00108338	0.00847315	4	PTHR12620
Gma.8088.1.S1_at	Glyma07g02340.2	AT1G51560		2.08087	2.02809	1.82332	1.80016	2.76013	0.0389574	0.000291506	0.00828495	4
Gma.8088.2.S1_a_at	Glyma07g02340.1	AT1G51560	FAMILY NOT NAMED	0.992281	1.11464	0.827347	0.58856	1.56337	0.0666104	0.00310171	0.00986226	4	PTHR13343
Gma.8088.3.S1_a_at	Glyma08g23680.1	AT1G51560	FAMILY NOT NAMED	0.79281	1.10229	0.600474	0.379901	1.37146	0.0421205	0.000378772	0.00828495	4	PTHR13343
Gma.8114.1.S1_at	Glyma11g09630.1	AT4G19210	ATP-BINDING TRANSPORT PROTEIN-RELATED	3.12958	2.88701	2.46344	2.46148	3.00264	0.0460121	0.00137319	0.00890459	4	PTHR19248
Gma.8154.1.S1_at	Glyma20g34880.1	AT2G33430		3.60296	3.51859	3.30589	3.39734	4.14663	0.052044	0.0017597	0.00910734	4
Gma.830.1.S1_at	Glyma15g22050.1	AT1G30810	JUMONJI DOMAIN CONTAINING PROTEIN	0.506845	0.640042	-0.0967508	0.180333	0.95267	0.0674662	0.00210615	0.00922467	4	PTHR10694
Gma.8446.1.S1_at	Glyma19g37410.1	AT3G10040		2.57126	2.72953	0.494553	-0.228932	2.8544	0.218401	0.00148369	0.00890855	4
Gma.8498.1.S1_at	Glyma05g04170.1	AT1G12520	CU/ZN SUPEROXIDE DISMUTASE	1.8728	1.93051	1.4106	1.51255	2.87033	0.103419	0.00284918	0.00971619	4	PTHR10003
Gma.853.1.A1_at	Glyma06g33960.1			0.321529	0.310682	-0.288981	0.19169	0.508618	0.0543789	0.0029548	0.00979383	4
Gma.8692.2.S1_at	Glyma16g04150.1	AT1G18490	FAMILY NOT NAMED	3.07803	3.58106	0.852315	0.0758743	4.14214	0.289763	0.00196548	0.00918388	4	PTHR22966
Gma.8866.1.S1_at		AT5G27740		2.17422	1.87754	1.61446	1.67018	2.37625	0.0547454	0.00218847	0.00926496	4
Gma.9688.2.S1_a_at	Glyma14g13270.1	AT3G17030		-1.46007	-1.03523	-3.51142	-1.12236	-1.50761	0.160861	0.00174952	0.00908173	4
Gma.9931.1.S1_at	Glyma17g04230.1	AT3G06440	BETA-1,3-N-ACETYLGLUCOSAMINYLTRANSFERASE	0.979997	0.39756	0.282556	0.365677	0.789893	0.0562821	0.0032111	0.00991787	4	PTHR11214
GmaAffx.10581.1.S1_at	Glyma19g24310.1	AT1G60170	PRE-MRNA SPLICING FACTOR PRP31	2.12423	2.04861	1.74014	1.90366	2.6528	0.0435763	0.000730291	0.00838153	4	PTHR13904
GmaAffx.13138.1.S1_at	Glyma19g02110.1	AT3G28480	PROLYL 4-HYDROXYLASE ALPHA SUBUNIT	1.44376	1.237	0.189348	0.0430575	2.568	0.184982	0.00287486	0.00974464	4	PTHR10869
GmaAffx.1372.1.A1_at	Glyma11g29440.1			0.695813	0.597692	0.206841	0.420477	1.323	0.0707504	0.00223466	0.00929509	4
GmaAffx.13843.2.S1_s_at	Glyma16g10780.1	AT3G07310		0.334657	0.425904	-0.61373	-0.574908	1.63275	0.134384	0.00129801	0.00878255	4
GmaAffx.14016.1.S1_at	Glyma13g40240.1		ZINC FINGER PROTEIN	1.59973	1.57359	0.869474	1.07884	1.98994	0.0704774	0.00173264	0.0090632	4	PTHR11389
GmaAffx.1411.2.S1_s_at	Glyma13g23310.1	AT5G25280		0.702162	0.237843	-0.665267	-0.655352	1.99421	0.198582	0.00288234	0.00975063	4
GmaAffx.1590.1.S1_at	Glyma01g18780.1	AT1G73230	TRANSCRIPTION FACTOR BTF3	3.10045	2.9879	2.52616	2.5037	3.30079	0.0300296	0.000150756	0.00800692	4	PTHR10351
GmaAffx.16846.1.A1_at	Glyma09g34820.1		TRANSCRIPTION INITIATION FACTOR TFIID	-0.506155	0.00471193	-0.930013	-1.11569	1.45582	0.132955	0.000795725	0.00838153	4	PTHR13900
GmaAffx.18178.1.S1_at	Glyma01g39510.1			1.36368	1.32232	0.84633	1.153	2.24075	0.0865161	0.00214102	0.00926496	4
GmaAffx.19954.1.A1_at	Glyma10g43060.1	AT4G35780	SERINE-THREONINE PROTEIN KINASE	-0.108999	-0.440602	-1.07517	-0.882378	-0.101876	0.0639932	0.00122244	0.00867609	4	PTHR23257
GmaAffx.22346.3.S1_at	Glyma20g26170.1	AT1G71080	FAMILY NOT NAMED	1.24033	1.02607	0.227196	0.622676	1.25527	0.0450166	0.000311867	0.00828495	4	PTHR15970
GmaAffx.22475.1.S1_s_at	Glyma07g40380.1			1.14152	1.82066	0.391486	0.136759	1.99085	0.146246	0.00268634	0.00959344	4
GmaAffx.23371.1.S1_at	Glyma16g02500.1	AT3G61860	ARGININE/SERINE-RICH SPLICING FACTOR	2.44772	2.52586	2.20424	2.33684	3.01642	0.0553253	0.00280526	0.00965839	4	PTHR10548
GmaAffx.27322.1.S1_at	Glyma16g05050.2			3.1384	3.22798	1.95942	1.88479	3.86741	0.0982391	0.000486456	0.00828495	4
GmaAffx.27496.1.S1_at	Glyma10g39470.1	AT3G22400	LIPOXYGENASE	-1.68421	-1.18887	-4.58094	-4.57302	-2.58801	0.15012	0.000232226	0.00828495	4	PTHR11771
GmaAffx.29508.1.A1_at	Glyma17g34910.1	AT1G55340		1.837	1.81972	1.20737	1.25711	3.23807	0.132841	0.0019281	0.00915558	4
GmaAffx.32472.1.S1_at	Glyma02g47340.1	AT5G56090	CYTOCHROME C OXIDASE ASSEMBLY PROTEIN COX15	0.277765	0.726968	0.0126818	-0.0326272	0.922665	0.0594266	0.00106602	0.00847315	4	PTHR23289
GmaAffx.35432.1.S1_at	Glyma13g04940.1	AT3G28480	PROLYL 4-HYDROXYLASE ALPHA SUBUNIT	2.35097	2.24052	0.932612	0.904555	3.42401	0.140977	0.000876835	0.00838153	4	PTHR10869
GmaAffx.36272.1.S1_at	Glyma12g14440.1		SERINE-THREONINE PROTEIN KINASE, PLANT-TYPE	-0.509376	-0.405631	-1.126	-0.548845	-0.337396	0.0488579	0.00165968	0.00900835	4	PTHR23258
GmaAffx.37372.1.S1_at	Glyma20g31740.1	AT5G61660		-1.78193	-1.55985	-3.25757	-1.1429	-1.89961	0.120805	0.00148944	0.00890855	4
GmaAffx.40760.1.S1_at	Glyma15g04380.1			-1.11562	-1.32749	-4.55621	-4.13984	-2.20766	0.207922	0.000832394	0.00838153	4
GmaAffx.41992.1.S1_at	Glyma17g30490.1			-2.19328	-3.01457	-5.55626	-2.4883	-2.36767	0.250902	0.00289402	0.0097669	4
GmaAffx.42474.1.A1_at	Glyma08g37240.1	AT5G65640		1.05133	1.03742	0.345062	0.369426	2.67782	0.0672218	7.46e-05	0.00800692	4
GmaAffx.43441.1.S1_at	Glyma11g07790.1	AT4G36390	RADICAL SAM PROTEINS	0.0467943	-0.142667	-0.579714	-0.421209	0.411888	0.0570476	0.00128388	0.00875124	4	PTHR11918
GmaAffx.44857.1.A1_at	Glyma16g01240.2	AT3G14110		1.05735	1.34869	-0.061682	-0.181115	2.15178	0.126203	0.000774537	0.00838153	4
GmaAffx.4509.1.S1_at	Glyma11g06440.1	AT4G37090		1.69447	1.58235	1.13228	1.11482	1.44416	0.0277691	0.000367123	0.00828495	4
GmaAffx.45132.1.S1_at	Glyma13g29380.1	AT4G18050	ATP-BINDING CASSETTE TRANSPORTER	-4.62226	-1.79073	-3.83987	-4.69661	-1.64768	0.161638	0.000392553	0.00828495	4	PTHR19242
GmaAffx.46639.1.S1_at	Glyma05g03150.1	AT1G56110	NUCLEOLAR PROTEIN NOP56	0.61245	0.723544	0.510071	0.548574	0.989717	0.0316325	0.00203071	0.00920452	4	PTHR10894
GmaAffx.50536.1.A1_x_at	Glyma16g17470.1		O-LINKED N-ACETYLGLUCOSAMINE TRANSFERASE, OGT	-2.64875	-5.07751	-4.67064	-6.04948	-1.98456	0.196676	0.000509859	0.00828495	4	PTHR23083
GmaAffx.53557.1.S1_at	Glyma08g42700.3	AT4G26990		0.224259	0.16045	-0.233674	-0.0568543	0.797777	0.0643588	0.00205288	0.00920452	4
GmaAffx.54047.1.S1_at	Glyma09g38420.3	AT1G65270		1.52436	1.72262	1.48733	1.39698	1.9476	0.0390427	0.00272242	0.00959344	4
GmaAffx.5406.1.S1_at	Glyma14g22240.1	AT1G17230	SERINE-THREONINE PROTEIN KINASE, PLANT-TYPE	1.43799	1.38199	1.11764	1.11453	1.81028	0.0441436	0.0015958	0.00896299	4	PTHR23258
GmaAffx.56431.1.S1_x_at	Glyma19g37530.1	AT5G42820	U2 SNRNP AUXILIARY FACTOR, SMALL SUBUNIT	2.11399	2.08132	1.82776	1.87329	2.80618	0.072863	0.00325232	0.00992774	4	PTHR12620
GmaAffx.56721.1.A1_s_at	Glyma14g15360.1	AT4G32530	VACUOLAR ATP SYNTHASE PROTEOLIPID SUBUNIT	2.95067	2.80552	2.39219	2.48848	3.08244	0.0531386	0.00286922	0.00973712	4	PTHR10263
GmaAffx.5989.1.S1_at	Glyma10g44190.2	AT4G10430		2.67751	2.63969	2.48609	2.4885	2.8157	0.0181594	0.000837029	0.00838153	4
GmaAffx.60974.1.S1_at	Glyma12g22700.1	AT3G15520	T1/ST2 RECEPTOR BINDING PROTEIN-RELATED	-0.433871	-0.396121	-1.63744	-0.471245	-0.0883028	0.10564	0.00271646	0.00959344	4	PTHR11071:SF12
GmaAffx.60974.2.S1_at	Glyma12g22700.1	AT3G15520	T1/ST2 RECEPTOR BINDING PROTEIN-RELATED	-0.312843	-0.368501	-0.670865	-1.07286	-0.285081	0.0405261	0.00062316	0.00828688	4	PTHR11071:SF12
GmaAffx.61157.1.S1_at	Glyma09g35790.1	AT5G51430	FAMILY NOT NAMED	1.63567	1.74454	1.2709	1.42949	1.7885	0.0408719	0.00332874	0.00998586	4	PTHR21443
GmaAffx.63071.1.S1_at	Glyma14g36670.1	AT1G16610	SERINE/ARGININE RICH SPLICING FACTOR	1.77286	1.63255	1.36295	1.29173	1.73144	0.024926	0.00049198	0.00828495	4	PTHR23147
GmaAffx.64141.1.S1_at	Glyma17g32550.3	AT4G32060		0.997281	1.65012	0.354309	0.388936	2.41202	0.075905	0.000164881	0.00800692	4
GmaAffx.64316.1.S1_at	Glyma10g33490.1	AT5G51120	POLY-A BINDING PROTEIN 2	2.47654	2.61499	2.20771	2.33336	2.90482	0.031381	0.000531863	0.00828495	4	PTHR23365
GmaAffx.64495.1.S1_at	Glyma09g10830.2	AT2G38960		1.07622	1.08002	0.815895	0.510444	1.842	0.0782837	0.00177966	0.00912351	4
GmaAffx.65268.1.A1_at	Glyma07g40380.1			0.321359	0.608445	-0.305963	-0.728237	1.10302	0.04846	5.85e-05	0.00800692	4
GmaAffx.68106.1.S1_at	Glyma08g20670.1	AT1G55150	DEAD BOX ATP-DEPENDENT RNA HELICASE	1.13342	1.30852	1.0927	0.972085	1.77721	0.0505378	0.00185923	0.0091351	4	PTHR10967
GmaAffx.69748.1.S1_at	Glyma07g05340.2	AT1G02270		2.20946	2.83543	1.71847	1.36854	2.87027	0.0641711	0.000251693	0.00828495	4
GmaAffx.6998.1.S1_at	Glyma09g25160.1	AT5G23910	KINESIN HEAVY CHAIN	-0.995725	-1.24298	-1.80303	-1.59703	0.167426	0.0772427	0.000294032	0.00828495	4	PTHR16012
GmaAffx.70555.1.A1_at	Glyma06g09380.1	AT4G37810		-1.53819	-1.79041	-1.97433	-1.83581	-1.58917	0.0281736	0.00167922	0.00901178	4
GmaAffx.71925.1.S1_at	Glyma08g00490.1	AT4G34240	ALDEHYDE DEHYDROGENASE-RELATED	1.10361	0.737897	0.165228	0.710762	1.18885	0.0419861	0.000336496	0.00828495	4	PTHR11699
GmaAffx.73195.1.S1_at	Glyma06g41520.1	AT4G27250	NAD DEPENDENT EPIMERASE/DEHYDRATASE	1.92355	1.80966	-0.406918	0.358783	3.3525	0.246241	0.00221426	0.00926496	4	PTHR10366
GmaAffx.74019.1.S1_s_at	Glyma07g31830.1	AT2G33800	RIBOSOMAL S SUBUNIT	1.9942	1.95815	1.50079	1.62153	2.73833	0.0576947	0.000589115	0.00828688	4	PTHR13718
GmaAffx.75312.1.A1_at	Glyma11g12430.1		RIBOSOMAL RNA METHYLTRANSFERASE	1.05106	0.925396	0.416355	0.41767	1.79655	0.104741	0.00316849	0.00991772	4	PTHR10920
GmaAffx.77538.1.S1_at	Glyma10g42740.3			-1.40595	-0.982144	-1.75632	-2.32307	-1.15588	0.0281142	2.31e-05	0.00766242	4
GmaAffx.78523.1.S1_at	Glyma05g03930.1	AT3G62910	PEPTIDE CHAIN RELEASE FACTOR	-1.35003	-0.761465	-2.6336	-1.20972	-0.254257	0.0876785	0.000277566	0.00828495	4	PTHR11075
GmaAffx.78674.1.S1_at	Glyma17g34070.1	AT4G31180	ASPARTYL/LYSYL-TRNA SYNTHETASE	1.99691	2.03684	1.29009	1.4907	2.91935	0.0454354	7.92e-05	0.00800692	4	PTHR22594
GmaAffx.79625.1.S1_at	Glyma17g38190.1	AT2G33630	NAD DEPENDENT EPIMERASE/DEHYDRATASE	1.29794	1.04888	0.965835	0.900917	1.3511	0.0255035	0.000744825	0.00838153	4	PTHR10366
GmaAffx.79776.1.S1_at	Glyma13g37030.1	AT5G44200	20 KD NUCLEAR CAP BINDING PROTEIN	1.47994	1.32656	1.10582	1.01231	1.74141	0.0414294	0.00114091	0.00854592	4	PTHR18847
GmaAffx.8287.1.S1_at	Glyma13g00540.1		gb def: Hypothetical protein	0.169664	0.346115	-0.404616	-0.299718	1.09093	0.0844832	0.00113535	0.0085377	4	PTHR12628:SF3
GmaAffx.8320.1.S1_at	Glyma15g41690.1	AT1G79440	ALDEHYDE DEHYDROGENASE-RELATED	3.26859	3.22738	3.15206	3.0778	3.44676	0.0188096	0.000950471	0.00838153	4	PTHR11699
GmaAffx.83682.1.S1_at	Glyma13g35490.1	AT2G20770	LANC-LIKE PROTEIN	-0.513328	-0.552204	-1.02288	-1.00874	0.529271	0.0702763	0.000446128	0.00828495	4	PTHR12736
GmaAffx.85636.1.S1_at	Glyma16g30990.1	AT3G11080	SERINE-THREONINE PROTEIN KINASE, PLANT-TYPE	-4.11186	-1.78084	-4.79211	-4.6232	-1.76775	0.283943	0.00334527	0.00998586	4	PTHR23258
GmaAffx.85652.2.S1_at	Glyma13g07590.1	AT3G02550		2.23186	1.99932	-0.179816	-0.706963	2.05025	0.248514	0.0027067	0.00959344	4
GmaAffx.85977.1.S1_at	Glyma20g11560.1	AT3G51980	PROTEIN FOLDING REGULATOR	2.23119	2.07066	1.68157	1.69409	2.46077	0.0341609	0.000298273	0.00828495	4	PTHR19316
GmaAffx.86019.1.S1_at	Glyma19g35140.2	AT1G04080		2.00095	2.20551	1.78033	1.63808	2.41125	0.0466408	0.00140576	0.00890459	4
GmaAffx.86020.1.S1_at	Glyma06g06550.1	AT5G25110	CALCIUM/CALMODULIN-DEPENDENT PROTEIN KINASE-RELATED	2.53692	2.69234	1.31382	0.92479	2.16186	0.0939646	0.000628267	0.00828688	4	PTHR22982
GmaAffx.86053.1.S1_at	Glyma17g24120.2	AT5G15120		2.65997	2.98733	0.237469	-0.548347	4.38438	0.334885	0.00202161	0.00920452	4
GmaAffx.86145.1.S1_at	Glyma17g32550.3	AT4G32060		0.19015	0.855092	-1.24217	-1.29623	1.46824	0.127176	0.000323249	0.00828495	4
GmaAffx.87092.2.S1_at	Glyma02g11480.1	AT1G49780	FAMILY NOT NAMED	-0.747006	-1.0086	-2.59084	-1.21288	1.00189	0.196315	0.0015352	0.00895394	4	PTHR22849
GmaAffx.87316.1.S1_at	Glyma20g23100.1	AT2G39470		-0.190511	-0.261238	-2.12717	-3.67646	-0.697154	0.268568	0.00285622	0.00971619	4
GmaAffx.88279.1.S1_at	Glyma09g39010.1	AT2G46090	SPHINGOSINE KINASE	1.07705	0.865335	0.263184	0.408262	2.05938	0.131323	0.00320535	0.00991787	4	PTHR12358
GmaAffx.89628.1.S1_s_at	Glyma15g04290.1	AT3G55440	TRIOSEPHOSPHATE ISOMERASE	4.12676	3.9932	3.80601	3.66753	4.11057	0.0351094	0.00265981	0.00958782	4	PTHR21139
GmaAffx.90000.1.S1_at	Glyma13g30490.2	AT5G54960		3.09553	3.12241	2.08483	1.62751	3.96377	0.165839	0.00283781	0.00969999	4
GmaAffx.90029.1.S1_at	Glyma20g25070.1	AT1G68450		-2.17402	-2.39632	-4.85407	-2.01721	-1.51659	0.188061	0.0012232	0.00867609	4
GmaAffx.90542.1.S1_s_at	Glyma02g01450.4	AT3G62370		1.34308	1.45483	1.18083	1.05593	1.78126	0.0510141	0.00307429	0.00986043	4
GmaAffx.91312.1.S1_s_at	Glyma17g10490.1	AT3G01470	HOMEOBOX PROTEIN	0.527601	0.357196	-0.455653	-0.153554	0.692192	0.0844695	0.00261244	0.00952495	4	PTHR19418
GmaAffx.91519.1.S1_s_at	Glyma08g08700.3	AT1G29850		1.6083	1.48665	1.3157	1.0982	2.31348	0.0457707	0.000285189	0.00828495	4
GmaAffx.91890.1.S1_at	Glyma14g11130.1	AT2G26200	METHYLTRANSFERASE-RELATED	0.447707	0.737638	0.20374	0.341402	1.19461	0.0433939	0.000430822	0.00828495	4	PTHR22809
GmaAffx.92133.1.S1_s_at	Glyma10g25670.1	AT2G33220	FAMILY NOT NAMED	3.00415	2.79892	2.46597	2.52125	3.10219	0.0495433	0.00260634	0.00952192	4	PTHR12966
GmaAffx.92177.1.S1_at	Glyma07g05340.1	AT1G02270	CARBON CATABOLITE REPRESSOR PROTEIN 4	1.00708	1.81325	0.894938	0.607074	2.28709	0.107346	0.0015512	0.00895394	4	PTHR12121
GmaAffx.92196.1.S1_s_at	Glyma20g39340.1	AT5G13120	CYCLOPHILIN	2.07838	1.95887	1.51899	1.61437	2.67547	0.0507313	0.000436771	0.00828495	4	PTHR11071
GmaAffx.92246.1.S1_at	Glyma08g20960.1	AT2G19730	60S RIBOSOMAL PROTEIN L28	3.5658	3.35991	2.44715	2.71916	4.12503	0.121041	0.00290862	0.00978908	4	PTHR10544
GmaAffx.93056.1.S1_s_at	Glyma11g18980.1	AT2G27510		3.21826	3.17929	2.18789	2.04108	3.27572	0.0723835	0.000568939	0.00828495	4
GmaAffx.93228.1.S1_s_at	Glyma08g06070.1	AT1G48450		1.01824	1.3267	0.500548	0.441449	1.56201	0.0727198	0.00132093	0.00881185	4
GmaAffx.93278.1.S1_s_at	Glyma03g30070.2	AT3G12120		3.00374	2.922	2.74936	2.67853	3.31325	0.041685	0.0021859	0.00926496	4
GmaAffx.9529.1.S1_at	Glyma15g42760.1			-1.87387	-1.93281	-5.39412	-1.87692	-2.46658	0.164319	0.000395602	0.00828495	4
Gma.10577.1.S1_x_at	Glyma17g09280.2	AT1G70600		4.08995	4.05428	3.78656	3.76125	3.76931	0.02347	0.00116669	0.00857942	5
Gma.10584.1.S1_at	Glyma01g03180.2	AT1G23290		4.01141	3.96359	3.65615	3.5731	3.24988	0.0497254	0.00183507	0.00912626	5
Gma.10591.1.S1_at	Glyma01g40810.1	AT1G32470	GLYCINE CLEAVAGE SYSTEM H PROTEIN	2.21778	1.86704	0.243928	0.147103	-0.329776	0.199401	0.00263231	0.00957284	5	PTHR11715
Gma.10737.2.S1_s_at	Glyma01g44700.1	AT4G34670	40S RIBOSOMAL PROTEIN S3A	3.30361	3.20819	2.57728	2.40544	2.86571	0.0531767	0.00100171	0.00844486	5	PTHR11830
Gma.10969.1.S1_a_at	Glyma13g42340.1	AT1G55020	LIPOXYGENASE	1.41397	1.04824	-4.34607	-4.3996	-2.17541	0.440446	0.00167878	0.00901178	5	PTHR11771
Gma.11316.3.S1_s_at	Glyma08g21960.1	AT3G16080	60S RIBOSOMAL PROTEIN L37	4.21124	4.09701	3.67832	3.62088	3.75488	0.0452193	0.00237082	0.00944377	5	PTHR10768
Gma.11362.1.S1_at	Glyma08g11110.1	AT5G65080	MADS BOX PROTEIN	0.46094	0.56633	-0.0515727	-0.0653269	-0.202615	0.063273	0.00304764	0.00982334	5	PTHR11945
Gma.12032.1.S1_at	Glyma10g11550.1	AT1G51400		2.85166	2.03945	0.658292	0.391684	-1.16441	0.258605	0.0021346	0.0092586	5
Gma.12432.1.S1_a_at	Glyma04g35730.1	AT5G33320	SOLUTE CARRIER FAMILY 35	2.4323	2.26842	1.30032	1.24814	0.34489	0.138889	0.00198633	0.00919793	5	PTHR11132
Gma.12488.1.S1_at	Glyma11g37580.1	AT1G67740		0.866874	0.75893	-0.69209	-0.22361	-0.301805	0.125426	0.00297453	0.00980116	5
Gma.12516.1.A1_at	Glyma10g34420.1	AT5G04490		1.13642	1.19227	-0.860896	-0.430473	-2.81741	0.168521	0.000314477	0.00828495	5
Gma.12935.1.A1_at	Glyma05g04000.1	AT2G27830		-0.787853	-1.52973	-2.22124	-4.06257	-3.97383	0.232403	0.00178692	0.00912351	5
Gma.13027.1.A1_at	Glyma11g35080.1	AT2G38120	AMINO ACID TRANSPORTER	0.871019	0.386664	-1.00336	-0.963208	-1.36074	0.160677	0.00202404	0.00920452	5	PTHR22950
Gma.1314.1.S1_at	Glyma13g34290.1	AT1G78660	PROTEASE FAMILY C26 GAMMA-GLUTAMYL HYDROLASE	4.36753	4.15247	2.4233	2.33379	1.61923	0.189412	0.00167629	0.00901178	5	PTHR11315
Gma.13233.1.A1_at	Glyma06g36620.1	AT5G53850	ENOLASE-PHOSPHATASE E-1	1.13704	1.17275	0.854128	0.748609	0.42185	0.0564462	0.00311035	0.00986457	5	PTHR20371
Gma.13969.1.A1_at	Glyma08g13990.1	AT3G26430	ZINC FINGER FYVE DOMAIN CONTAINING PROTEIN	-0.065695	-0.21926	-0.302525	-1.12753	-1.15287	0.0814431	0.00163966	0.00900149	5	PTHR22835:SF27
Gma.14263.1.S1_at	Glyma08g14740.2	AT4G39710		-0.154047	-0.535219	-1.79654	-1.60002	-3.04486	0.185649	0.00196695	0.00918388	5
Gma.15221.2.S1_at	Glyma20g03040.1		ASPARAGINE SYNTHETASE	0.623274	0.912432	0.272754	0.348229	0.0313611	0.0532849	0.00171271	0.00904239	5	PTHR11772
Gma.1527.1.S1_x_at	Glyma18g06510.1	AT5G58490	NAD DEPENDENT EPIMERASE/DEHYDRATASE	1.29484	0.938439	-0.452816	-0.2129	-1.2298	0.157196	0.00149389	0.00890855	5	PTHR10366
Gma.15346.1.A1_at	Glyma19g31260.1	AT2G41330	GLUTAREDOXIN	-0.578936	-0.592485	-1.1744	-1.73587	-1.04807	0.0878964	0.00313737	0.00988804	5	PTHR10168
Gma.15590.2.A1_at				2.23811	2.01356	1.95998	1.88368	1.80645	0.0230358	0.00110942	0.00849026	5
Gma.15638.1.S1_at	Glyma19g39250.2			2.34628	2.21621	1.92767	1.61322	1.52988	0.0633019	0.00267223	0.00959129	5
Gma.15709.2.S1_a_at	Glyma07g31820.1	AT1G28250		0.3624	0.349274	-0.250486	-0.296383	-0.812889	0.060293	0.000634166	0.00828688	5
Gma.15847.2.S1_at	Glyma03g24050.1	AT3G03080	ALCOHOL DEHYDROGENASE RELATED	1.71602	1.3492	0.392493	0.258272	-0.835457	0.162802	0.00194272	0.00915748	5	PTHR11695
Gma.15851.1.S1_at	Glyma05g21370.1	AT3G56340	40S RIBOSOMAL PROTEIN S26	3.12678	2.8049	2.36317	2.20193	1.87885	0.0768686	0.00165025	0.00900149	5	PTHR12538
Gma.15851.1.S1_x_at	Glyma05g21370.1	AT3G56340	40S RIBOSOMAL PROTEIN S26	3.45614	3.16957	2.80488	2.71033	2.06146	0.0884435	0.00220434	0.00926496	5	PTHR12538
Gma.15875.1.S1_at	Glyma09g22270.1	AT3G17860	SUBFAMILY NOT NAMED	0.739473	0.622127	0.355732	0.12846	-0.191651	0.0697288	0.00323293	0.00992026	5	PTHR23418:SF2
Gma.15891.2.S1_at	Glyma12g37130.2	AT1G22800		1.78283	1.98543	1.79378	1.58178	1.63041	0.0276495	0.00254475	0.0095119	5
Gma.16384.1.S1_at	Glyma05g26290.1	AT1G74270	60S RIBOSOMAL PROTEIN L35A	4.42617	4.27755	4.06937	3.96144	3.74747	0.046273	0.00255083	0.0095119	5	PTHR10902
Gma.16404.1.S1_at	Glyma15g17010.1	AT4G15000	60S RIBOSOMAL PROTEIN L27E	4.50873	4.32283	3.99079	3.84272	3.80394	0.0551008	0.0027856	0.0096486	5	PTHR10497
Gma.16411.1.S1_at	Glyma07g08910.1	AT3G61130		0.515503	0.44533	-0.0040709	0.171792	-0.281366	0.0514999	0.0017174	0.00904239	5
Gma.16829.1.S1_x_at	Glyma03g34310.2			4.41062	4.09948	2.3905	2.533	1.70626	0.0818641	7.14e-05	0.00800692	5
Gma.17301.1.A1_at	Glyma18g36130.2			2.15112	2.22063	1.85041	1.68104	1.35844	0.0642424	0.00302028	0.00980845	5
Gma.17427.1.S1_at	Glyma18g50570.1			-0.813867	-0.592157	-1.70956	-3.91742	-4.61477	0.2044	0.000448566	0.00828495	5
Gma.17450.1.S1_at	Glyma11g33590.1	AT2G01670	DIPHOSPHOINOSITOL POLYPHOSPHATE PHOSPHOHYDROLASE	3.49035	3.53575	2.90412	2.69831	2.41811	0.0571211	0.000528543	0.00828495	5	PTHR12629
Gma.17700.3.S1_s_at	Glyma13g24990.1	AT2G20760	CLATHRIN LIGHT CHAIN	1.26895	1.26467	0.861001	0.717	0.320516	0.0643978	0.00188833	0.00915558	5	PTHR10639
Gma.17740.1.S1_at	Glyma03g39480.2	AT3G05560		3.6155	3.32393	2.98243	2.69575	2.847	0.0631979	0.00228984	0.00933733	5
Gma.17774.1.S1_at	Glyma02g43260.1	AT5G41670		4.64785	4.39385	4.08143	3.88369	3.9654	0.0552271	0.00249002	0.0095119	5
Gma.17823.1.S1_s_at	Glyma07g37060.1	AT3G06680	60S RIBOSOMAL PROTEIN L29	3.58903	3.49282	2.89028	2.83327	3.11134	0.057001	0.00209875	0.00922467	5	PTHR12884
Gma.17924.1.S1_at	Glyma09g38430.1	AT3G03340	UNCHARACTERIZED	1.06625	1.21101	0.736586	0.601978	0.79917	0.0446974	0.00284927	0.00971619	5	PTHR12375
Gma.1817.1.S1_s_at	Glyma14g36090.1			0.625279	-0.0869383	-4.59466	-2.58534	-3.24244	0.381358	0.00255181	0.0095119	5
Gma.1829.1.A1_a_at	Glyma08g12340.1	AT1G29110	CYSTEINE PROTEASE FAMILY C1-RELATED	3.49143	3.16923	0.969645	0.966061	-0.436058	0.269951	0.00197196	0.00918388	5	PTHR12411
Gma.1943.1.S1_s_at	Glyma05g30040.1	AT1G55480	CHAPERONE BINDING PROTEIN	0.743605	0.689713	-0.0322552	-0.0918923	-0.876024	0.105635	0.00178914	0.00912626	5	PTHR22904
Gma.1967.1.S1_at	Glyma05g25970.1	AT5G46290	POLYKETIDE SYNTHASE-RELATED	2.33774	2.1534	1.13235	0.879026	-0.509379	0.1886	0.00206479	0.00920452	5	PTHR11712
Gma.2092.2.S1_a_at	Glyma09g30070.2	AT3G17770		0.848324	0.925558	0.268245	-0.00847892	-0.573982	0.111136	0.00279774	0.00965199	5
Gma.227.1.S1_at	Glyma06g02500.1	AT1G20160	SUBTILISIN/KEXIN-RELATED SERINE PROTEASE	4.92826	4.29055	1.37382	1.08548	-2.12792	0.472008	0.00215616	0.00926496	5	PTHR10795
Gma.2326.3.S1_at	Glyma04g39390.1	AT3G27740	CARBAMOYLTRANSFERASE RELATED	3.13375	3.15344	2.70314	2.74917	2.52232	0.0435234	0.00166319	0.00900934	5	PTHR11405
Gma.2360.1.S1_at	Glyma10g32080.1	AT4G10340	CHLOROPHYLL A/B BINDING PROTEIN	2.86235	2.45262	1.28934	1.27785	-0.136247	0.0989304	0.000147953	0.00800692	5	PTHR21649
Gma.2360.3.S1_at	Glyma09g28200.1	AT4G10340	CHLOROPHYLL A/B BINDING PROTEIN	4.11134	4.0106	2.47418	2.36147	0.692979	0.18964	0.000948329	0.00838153	5	PTHR21649
Gma.2360.3.S1_x_at	Glyma09g28200.1	AT4G10340	CHLOROPHYLL A/B BINDING PROTEIN	3.89499	3.7551	2.04384	1.94773	0.276007	0.237869	0.00180953	0.00912626	5	PTHR21649
Gma.248.1.S1_s_at	Glyma08g08910.1	AT5G46290	POLYKETIDE SYNTHASE-RELATED	2.75847	2.72854	1.68719	1.75554	1.42115	0.109251	0.00254866	0.0095119	5	PTHR11712
Gma.2530.1.S1_at	Glyma13g19830.1	AT5G02790	GLUTATHIONE S-TRANSFERASE, GST, SUPERFAMILY, GST DOMAIN CONTAINING	3.60834	3.28046	2.50189	2.38433	2.07937	0.119747	0.00326819	0.00994056	5	PTHR11260
Gma.2542.1.S1_at	Glyma06g38160.1	AT5G54190	SHORT-CHAIN DEHYDROGENASES/REDUCTASE	3.15061	2.39019	0.963269	0.697337	0.734581	0.208288	0.0033035	0.00995496	5	PTHR19410
Gma.2668.2.A1_at	Glyma06g02880.2	AT2G35550		1.94513	1.8075	1.71077	1.57266	1.6534	0.022095	0.00156202	0.00895394	5
Gma.2705.1.S1_at	Glyma07g03250.1	AT1G15290	EUKARYOTIC TRANSLATION INITIATION FACTOR 3 SUBUNIT (EIF-3)	1.91851	1.79869	0.216614	0.410072	-0.993553	0.214562	0.00271639	0.00959344	5	PTHR12601
Gma.3033.1.S1_at	Glyma10g41250.1	AT2G30560		0.540221	0.0422739	-0.904707	-0.674545	-1.35235	0.11358	0.00143266	0.00890459	5
Gma.3055.1.S1_at	Glyma12g12710.1	AT2G20690	FAMILY NOT NAMED	1.85593	1.73014	1.26355	1.2381	1.38844	0.0200214	7.6e-05	0.00800692	5	PTHR21098
Gma.3082.2.S1_a_at	Glyma08g42220.1	AT2G42910	RIBOSE-PHOSPHATE PYROPHOSPHOKINASE	1.50292	1.32096	0.910258	0.790706	0.82313	0.0414868	0.000790717	0.00838153	5	PTHR10210
Gma.3128.1.S1_at	Glyma10g06740.1	AT2G21170	TRIOSEPHOSPHATE ISOMERASE	1.02861	0.870842	0.30096	-0.0370125	-0.636402	0.116118	0.00236921	0.00944377	5	PTHR21139
Gma.3137.1.S1_at	Glyma18g47570.1	AT3G54900	GLUTAREDOXIN	2.809	2.45855	2.48908	2.13632	2.07226	0.0540604	0.00297873	0.00980116	5	PTHR10293
Gma.3161.2.S1_at	Glyma13g07320.1	AT1G14130	FE(II)/ ASCORBATE OXIDASE SUPERFAMILY	3.85467	3.46243	2.90037	2.75449	2.20241	0.108812	0.00230675	0.00933733	5	PTHR10209
Gma.3189.1.S1_at	Glyma09g30300.1	AT1G73500	MAPKK-RELATED SERINE/THREONINE PROTEIN KINASES	0.932931	0.560469	0.262768	0.340166	-0.346111	0.0305832	5.41e-05	0.00800692	5	PTHR22986
Gma.322.1.S1_a_at	Glyma17g00470.2	AT1G57720		2.71836	2.65353	2.23759	2.29111	1.84731	0.0592433	0.00222586	0.00927255	5
Gma.3317.1.S1_a_at	Glyma13g17350.1	AT3G26060	PEROXIREDOXIN	1.18163	0.951093	0.486927	0.408317	0.237021	0.0503826	0.000749555	0.00838153	5	PTHR10681
Gma.3650.1.S1_at	Glyma13g27840.1	AT1G03220	ASPARTYL PROTEASES	2.63153	2.43069	1.68377	1.7646	1.20271	0.0793475	0.000981075	0.00838429	5	PTHR13683
Gma.3688.1.S1_at	Glyma18g05590.1	AT5G58240	HISTIDINE TRIAD (HIT) PROTEIN	0.820793	0.499808	-0.178618	-0.340324	-0.474897	0.0905203	0.00185172	0.00913065	5	PTHR23089
Gma.3792.1.A1_at	Glyma01g36180.1	AT1G42960		1.65112	0.981556	0.219114	-0.0225407	0.257511	0.103712	0.00145093	0.00890855	5
Gma.3820.3.S1_a_at	Glyma06g17930.4	AT1G30230		4.2702	4.28057	3.98059	3.85114	3.53554	0.0502865	0.00189766	0.00915558	5
Gma.3824.1.S1_at	Glyma09g32680.1	AT2G20040	PROTEIN PHOSPHATASE 2C	1.83055	1.9801	1.27353	1.22558	0.86211	0.076922	0.00215348	0.00926496	5	PTHR13832
Gma.3901.1.S1_at	Glyma15g04710.1	AT2G28680		3.1263	3.02569	2.31041	2.25984	1.72944	0.053155	0.000203982	0.0082779	5
Gma.4032.2.S1_at	Glyma06g09880.1	AT4G24620	GLUCOSE-6-PHOSPHATE ISOMERASE	0.574952	0.488101	0.190938	-0.219895	-0.39299	0.0468231	0.000424104	0.00828495	5	PTHR11469
Gma.4193.2.S1_s_at	Glyma02g01220.2	AT3G05840		1.8895	2.11512	1.75819	1.64338	1.78261	0.0256889	0.00123146	0.00867609	5
Gma.4344.1.S1_s_at	Glyma05g02980.1	AT4G24820	26S PROTESOME SUBUNIT 6	3.79341	3.78438	3.54653	3.54062	3.3309	0.0232685	0.000600318	0.00828688	5	PTHR14145
Gma.4523.1.S1_at	Glyma04g14810.1	AT3G23640	ALPHA-GLUCOSIDASE	2.99025	2.92558	2.15992	2.1753	1.5747	0.0719636	0.000624744	0.00828688	5	PTHR22762
Gma.4593.1.S1_x_at	Glyma16g28070.1	AT5G54270	CHLOROPHYLL A/B BINDING PROTEIN	3.41027	3.02498	0.543774	0.73875	-1.01636	0.159565	0.00016318	0.00800692	5	PTHR21649
Gma.4722.1.S1_at	Glyma15g10420.1	AT1G02140	FAMILY NOT NAMED	1.78403	1.65465	1.05096	0.803965	0.138481	0.0585596	0.000172777	0.00800692	5	PTHR12638
Gma.5204.1.S1_x_at	Glyma08g05410.1	AT1G73760	RING FINGER PROTEIN 24-RELATED	1.29128	1.25355	0.69964	0.733648	0.196358	0.0819121	0.00295072	0.00979299	5	PTHR22766
Gma.5672.1.A1_at	Glyma13g30560.1	AT4G18480		2.49599	2.16844	0.679946	0.653684	0.405496	0.107542	0.000433851	0.00828495	5
Gma.5672.4.S1_at	Glyma11g07980.1	AT1G75630	VACUOLAR ATP SYNTHASE PROTEOLIPID SUBUNIT	3.36512	3.19509	2.67496	2.63508	2.29497	0.0615628	0.00110998	0.00849026	5	PTHR10263
Gma.5683.2.S1_at	Glyma15g11530.2	AT1G11840		4.35979	4.19958	4.10344	3.88956	3.6875	0.0434539	0.00205718	0.00920452	5
Gma.5796.1.S1_at	Glyma20g38740.1	AT1G50480	METHYLENETETRAHYDROFOLATE DEHYDROGENASE	3.66388	3.50081	3.19138	3.21935	2.82386	0.0588237	0.00304776	0.00982334	5	PTHR10025
Gma.6172.1.S1_at	Glyma12g06770.1	AT3G46560	MITOCHONDRIAL IMPORT INNER MEMBRANE TRANSLOCASE SUBUNIT TIM9	2.39063	2.23021	1.69716	1.72363	1.51977	0.0482138	0.000775692	0.00838153	5	PTHR10898
Gma.6222.1.S1_at	Glyma10g06560.1		SUBFAMILY NOT NAMED	2.4566	2.54487	1.65714	1.63664	2.13846	0.0676189	0.00173298	0.0090632	5	PTHR21717:SF3
Gma.6404.1.S1_at	Glyma15g00610.1	AT2G32060	40S RIBOSOMAL PROTEIN S12	3.79385	3.62176	2.81115	2.70591	2.51397	0.0816086	0.0011329	0.0085377	5	PTHR11843
Gma.6515.1.S1_s_at	Glyma20g23470.1			2.40174	2.3356	2.00257	1.87556	1.59531	0.0502628	0.00146101	0.00890855	5
Gma.6575.1.S1_at	Glyma15g23220.1	AT4G18100	60S RIBOSOMAL PROTEIN L32 AND DNA-DIRECTED RNA POLYMERASE II, SUBUNIT N	4.70589	4.56707	4.09974	4.04041	3.91793	0.0585937	0.00224329	0.00930431	5	PTHR23413
Gma.6664.1.S1_s_at	Glyma03g34310.1	AT2G36830	AQUAPORIN TRANSPORTER	4.17476	3.90187	2.34857	2.41039	2.32604	0.0530852	3.24e-05	0.00766242	5	PTHR19139
Gma.6941.2.S1_a_at	Glyma16g26110.1	AT3G07950	FAMILY NOT NAMED	1.70044	1.49654	1.11187	1.00791	1.37695	0.0492542	0.00257704	0.00952192	5	PTHR13377
Gma.7096.1.S1_at	Glyma14g00500.1	AT4G35260	DECARBOXYLATING DEHYDROGENASES-ISOCITRATE, ISOPROPYLMALATE, TARTRATE	2.53889	2.38818	1.86885	1.8643	1.50405	0.0686703	0.00193609	0.00915558	5	PTHR11835
Gma.756.1.S1_s_at	Glyma02g43080.1	AT2G17360	30S/40S RIBOSOMAL PROTEIN S4	4.10828	4.04869	3.49758	3.29328	3.46392	0.0554014	0.0014152	0.00890459	5	PTHR11581
Gma.7599.1.S1_a_at	Glyma20g24400.3	AT3G54250		2.47828	2.18824	1.53759	1.41948	0.58513	0.134761	0.00306572	0.00984775	5
Gma.7690.1.S1_at	Glyma10g11570.1	AT3G21055	TRNA-DIHYDROURIDINE SYNTHASE	1.67154	1.1389	-0.378548	-0.8712	-1.92476	0.188205	0.00076702	0.00838153	5	PTHR11082
Gma.7980.1.A1_at	Glyma04g04400.2	AT1G47128		-0.105356	-0.45348	-1.91024	-2.10007	-3.10028	0.204465	0.00208215	0.00922467	5
Gma.8037.1.S1_at	Glyma14g04770.1	AT3G11830	CHAPERONIN	3.28027	3.21058	2.75997	2.7524	2.17684	0.0754777	0.00234272	0.00939251	5	PTHR11353
Gma.8048.1.S1_at	Glyma08g16050.1			0.480538	0.290927	-1.45843	-1.49685	-2.09224	0.212707	0.00308242	0.00986056	5
Gma.8329.1.S1_at	Glyma12g08050.1	AT2G37190	60S RIBOSOMAL PROTEIN L12	3.15507	3.09262	2.36293	2.44583	2.30674	0.0713302	0.00241305	0.009472	5	PTHR11661
Gma.8329.1.S1_s_at	Glyma12g08050.1	AT2G37190	60S RIBOSOMAL PROTEIN L12	3.55619	3.40109	2.97857	2.96375	2.46439	0.0784469	0.00310342	0.00986226	5	PTHR11661
Gma.8414.1.S1_s_at	Glyma05g36450.1	AT5G35360	CARBOXYLASE:PYRUVATE/ACETYL-COA/PROPIONYL-COA	3.7853	3.50036	2.50161	2.60146	2.77864	0.0893015	0.00164961	0.00900149	5	PTHR18866
Gma.8525.1.S1_s_at	Glyma01g36780.1	AT5G42180		1.20141	1.45614	-3.276	-1.88357	-1.47419	0.31763	0.00161472	0.00898815	5
Gma.866.1.S1_at	Glyma09g00810.1	AT1G11910	ASPARTYL PROTEASES	2.05024	1.93121	0.837841	1.03125	-0.166965	0.153357	0.002308	0.00933733	5	PTHR13683
Gma.8674.3.A1_at	Glyma12g04110.1	AT2G16130	SUGAR TRANSPORTER	1.83636	1.5518	0.607905	0.597216	0.503617	0.0978501	0.00168564	0.00901543	5	PTHR11600
Gma.896.1.S1_at	Glyma14g03660.1	AT4G33355		2.31265	1.70934	-1.27053	-0.910742	-3.86259	0.455451	0.00307265	0.00985888	5
Gma.932.1.S1_at	Glyma19g18330.5	AT3G01910		2.56843	2.53952	2.22798	2.08308	2.32046	0.0309264	0.00142186	0.00890459	5
Gma.9956.1.S1_at	Glyma15g26790.1	AT5G06860	SERINE-THREONINE PROTEIN KINASE, PLANT-TYPE	2.17825	2.25921	0.256189	0.213436	0.203099	0.12043	0.000428197	0.00828495	5	PTHR23258
Gma.9978.2.S1_at	Glyma15g14000.1	AT2G34770	FATTY ACID HYDROXYLASE	1.57827	1.49627	0.507311	0.376281	-0.722185	0.158937	0.00224805	0.009315	5	PTHR12863
GmaAffx.10629.1.S1_s_at	Glyma13g08890.1	AT2G30810		2.26315	1.51725	-3.04445	-1.17432	-1.39942	0.374498	0.00233573	0.0093825	5
GmaAffx.12519.1.S1_at	Glyma12g08260.1			-2.11312	-1.70461	-5.14307	-4.53903	-5.31443	0.27444	0.00180688	0.00912626	5
GmaAffx.1301.70.S1_s_at	Glyma05g00620.1	AT1G31330		3.27738	2.93257	1.60602	1.71094	0.846928	0.145409	0.00124308	0.00867609	5
GmaAffx.13655.1.A1_at	Glyma17g29660.1			1.37493	0.84405	0.192095	-0.247235	0.216249	0.0854059	0.000933888	0.00838153	5
GmaAffx.17305.1.S1_at	Glyma18g02850.1	AT2G15300	SERINE-THREONINE PROTEIN KINASE, PLANT-TYPE	0.294745	0.784659	0.212904	-0.0547459	-0.253513	0.0408669	0.000336888	0.00828495	5	PTHR23258
GmaAffx.19179.1.S1_at	Glyma12g09020.1			-0.803627	-1.09691	-2.13064	-1.77208	-1.69114	0.085996	0.00183757	0.00912626	5
GmaAffx.19542.1.S1_at	Glyma07g32760.2	AT5G10460		0.517847	0.336624	-0.217171	-0.284243	-0.408436	0.0700546	0.00234651	0.00939443	5
GmaAffx.19991.1.S1_at	Glyma11g33020.1	AT5G63700		-0.318778	-0.197353	-0.761983	-0.955938	-0.768089	0.0501574	0.00159921	0.00897363	5
GmaAffx.20146.1.S1_at	Glyma12g34610.1	AT4G27280	CALMODULIN	1.49171	0.952081	-1.41999	-1.04785	-3.09773	0.23256	0.000698102	0.00838153	5	PTHR10891
GmaAffx.20168.1.S1_at	Glyma07g32760.3	AT5G10460		0.434503	0.350876	-0.0152524	-0.202503	-0.618841	0.0735026	0.00239713	0.00947129	5
GmaAffx.21734.1.S1_at	Glyma02g16560.1	AT3G04860		-0.377814	-0.589382	-1.1356	-0.913121	-1.30366	0.0352157	0.000213595	0.00828495	5
GmaAffx.24048.1.S1_at	Glyma04g41900.2	AT3G28050		-0.165824	-0.425881	-1.24961	-1.19711	-1.78767	0.106601	0.00190927	0.00915558	5
GmaAffx.25612.1.S1_at	Glyma03g16480.1		ASPARTATEAMMONIA/ARGININOSUCCINATE/ADENYLOSUCCINATE LYASE	0.598543	0.420664	-1.8955	-2.50512	-4.34398	0.240772	0.000517971	0.00828495	5	PTHR11444
GmaAffx.32562.1.S1_at	Glyma08g09600.1	AT2G02150	PENTATRICOPEPTIDE REPEAT-CONTAINING PROTEIN	-0.666925	-0.404736	-0.915941	-0.988364	-1.39433	0.0671898	0.00298113	0.00980116	5	PTHR10483
GmaAffx.343.1.S1_at	Glyma13g01310.1	AT5G57685		2.91793	2.80648	1.94359	1.97334	1.98603	0.0569984	0.000522412	0.00828495	5
GmaAffx.34404.1.S1_at	Glyma04g38150.1		CALCIUM/CALMODULIN-DEPENDENT PROTEIN KINASE-RELATED	1.2343	1.12445	0.478003	0.0980509	-0.686636	0.140765	0.00280357	0.00965645	5	PTHR22982
GmaAffx.35011.1.S1_s_at	Glyma20g31630.1	AT1G34430	DIHYDROLIPOAMIDE ACETYL/SUCCINYL-TRANSFERASE-RELATED	1.14576	1.00175	0.312813	0.185149	-0.0818618	0.0781747	0.0013021	0.00878573	5	PTHR23151
GmaAffx.35595.2.S1_at	Glyma12g03540.1	AT4G34960	CYCLOPHILIN	1.14196	1.29611	0.675436	0.508801	0.167952	0.084724	0.00310492	0.00986226	5	PTHR11071
GmaAffx.37175.1.S1_at	Glyma17g12910.1	AT2G26910	ATP-BINDING CASSETTE TRANSPORTER	-1.6761	-1.22685	-2.00278	-3.05639	-3.05882	0.137031	0.00211056	0.00922467	5	PTHR19241
GmaAffx.42595.1.A1_at	Glyma19g29880.1	AT1G74040	ISOPROPYLMALATE SYNTHASE RELATED	3.12745	3.12133	2.2642	2.18227	1.13159	0.127139	0.00159434	0.00896299	5	PTHR10277
GmaAffx.43965.1.S1_at	Glyma15g06160.1	AT3G57150	CENTROMERE/MICROTUBULE BINDING PROTEIN CBF5	2.87043	2.90929	2.23402	2.36169	1.63018	0.0960665	0.00308187	0.00986056	5	PTHR23127
GmaAffx.46263.1.S1_at	Glyma17g04760.1	AT3G17600		0.828697	0.761427	-0.1809	-0.191078	-1.41436	0.117687	0.000795357	0.00838153	5
GmaAffx.47160.1.A1_at	Glyma06g08950.1	AT3G63520	CARTENOID OXYGENASE	0.581819	0.356337	-0.868531	-0.833738	-2.11048	0.082051	9.63e-05	0.00800692	5	PTHR10543
GmaAffx.47232.1.A1_at	Glyma16g25860.1	AT5G66570		2.11848	1.80587	0.324687	0.424311	-1.16381	0.113615	0.00016348	0.00800692	5
GmaAffx.47829.1.A1_at	Glyma06g04300.1	AT1G07700	THIOREDOXIN-RELATED	-0.326338	-0.573703	-1.59298	-1.65774	-1.45155	0.0818901	0.000857078	0.00838153	5	PTHR10438
GmaAffx.48130.1.S1_at	Glyma13g20760.1		SUBFAMILY NOT NAMED	2.17057	2.3505	1.70075	1.47481	1.72541	0.042034	0.000522839	0.00828495	5	PTHR21717:SF3
GmaAffx.48287.1.S1_at	Glyma20g00220.1	AT3G20020	PROTEIN ARGININE N-METHYLTRANSFERASE	0.757814	0.517372	-0.0062766	-0.114838	0.103408	0.0503143	0.000969948	0.00838153	5	PTHR11006
GmaAffx.48927.1.S1_at	Glyma18g06680.1	AT3G51770	O-LINKED N-ACETYLGLUCOSAMINE TRANSFERASE, OGT	-1.01108	-1.42549	-1.16482	-4.07781	-4.02934	0.270519	0.00244722	0.00950335	5	PTHR23083
GmaAffx.50807.1.S1_at	Glyma06g11860.1	AT1G77590	AMP DEPENDENT LIGASE/SYNTHETASE	2.14848	2.00787	0.804666	0.920724	-0.620906	0.202138	0.00295027	0.00979299	5	PTHR11968
GmaAffx.50807.2.S1_at	Glyma06g11860.1	AT1G77590	AMP DEPENDENT LIGASE/SYNTHETASE	2.21291	2.12686	0.689021	0.781577	-0.143225	0.123015	0.000627836	0.00828688	5	PTHR11968
GmaAffx.54397.1.A1_at	Glyma05g03440.1	AT1G63160	REPLICATION FACTOR C / DNA POLYMERASE III GAMMA-TAU SUBUNIT	1.84266	1.76973	1.11888	1.00788	0.436819	0.0827757	0.00115968	0.00857423	5	PTHR11669
GmaAffx.55626.2.A1_at	Glyma04g13080.1		PROTEASE M3 THIMET OLIGOPEPTIDASE-RELATED	0.0611638	-0.0571791	-0.320768	-0.575187	-0.436407	0.042147	0.00182888	0.00912626	5	PTHR11804
GmaAffx.57177.1.S1_at	Glyma02g39150.1			0.00452322	-0.105279	-1.20513	-1.71588	-0.69276	0.0906685	0.000687627	0.00838083	5
GmaAffx.57525.2.S1_at	Glyma20g35180.1	AT3G23250	MYB-RELATED	-2.39817	-4.76342	-2.144	-5.40913	-4.11027	0.238768	0.00209949	0.00922467	5	PTHR10641
GmaAffx.59686.1.S1_at	Glyma05g14330.2			2.80566	2.43198	1.88511	1.82236	1.14855	0.0983694	0.00164007	0.00900149	5
GmaAffx.5985.1.S1_at	Glyma07g05310.2	AT5G63140		1.23002	0.928932	0.351094	0.168086	0.170038	0.0857327	0.00273774	0.00961209	5
GmaAffx.60021.1.S1_at	Glyma02g44060.1	AT5G08420	FAMILY NOT NAMED	0.773268	0.784873	0.0242216	-0.099289	-0.497712	0.103099	0.00304362	0.00982114	5	PTHR12581
GmaAffx.60971.1.S1_at	Glyma07g39650.2	AT5G48150		-0.104992	-0.485786	-2.9424	-1.05196	-2.29887	0.211267	0.0026063	0.00952192	5
GmaAffx.61023.1.S1_at	Glyma13g38130.1			1.27834	1.16307	0.216892	0.320708	-0.536634	0.0939937	0.000721389	0.00838153	5
GmaAffx.63524.1.S1_at	Glyma15g01270.1	AT3G57350	NUCLEAR PORE COMPLEX PROTEIN NUP93 (NUCLEOPORIN NUP93) (DEAD EYE PROTEIN)	1.78513	1.80789	1.32639	1.32377	1.01997	0.0354741	0.000354242	0.00828495	5	PTHR11225
GmaAffx.63740.1.S1_at	Glyma12g01080.2	AT3G21640		1.25941	1.20443	0.854418	0.682431	0.671648	0.0456275	0.00192659	0.00915558	5
GmaAffx.64349.1.S1_at	Glyma20g38490.1	AT3G55140		0.455181	0.0561636	-0.0772168	-0.45257	-0.698785	0.074003	0.00206055	0.00920452	5
GmaAffx.64505.1.A1_at	Glyma1198s00200.1			1.09061	1.18425	0.686654	0.89349	0.501721	0.0324034	0.000507792	0.00828495	5
GmaAffx.67389.1.S1_at	Glyma08g46630.1	AT1G06620	FE(II)/ ASCORBATE OXIDASE SUPERFAMILY	0.320804	0.0819874	-1.55938	-1.7415	-1.53034	0.174555	0.0025788	0.00952192	5	PTHR10209
GmaAffx.69271.1.S1_at	Glyma09g36530.1			0.178382	0.084226	-0.197626	-0.582817	-0.571198	0.0540157	0.00149778	0.00890855	5
GmaAffx.70613.1.S1_at	Glyma07g39310.1	AT1G11950	JUMONJI DOMAIN CONTAINING PROTEIN-RELATED INCLUDING HAIRLESS	-0.689869	-0.074485	-0.824951	-0.721808	-1.05509	0.0551617	0.00148942	0.00890855	5	PTHR12549
GmaAffx.72583.1.S1_at	Glyma10g38450.2			1.798	1.69748	1.26226	1.50908	1.08615	0.0287547	0.00025926	0.00828495	5
GmaAffx.7416.1.A1_at	Glyma04g02350.1	AT1G76020	FAMILY NOT NAMED	1.87362	1.66313	0.183188	-0.0223106	-1.22284	0.161704	0.000726605	0.00838153	5	PTHR13516
GmaAffx.75459.1.S1_s_at	Glyma15g04710.2	AT2G28680		2.57464	2.47274	1.80973	1.79028	1.05132	0.0781281	0.000745997	0.00838153	5
GmaAffx.77010.2.S1_at	Glyma04g00200.1	AT4G38240	ALPHA-1,3-MANNOSYL-GLYCOPROTEIN BETA-1, 2-N-ACETYLGLUCOSAMINYLTRANSFERASE	1.43575	1.49525	1.1055	0.971086	0.910135	0.0445505	0.00213821	0.00926496	5	PTHR10468
GmaAffx.77127.1.S1_at	Glyma20g36020.1	AT4G10570	UBIQUITIN SPECIFIC PROTEASE FAMILY C19-RELATED	0.555776	0.781497	0.402541	0.220179	0.268999	0.027567	0.000611675	0.00828688	5	PTHR10420
GmaAffx.79227.1.S1_at	Glyma15g38480.1	AT1G17020	FE(II)/ ASCORBATE OXIDASE SUPERFAMILY	-0.255142	-0.436431	-0.820261	-1.35856	-1.96811	0.087978	0.000714138	0.00838153	5	PTHR10209
GmaAffx.8024.1.A1_at	Glyma17g08580.1	AT5G61060	HISTONE DEACETYLASE	0.938883	0.537477	0.0424802	0.201052	0.268839	0.0560385	0.00181509	0.00912626	5	PTHR10625
GmaAffx.80245.1.S1_at	Glyma17g01730.1	AT4G04720	CALCIUM/CALMODULIN-DEPENDENT PROTEIN KINASE-RELATED	2.71124	2.60644	1.99584	1.82103	1.14263	0.0920679	0.00123557	0.00867609	5	PTHR22982
GmaAffx.81219.1.A1_s_at	Glyma03g36750.1			1.55957	1.23216	0.57715	0.308994	-0.50492	0.142684	0.00267049	0.00959129	5
GmaAffx.83292.2.S1_s_at	Glyma07g30210.1	AT2G14170	ALDEHYDE DEHYDROGENASE-RELATED	1.18359	1.26938	0.564845	0.579242	0.186907	0.0662912	0.00124889	0.00867609	5	PTHR11699
GmaAffx.83603.1.S1_at	Glyma07g29630.1	AT2G19940		0.691206	0.65588	-0.414239	-0.218987	-1.40538	0.118353	0.000991619	0.00839813	5
GmaAffx.84572.1.S1_at	Glyma16g29900.1	AT5G52510		1.07548	1.19435	0.63051	0.649222	0.48573	0.0474203	0.00156827	0.00895394	5
GmaAffx.84803.1.S1_at	Glyma08g47920.1	AT5G16070	CHAPERONIN	2.39699	2.50181	1.82209	1.78013	1.72011	0.0675268	0.00294254	0.00979299	5	PTHR11353
GmaAffx.85726.1.S1_at	Glyma18g00460.2	AT3G59780		0.519523	0.520368	0.0860131	0.303163	0.0756703	0.0317953	0.00124779	0.00867609	5
GmaAffx.85881.1.S1_at	Glyma18g02490.1	AT2G40490	METHYLTETRAHYDROFOLATE:HOMOCYSTEINE METHYLTRANSFERASE RELATED	0.192068	-0.0645856	-1.01941	-0.5644	-0.355976	0.0678177	0.0012726	0.00873018	5	PTHR21091
GmaAffx.86331.1.S1_at	Glyma05g34360.2	AT3G20000		2.00483	1.92353	1.41458	1.43927	1.45303	0.0514746	0.0026968	0.00959344	5
GmaAffx.87100.1.S1_at	Glyma12g02330.1	AT4G10320	ISOLEUCYL, LEUCYL, TYROSYL, VALYL AND METHIONYL-TRNA SYNTHETASES	0.582854	1.03177	-0.158084	-0.469449	-0.785455	0.113242	0.00145766	0.00890855	5	PTHR11946
GmaAffx.87338.1.S1_at	Glyma04g04450.1	AT3G46630		1.07097	0.944384	0.428976	0.24342	0.387763	0.0651369	0.00272183	0.00959344	5
GmaAffx.87504.1.S1_at	Glyma08g20450.1	AT3G13882		2.17371	2.1078	1.76964	1.59203	1.11061	0.0806006	0.00335973	0.00999094	5
GmaAffx.88383.1.S1_s_at	Glyma01g06570.1			3.8938	3.75842	3.33441	3.21438	3.10265	0.0600714	0.00249669	0.0095119	5
GmaAffx.89113.1.A1_at	Glyma03g34310.2	AT2G36830		-1.55663	-1.65551	-4.06669	-3.22567	-3.50649	0.185142	0.00198962	0.00919793	5
GmaAffx.89113.1.S1_x_at	Glyma03g34310.2	AT2G36830		3.50029	3.14907	1.56426	1.61774	0.845081	0.120061	0.000365112	0.00828495	5
GmaAffx.89259.1.S1_s_at	Glyma07g00900.2	AT1G55020		0.247447	0.49572	-1.08681	-1.50901	-0.785882	0.134287	0.00163804	0.00900149	5
GmaAffx.90001.1.S1_at	Glyma08g08040.1	AT3G46940	FAMILY NOT NAMED	0.730211	0.491768	-0.328815	-0.404491	-0.829637	0.116856	0.0028093	0.0096684	5	PTHR13370
GmaAffx.90056.1.S1_s_at	Glyma11g33590.1	AT2G01670	DIPHOSPHOINOSITOL POLYPHOSPHATE PHOSPHOHYDROLASE	3.28576	3.37721	2.50936	2.43521	2.61297	0.0625698	0.00106062	0.00847315	5	PTHR12629
GmaAffx.90084.1.S1_at	Glyma15g42150.1		RIBOSOMAL PROTEIN S2, EUKARYOTIC AND ARCHAEAL FORM	2.07753	1.86445	0.663384	0.696812	0.282985	0.134395	0.00222	0.00926743	5	PTHR11489
GmaAffx.90543.1.S1_at	Glyma11g33160.1	AT5G17310	UDP- GLUCOSE PYROPHOSPHORYLASE	1.30056	1.44437	0.678836	0.717042	0.764784	0.0544539	0.00144513	0.00890846	5	PTHR11952
GmaAffx.90838.1.S1_at	Glyma18g02970.1	AT1G08360	60S RIBOSOMAL PROTEIN L10A - RELATED	2.99008	2.94429	2.29789	2.15257	2.14871	0.053094	0.000701536	0.00838153	5	PTHR23105
GmaAffx.91300.1.S1_at	Glyma03g00920.1	AT5G17770	NADH-CYTOCHROME B5 REDUCTASE	1.36523	1.33055	0.31952	0.0781864	-0.231966	0.118452	0.00189403	0.00915558	5	PTHR19370
GmaAffx.91330.1.S1_at	Glyma11g15790.1	AT3G45600		1.42281	1.40294	1.16842	0.866963	0.569566	0.0613189	0.00219921	0.00926496	5
GmaAffx.91582.1.S1_s_at	Glyma19g27250.1	AT5G14030	TRANSLOCON-ASSOCIATED PROTEIN, BETA SUBUNIT PRECURSOR (TRAP-BETA) (SIGNAL SEQUENCE RECEPTOR BETA SUBUNIT)	4.27979	4.20672	3.59238	3.4745	2.67522	0.110868	0.00235032	0.00940528	5	PTHR12861
GmaAffx.91749.1.S1_s_at	Glyma15g26790.1	AT5G06860	SERINE-THREONINE PROTEIN KINASE, PLANT-TYPE	2.19035	2.05855	-0.1774	-0.19382	-0.585911	0.213022	0.00174638	0.00908173	5	PTHR23258
GmaAffx.92105.1.S1_s_at	Glyma03g34310.1	AT2G36830	AQUAPORIN TRANSPORTER	4.82552	4.68735	4.09051	4.0361	3.66816	0.0872445	0.00294151	0.00979299	5	PTHR19139
GmaAffx.92176.1.S1_s_at	Glyma03g23890.1	AT5G16990	ALCOHOL DEHYDROGENASE RELATED	3.14081	2.96689	2.6055	2.45782	2.04384	0.0807459	0.00333386	0.00998586	5	PTHR11695
GmaAffx.92229.1.S1_at	Glyma02g12930.1	AT1G26480	14-3-3	2.39259	2.34615	1.41939	1.33861	0.711742	0.120135	0.00217617	0.00926496	5	PTHR18860
GmaAffx.92229.1.S1_s_at	Glyma02g12930.1	AT1G26480	14-3-3	2.66334	2.63989	1.87349	1.70492	1.13731	0.0944745	0.00125656	0.0087088	5	PTHR18860
GmaAffx.92904.1.S1_s_at	Glyma19g20320.1	AT3G56490	HISTIDINE TRIAD (HIT) PROTEIN	3.28682	3.136	2.84195	2.65643	2.21083	0.0569484	0.000939023	0.00838153	5	PTHR23089
GmaAffx.92952.1.S1_at	Glyma01g41620.2	AT4G17390		0.235344	0.322696	-0.284317	-0.505876	-0.388644	0.0587607	0.00165119	0.00900149	5
GmaAffx.92986.1.S1_at	Glyma13g19830.3	AT5G02790		3.01618	2.92411	1.91498	1.62652	1.42235	0.130777	0.00266546	0.00958782	5
GmaAffx.93190.1.S1_s_at	Glyma08g08770.2	AT1G29930		4.70275	4.38352	2.86497	2.91193	1.35864	0.200973	0.00141049	0.00890459	5
GmaAffx.93557.1.S1_s_at	Glyma03g34830.1	AT2G36530	ENOLASE	4.0128	4.0036	3.23382	3.04838	2.13637	0.125238	0.00187743	0.00915558	5	PTHR11902
GmaAffx.971.1.S1_at	Glyma13g44690.1		40S RIBOSOMAL PROTEIN S12	1.61831	1.27577	0.652489	0.289062	-0.109387	0.118179	0.00219445	0.00926496	5	PTHR11843
Gma.10004.1.S1_at	Glyma09g38640.1	AT5G36290	TRANSMEMBRANE PROTEIN HTP-1 RELATED	2.26693	2.23638	1.91445	2.02701	1.28973	0.0636136	0.0018765	0.00915558	6	PTHR12608
Gma.10024.1.S1_at	Glyma19g41700.1			0.312429	0.0815018	-0.314163	-0.515451	-3.60069	0.295845	0.00324557	0.00992486	6
Gma.10066.1.S1_at	Glyma16g05760.1	AT3G26960		2.91075	2.73754	2.27419	2.11929	-1.19947	0.297137	0.00264045	0.00957782	6
Gma.1007.1.S1_a_at	Glyma18g04450.1	AT1G18210	CALMODULIN	1.18831	0.980272	0.395105	0.495477	-0.682531	0.087186	0.000599219	0.00828688	6	PTHR10891
Gma.1007.2.S1_at	Glyma11g33790.2	AT1G18210		0.597217	0.368638	0.00722979	0.145244	-1.24511	0.121847	0.00230976	0.00933733	6
Gma.10168.1.S1_at	Glyma03g33790.1	AT3G01390	VACUOLAR ATP SYNTHASE SUBUNIT G	1.93669	1.71262	0.573163	0.0970359	-3.10098	0.350436	0.00250533	0.0095119	6	PTHR12713
Gma.10475.1.S1_at	Glyma17g03680.1	AT3G17040	PRE-MRNA SPLICING FACTOR	0.332379	0.180636	-0.128698	-0.17571	-2.26962	0.125194	0.000563149	0.00828495	6	PTHR11246
Gma.10577.2.S1_at	Glyma05g02570.1	AT1G70600	60S RIBOSOMAL PROTEIN L27A	2.10328	1.77084	1.27248	1.2695	-0.0746528	0.127734	0.00158367	0.00895733	6	PTHR11721
Gma.10579.1.S1_at	Glyma17g00950.1	AT5G47670	TATA-BINDING PROTEIN-ASSOCIATED PHOSPHOPROTEIN	3.99093	3.97728	3.0598	3.01934	-0.497765	0.211423	0.00048978	0.00828495	6	PTHR11064
Gma.10694.1.S1_at	Glyma11g34010.3	AT3G48670		1.62	1.29117	0.470288	0.140621	-1.78594	0.225351	0.00226607	0.00932071	6
Gma.10700.1.S1_at	Glyma06g10650.2	AT1G78300		2.80389	2.76079	2.0884	1.99063	1.11001	0.0665267	0.0002511	0.00828495	6
Gma.1072.2.S1_at	Glyma18g49210.1	AT3G47800	ALDOSE-1-EPIMERASE	1.89789	1.62368	1.17342	0.951576	-1.03538	0.207391	0.00286171	0.00971963	6	PTHR10091
Gma.10738.1.S1_at	Glyma04g39380.2	AT5G09810		3.98518	3.95321	3.67086	3.47835	2.57442	0.09229	0.00186214	0.00914102	6
Gma.10771.1.A1_a_at	Glyma11g26470.1	AT2G29630		3.74546	2.97487	2.08617	1.96869	-0.808989	0.319311	0.00322359	0.00991787	6
Gma.10771.3.S1_at	Glyma18g07290.1	AT2G29630		0.237808	-0.592922	-0.732892	-0.320541	-2.07365	0.142572	0.00215784	0.00926496	6
Gma.10803.2.S1_at	Glyma03g37470.1	AT2G40940	SENSOR HISTIDINE KINASE-RELATED	1.02353	1.16414	0.631182	0.509186	-0.610652	0.0975567	0.00107891	0.00847315	6	PTHR23283
Gma.10850.1.S1_at	Glyma01g03070.1			1.50408	1.61553	1.00588	0.947888	-0.743405	0.132401	0.00108971	0.00847315	6
Gma.10882.1.S1_s_at	Glyma05g25810.1	AT2G34430	CHLOROPHYLL A/B BINDING PROTEIN	5.08457	4.77408	3.41549	3.59814	1.47304	0.209432	0.0013241	0.00881185	6	PTHR21649
Gma.1089.1.S1_at	Glyma07g19060.1	AT2G40300	FERRITIN	3.11151	2.98386	1.95711	1.78467	-0.666299	0.153733	0.000306713	0.00828495	6	PTHR11431
Gma.10947.1.S1_at	Glyma16g26130.1	AT3G54890	CHLOROPHYLL A/B BINDING PROTEIN	3.49531	3.28313	1.97517	1.95478	-0.852533	0.263347	0.00150419	0.00890855	6	PTHR21649
Gma.10990.2.S1_s_at	Glyma12g04150.1	AT2G21330	FRUCTOSE-BISPHOSPHATE ALDOLASE	3.76679	3.65313	3.10499	3.03716	1.0818	0.149459	0.00103935	0.00846249	6	PTHR11627
Gma.10996.1.S1_at	Glyma08g22140.1	AT1G52360	COATOMER	2.32495	2.48385	1.96605	1.793	0.690827	0.122664	0.00254037	0.0095119	6	PTHR19876
Gma.11116.4.S1_at	Glyma19g36530.1	AT5G60660	AQUAPORIN TRANSPORTER	4.12832	3.97892	3.62656	3.51658	2.05711	0.13609	0.00207907	0.00922467	6	PTHR19139
Gma.11154.1.S1_s_at	Glyma03g01750.1	AT1G63220	SYNAPTOTAGMIN	1.92012	1.84424	1.53641	1.22529	-1.44779	0.175572	0.000703314	0.00838153	6	PTHR10024
Gma.11154.2.S1_at	Glyma03g01750.1	AT1G63220	SYNAPTOTAGMIN	2.55022	2.34416	2.01579	1.53444	-1.05697	0.266661	0.00299689	0.00980116	6	PTHR10024
Gma.11175.1.S1_s_at	Glyma07g10820.1	AT3G18280		1.59829	1.17459	0.942161	0.88532	-1.33528	0.154695	0.000948125	0.00838153	6
Gma.11254.2.S1_at	Glyma04g11400.1	AT4G08685		4.72298	4.60802	4.30631	4.1283	3.31905	0.0913262	0.00205171	0.00920452	6
Gma.11321.1.S1_s_at	Glyma03g25200.1	AT4G17670		2.45734	2.30417	1.75212	1.41296	0.061573	0.111448	0.000534505	0.00828495	6
Gma.11541.1.S1_at	Glyma06g02670.1	AT1G19990		0.33603	0.303129	-0.164436	-0.635658	-4.01648	0.258217	0.00114792	0.00856307	6
Gma.11711.1.A1_at	Glyma03g27380.1	AT3G56940		2.98808	2.89081	1.61177	1.48659	-0.59884	0.239659	0.00208268	0.00922467	6
Gma.11731.1.A1_at	Glyma02g23860.1	AT1G22690		2.10267	1.81274	1.0601	0.665946	-1.79924	0.277664	0.00286908	0.00973712	6
Gma.1178.2.S1_at	Glyma04g04810.1	AT1G27770	CATION-TRANSPORTING ATPASE	0.146743	0.0739015	-0.081621	-0.501474	-1.96987	0.0634221	8.09e-05	0.00800692	6	PTHR11939
Gma.1201.2.S1_at	Glyma20g38080.2	AT3G05560		3.68421	3.46338	2.94853	2.77462	1.90513	0.118442	0.00236137	0.00942299	6
Gma.12048.1.S1_at	Glyma14g04790.1	AT1G10400	GLUCOSYL/GLUCURONOSYL TRANSFERASES	2.27366	2.26003	1.82994	1.54539	-1.57868	0.203237	0.000713627	0.00838153	6	PTHR11926
Gma.12102.1.S1_at	Glyma08g45980.1		FAMILY NOT NAMED	1.99432	2.09315	1.74655	1.42455	0.422742	0.115675	0.00241052	0.009472	6	PTHR22849
Gma.12207.1.S1_at	Glyma10g11670.2	AT5G13710		3.1068	3.09562	2.82846	2.67065	1.84643	0.0692741	0.000925074	0.00838153	6
Gma.12390.1.S1_at	Glyma07g07420.1	AT3G11750	FOLATE SYNTHESIS PROTEINS	1.27417	1.16321	0.48528	-0.189244	-1.87723	0.232386	0.00292798	0.00978977	6	PTHR20941
Gma.12394.1.S1_at	Glyma08g45540.1	AT1G73260		2.35299	2.06218	1.53053	1.71899	-1.56908	0.200546	0.000727292	0.00838153	6
Gma.12531.1.S1_at	Glyma16g09320.3	AT4G12910		-0.263113	-0.542394	-0.864748	-0.999341	-3.83878	0.149659	0.000333759	0.00828495	6
Gma.12829.1.A1_at	Glyma18g23340.1	AT1G70280	gb def: Zinc protease PQQL-like protein	0.111199	-0.080946	-0.720358	-0.579627	-3.56596	0.152267	0.000315953	0.00828495	6	PTHR11851:SF27
Gma.12892.1.A1_at				2.83978	2.83842	2.33103	2.15315	-0.0255656	0.165112	0.00106557	0.00847315	6
Gma.13112.3.S1_a_at	Glyma05g10140.2	AT3G50520		0.435755	0.460944	0.242027	0.0832234	-0.711191	0.0399518	0.000141392	0.00800692	6
Gma.1319.1.S1_at	Glyma09g08630.1	AT2G06520		1.30261	0.943941	-0.380891	-0.388289	-3.99522	0.13079	4.5e-05	0.00800692	6
Gma.1321.1.S1_at	Glyma02g19380.1	AT3G56240	COPPER TRANSPORT PROTEIN ATOX1-RELATED	2.87975	2.78861	2.65269	2.51572	1.37747	0.0724353	0.000569817	0.00828495	6	PTHR22814
Gma.13259.2.S1_a_at	Glyma13g38340.1	AT2G46410		1.77569	1.29539	0.501722	-0.0205281	-4.59579	0.280976	0.000428975	0.00828495	6
Gma.13325.1.S1_at	Glyma04g09350.1	AT1G50010	TUBULIN	2.9278	2.75995	1.61507	1.59303	-0.224617	0.179798	0.00117972	0.0086053	6	PTHR11588
Gma.13396.1.A1_at	Glyma08g42670.1		ACID PHOSPHATASE RELATED	-2.09618	-1.69541	-1.88322	-3.79872	-4.26721	0.143621	0.000606499	0.00828688	6	PTHR22953
Gma.13552.1.A1_at	Glyma08g30150.2	AT3G25900		0.708661	0.775815	-0.746817	-0.146968	-2.99441	0.122334	0.00011728	0.00800692	6
Gma.13580.2.S1_a_at	Glyma05g29000.1	AT5G19780	TUBULIN	4.59324	4.55934	4.334	4.13886	2.94357	0.103831	0.00153796	0.00895394	6	PTHR11588
Gma.13592.1.A1_at	Glyma08g10780.1	AT1G27880	DNA HELICASE RECQ FAMILY MEMBER	-0.730451	-0.494325	-1.54128	-1.90877	-3.37888	0.0393721	4.19e-06	0.00396778	6	PTHR13710
Gma.13671.1.A1_at	Glyma06g46260.1			1.80093	1.64513	1.18425	1.06063	-1.5287	0.211698	0.00167394	0.00901178	6
Gma.13821.1.A1_at	Glyma04g36150.1	AT5G49160	MODIFICATION METHYLASE	0.035428	-0.0911515	-0.643796	-0.281153	-1.22227	0.0916729	0.00295302	0.00979299	6	PTHR10629
Gma.13831.1.A1_at	Glyma05g01250.1			-0.714231	-1.24146	-2.04553	-2.42149	-4.82934	0.288393	0.00298579	0.00980116	6
Gma.13937.1.A1_at	Glyma04g19880.1	AT4G28050		2.58889	2.4117	1.83632	1.90635	0.682404	0.118732	0.00180741	0.00912626	6
Gma.13971.1.S1_at	Glyma13g16760.1	AT5G20520	UNCHARACTERIZED	0.892675	0.970623	0.633588	0.650396	-0.344316	0.0488785	0.000217089	0.00828495	6	PTHR12277
Gma.13983.1.A1_at	Glyma06g15520.2			2.43416	2.27854	1.9313	1.63818	-0.31389	0.166821	0.00144102	0.00890846	6
Gma.14054.1.S1_at	Glyma18g12110.1	AT2G30900		2.35901	2.04928	2.15207	2.08986	1.91959	0.0229403	0.00116411	0.00857942	6
Gma.14066.1.S1_at	Glyma04g03630.1	AT1G19330	SAP30	0.965257	0.893243	0.293282	0.105706	-1.41937	0.154857	0.00188253	0.00915558	6	PTHR13286
Gma.14101.1.A1_at	Glyma10g05680.1			-1.61041	-1.57264	-1.94507	-2.87261	-4.11575	0.128524	0.000576203	0.00828495	6
Gma.1411.1.S1_a_at	Glyma08g04070.1	AT4G29080		2.73397	2.58178	2.2226	1.96627	0.549007	0.138705	0.00180707	0.00912626	6
Gma.1411.1.S1_at	Glyma08g04070.1	AT4G29080		2.81163	2.54885	2.00997	1.84342	-1.08812	0.19385	0.000675188	0.00836719	6
Gma.14186.1.A1_at	Glyma08g36590.1		ACHAETE-SCUTE TRANSCRIPTION FACTOR-RELATED	1.81805	1.28977	0.128567	0.181062	-1.75003	0.238421	0.00253051	0.0095119	6	PTHR13935
Gma.14263.2.A1_at	Glyma08g14740.2			0.65436	0.254496	-0.641515	-0.831087	-2.70478	0.236625	0.00300695	0.00980291	6
Gma.1445.2.S1_at	Glyma15g00600.1	AT1G15950	NAD DEPENDENT EPIMERASE/DEHYDRATASE	2.00451	2.01325	1.89937	1.67241	0.564557	0.0942098	0.00158582	0.00895733	6	PTHR10366
Gma.14553.1.S1_at	Glyma07g00730.1	AT3G16060	KINESIN HEAVY CHAIN	-0.313767	-0.962439	-1.64308	-1.87051	-3.62401	0.196208	0.00173451	0.0090632	6	PTHR16012
Gma.14628.1.S1_at	Glyma01g21480.1	AT1G25510	ASPARTYL PROTEASES	1.41313	1.33462	0.626143	0.851881	-0.257454	0.0928573	0.00103289	0.00846249	6	PTHR13683
Gma.1490.1.S1_at	Glyma20g30460.1	AT5G24090		4.94959	4.80763	4.47776	4.44775	3.03958	0.0907355	0.000586213	0.00828688	6
Gma.1501.1.S1_at	Glyma13g24720.1	AT2G34700		3.4457	3.14042	2.04681	1.7495	-1.21457	0.319482	0.00248109	0.0095119	6
Gma.15027.1.S1_at	Glyma06g05470.1	AT4G33010	GLYCINE DEHYDROGENASE	1.68226	1.70718	1.13419	0.880071	-0.838514	0.177238	0.00233033	0.00937365	6	PTHR11773
Gma.15027.2.S1_at	Glyma04g05420.2	AT4G33010		1.37375	1.47062	0.730558	0.483753	-0.885434	0.174252	0.00314637	0.00989024	6
Gma.15103.1.A1_at	Glyma20g35310.1			1.26428	1.18496	0.168688	-0.21187	-3.77829	0.271062	0.000859093	0.00838153	6
Gma.15113.1.S1_a_at	Glyma05g31460.1			3.16534	2.38121	1.45	0.903563	-4.27872	0.471489	0.00188408	0.00915558	6
Gma.1521.1.S1_at	Glyma05g37860.1	AT5G12250	TUBULIN	0.307973	-0.0558924	-0.614935	-0.905264	-3.84084	0.164693	0.000293328	0.00828495	6	PTHR11588
Gma.1527.1.S1_a_at	Glyma18g06510.1	AT5G58490	NAD DEPENDENT EPIMERASE/DEHYDRATASE	2.7871	2.43851	0.780822	0.900015	-2.36395	0.315283	0.00161687	0.00898815	6	PTHR10366
Gma.15310.1.S1_at	Glyma07g00660.1	AT1G52280	RAS-RELATED GTPASE	3.56232	3.43525	2.94651	2.75662	1.54857	0.0917536	0.000500693	0.00828495	6	PTHR11708
Gma.15376.1.A1_s_at	Glyma08g21900.1	AT1G52230		2.15365	1.98471	1.14314	0.80909	-0.551737	0.118879	0.000419082	0.00828495	6
Gma.1546.1.S1_a_at	Glyma17g14750.1	AT1G62660		2.7863	2.50546	2.35746	2.07414	0.0766987	0.175682	0.00193326	0.00915558	6
Gma.15483.2.S1_a_at	Glyma05g34790.1	AT1G23190	PHOSPHOHEXOMUTASE FAMILY MEMBER	4.19431	4.21121	3.85651	3.65669	1.98422	0.164444	0.00278612	0.0096486	6	PTHR22573
Gma.15824.1.S1_at	Glyma10g03610.1	AT3G22942		1.05985	1.07164	0.802957	0.624681	-0.564205	0.073173	0.000397895	0.00828495	6
Gma.15965.1.S1_at	Glyma04g34160.1	AT5G62550		0.168193	-0.00546589	-0.973314	-0.953042	-3.62025	0.282348	0.00329635	0.00995496	6
Gma.16076.1.A1_at	Glyma08g16970.1	AT1G05590	BETA-HEXOSAMINIDASE	2.84601	2.44488	0.660556	0.311811	-2.48938	0.319025	0.00145219	0.00890855	6	PTHR22600
Gma.16343.1.S1_at	Glyma16g00590.1	AT5G60640	DIHYDROLIPOAMIDE ACETYL/SUCCINYL-TRANSFERASE-RELATED	0.857488	0.708264	0.653773	0.203284	-1.34654	0.100362	0.000436285	0.00828495	6	PTHR23151
Gma.16465.1.A1_at	Glyma12g29200.1	AT4G22890		1.21178	1.36142	-0.0615473	0.166339	-1.56538	0.204726	0.00252349	0.0095119	6
Gma.16475.2.S1_at	Glyma19g44300.1	AT4G01100	MITOCHONDRIAL CARRIER PROTEIN RELATED	1.25034	1.17246	0.985649	0.988996	0.26457	0.0478604	0.000648907	0.00828688	6	PTHR11896
Gma.16674.1.S1_s_at	Glyma20g27280.1	AT1G50010	TUBULIN	3.20394	3.3362	2.92857	2.64189	0.331469	0.112021	0.00019872	0.00820632	6	PTHR11588
Gma.16677.1.S1_at	Glyma08g45620.1			1.61168	1.5149	1.30948	1.24647	0.19169	0.0662937	0.000532252	0.00828495	6
Gma.16750.1.S1_at	Glyma16g06850.3	AT5G40760		1.42528	1.63513	1.34822	1.0107	-0.504638	0.116942	0.000970567	0.00838153	6
Gma.16871.1.S1_s_at	Glyma11g02130.1	AT5G24105		2.23533	1.98005	1.81123	1.77353	-0.035353	0.0697132	0.000103349	0.00800692	6
Gma.17058.1.S1_at	Glyma07g39100.1	AT1G11740		-0.184916	-0.547589	-1.03828	-1.34596	-3.54061	0.230071	0.00260958	0.00952192	6
Gma.17216.1.A1_at	Glyma05g08120.1	AT2G26900	SODIUM-BILE ACID COTRANSPORTER RELATED	-0.598606	-0.608992	-1.24272	-0.945293	-2.15814	0.116582	0.00296728	0.00980116	6	PTHR10361
Gma.1726.1.S1_s_at	Glyma20g32450.3	AT3G54880		1.25487	1.16207	0.643062	0.204371	-1.0702	0.150838	0.00183025	0.00912626	6
Gma.17298.2.S1_at	Glyma10g39220.1	AT2G32040	DRUG TRANSPORTER-RELATED	1.25331	1.26599	1.11384	0.985305	0.00038244	0.073342	0.00105563	0.00847315	6	PTHR10074
[truncated: 871 more rows]

## Sheet: Table S2b
Table S2b Gene Ontology (GO) functional categorization (cellular component, biological process and molecular function) (http://www.arabidopsis.org/tools/bulk/go/index.jsp) provide a very rough indication of the constitution of each cluster according to the GO of the matched Arabidopsis locus IDs of the transcripts that exhibited significant variation across the five time points and are grouped in…
all genes in all 8 clusters												Cluster T1												Cluster T2												Cluster T3												Cluster T4

## Sheet: Table S2c
Table S2c1 Pathways that the 2,869 transcripts that exhibited significant variation across the five time points are involved in (by MetNet AtGeneSearch).
Category		Pathways				Font colors:
Biosynthesis	carbohydrates	sucrose, starch, GDP-mannose, and callose biosynthesis				Biosynthesis	Signaling transduction
	fatty acids and lipids	fatty acid biosynthesis and elongation, Acetyl-CoA Biotin network, cholesterol, flavones and and derivatives, flavonoid, isoflavonoid, palmitate biosynthesis, linoleate, sterol, phenylpropanoid, simple coumarins, ascorbate, chlorophyll, and geranylgeranyldiphosphate biosynthesis				Respiration and related energetics	Degradation and assimilation
	amino acids	phenylalanine, tyrosine, tryptophan and glutamine biosynthesis
Respiration and related energetics		glycolysis, TCA cycle
Signaling transduction		AGRIS regulatory network, jasmonic acid biosynthesis, IAA signaling, ethylene signaling, gibberellin acid signaling, regulation of gibberellin metabolism, and regulation of ethylene signaling
Degradation and assimilation		chlorophyll a, sucrose, xylose, phenylalanine, glutamate, valine, and urea degradation, ammonia assimilation, etc carotenoid cleavage dioxygenases
Table S2c2 Pathways that are over- or under-represented among the 2,869 transcripts that exhibited significant variation across the five time points, by MetNet Online "Over-representation Search".
Note: over-represented: Two-tailed p-value is similar to one-tailed over-represented p-value, cut-off: one-tailed over-represented p-value <=0.05;
under-represented: Two-tailed p-value is small but one-tailed p-value is almost 1, cut-off: two-tailed p-value <=0.05.
Pathway	P-value [?]	P-value [?]	Number of matched	Total number of genes in a pathway		Font colors:
	(two-tailed)	(one-tailed, over-represented)				Biosynthesis	Signaling transduction
Over-represented						Respiration and related energetics	Degradation and assimilation
chlorophyllide a biosynthesis I	0.0427901	0.0427901	6	16
linoleate biosynthesis I (plants)	0.0452601	0.0321385	8	23
fatty acid β-oxidation III (unsaturated, odd number)	0.0294242	0.0294242	2	2
fatty acid β-oxidation II (peroxisome)	0.0605276	0.0449068	10	33
GA12 biosynthesis	0.0383648	0.0383648	3	5
4-aminobutyrate degradation I	0.0294242	0.0294242	2	2
4-aminobutyrate degradation IV	0.0294242	0.0294242	2	2
Under-represented
tetrahydrofolate biosynthesis II	0.0023765	0.999713	4	79
folate polyglutamylation II	0.0038083	0.999674	2	56
glucosinolate biosynthesis from dihomomethionine	0.0128861	0.998251	3	57
glucosinolate biosynthesis from dihomomethionine	1.01289	1.99825	4	58
3-phosphoinositide biosynthesis	0.0145391	0.998872	1	36
thalianol and derivatives biosynthesis	0.0145967	0.999066	1	37
superpathway of leucine, valine, and isoleucine biosynthesis	0.0482597	0.99577	1	29
tRNA charging	0.0184504	0.997611	3	55
glutathione-mediated detoxification II	0.0184565	0.996867	4	63
aerobic respiration (cytochrome c)	6.7e-06	1	3	106
aerobic respiration (alternative oxidase pathway)	2.21e-05	0.999999	2	87
NAD/NADH phosphorylation and dephosphorylation	0.0003723	0.999976	2	71
AGRIS regulatory network - full	6.62e-05	0.999984	30	323
homogalacturonan degradation	0	1	2	125
triacylglycerol degradation	6.28e-05	0.999995	4	104

## Sheet: TableS2d
Table S2d Pathways in each of eight clusters of the 2,869 transcripts that exhibited significant variation across the five time points are involved in, by MetNet AtGeneSearch.
Font colors:
Biosynthesis	Signaling transduction
Respiration and related energetics	Degradation and assimilation
Cluster T1		Cluster T2		Cluster T3		Cluster T4		Cluster T5		Cluster T6		Cluster T7		Cluster T8
Starch synthesis		fatty acid activation		starch biosynthesis		ricinoleate biosynthesis		sucrose biosynthesis		sucrose biosynthesis		callose biosynthesis		suberin biosynthesis
4-hydroxybenzoate biosynthesis V		isoflavonoid biosynthesis II		fatty acid activation		cholesterol biosynthesis I		superpathway of sucrose and starch metabolism I (non-photosynthetic tissue)		superpathway of sucrose and starch metabolism I (non-photosynthetic tissue)		suberin biosynthesis		phenylpropanoid biosynthesis, initial reactions
molybdenum cofactor biosynthesis		matairesinol biosynthesis		linoleate biosynthesis I (plants)		AGRIS regulatory network - full		chlorophyllide a biosynthesis I		UDP-glucose biosynthesis (from glucose 6-phosphate)		plant sterol biosynthesis II		phytyl diphosphate biosynthesis
benzoate biosynthesis I (CoA-dependent, β-oxidative)		rose anthocyanin biosynthesis		glutathione biosynthesis				superpathway of fatty acid biosynthesis II (plant)		GDP-glucose biosynthesis		flavonoid biosynthesis		phaselate biosynthesis
tryptophan biosynthesis		aromatic polyketides biosynthesis		superpathway of sucrose and starch metabolism I (non-photosynthetic tissue)				arginine biosynthesis II (acetyl cycle)		callose biosynthesis		flavonoid biosynthesis (in equisetum)		simple coumarins biosynthesis
Glycolysis-cytosol (WYJ)		flavonoid biosynthesis		fatty acid β-oxidation II (peroxisome)				colanic acid building blocks biosynthesis		fatty acid synthesis: C2 to C4		superpathway of flavones and derivatives biosynthesis		phenylpropanoid biosynthesis
superpathway of glyoxylate cycle and fatty acid degradation		linoleate biosynthesis I (plants)		superpathway of glyoxylate cycle and fatty acid degradation				glycolysis I		fatty acid elongation -- saturated		ubiquinol-10 biosynthesis (eukaryotic)		Flavonoid (WYJ)
fatty acid β-oxidation II (peroxisome)		pinobanksin biosynthesis		IAA biosynthesis VII				Glycolysis-cytosol (WYJ)		chlorophyllide a biosynthesis I		aromatic polyketides biosynthesis		AGRIS regulatory network - full
fatty acid β-oxidation III (unsaturated, odd number)		flavonoid biosynthesis (in equisetum)						glycolysis II (from fructose-6P)		superpathway of fatty acid biosynthesis II (plant)		methylquercetin biosynthesis
fatty acid beta-oxidation V (unsaturated, odd number, di-isomerase-dependent)		fatty acid β-oxidation II (peroxisome)						gluconeogenesis I		plant sterol biosynthesis II		putrescine biosynthesis I
jasmonic acid biosynthesis		superpathway of glyoxylate cycle and fatty acid degradation						photosynthesis light reactions		superpathway of acetyl-CoA biosynthesis		simple coumarins biosynthesis
AGRIS regulatory network - full		IAA signaling						oxygenic photosynthesis		plant sterol biosynthesis		phenylpropanoid biosynthesis
chlorophyll a degradation II		AGRIS regulatory network - full						AGRIS regulatory network - full		Flavonoid (WYJ)		pinobanksin biosynthesis
valine degradation I										traumatin and (Z)-3-hexen-1-yl acetate biosynthesis		gibberellin acid signaling
carotenoid cleavage dioxygenases										stearate biosynthesis II (bacteria and plants)		ethylene signaling
										palmitate biosynthesis II (bacteria and plants)		phosphatidate metabolism, as a signaling molecule
										pyruvate decarboxylation to acetyl CoA		AGRIS regulatory network - full
										superpathway of thiamin diphosphate biosynthesis III (eukaryotes)
										glutamine biosynthesis III
										homoserine biosynthesis
										isoleucine biosynthesis I
										lysine biosynthesis VI
										threonine biosynthesis
										phenylalanine biosynthesis II
										superpathway of phenylalanine, tyrosine and tryptophan biosynthesis
										superpathway of lysine, threonine and methionine biosynthesis II
										thiamin diphosphate biosynthesis IV (eukaryotes)
										glucosinolate biosynthesis from tryptophan
										superpathway of phenylalanine and tyrosine biosynthesis
										glucosinolate biosynthesis from pentahomomethionine
										pyrimidine ribonucleotides de novo biosynthesis
										glucosinolate biosynthesis from tetrahomomethionine
										glucosinolate biosynthesis from trihomomethionine
										glucosinolate biosynthesis from hexahomomethionine
										glucosinolate biosynthesis from homomethionine
										glucosinolate biosynthesis from phenylalanine
										methylquercetin biosynthesis
										superpathway of cytosolic glycolysis (plants), pyruvate dehydrogenase and TCA cycle
										glycolysis I
										glycolysis II (from fructose-6P)
										Glycolysis-cytosol (WYJ)
										glycolysis IV (plant cytosol)
										gluconeogenesis I
										photosynthesis light reactions
										photorespiration
										oxygenic photosynthesis
										pentose phosphate pathway
										glutamate-glutamine shuttle
										Rubisco shunt
										folate transformations II
										2-oxoglutarate decarboxylation to succinyl-CoA
										jasmonic acid biosynthesis
										superpathway of GA12 biosynthesis
										gibberellin acid signaling
										GA12 biosynthesis
										ethylene signaling
										heterotrimeric G-protein complex signaling
										IAA signaling
										AGRIS regulatory network - full
										glycine cleavage
										sucrose degradation VI (anaerobic)
										phenylalanine degradation III
										xylose degradation IV
										glutamate degradation IV
										urea degradation II
										ammonia assimilation cycle III
										ammonia assimilation cycle I
										ammonia assimilation cycle II
										superpathway of ammonia assimilation (plants)

## Sheet: Table S2e
Table S2e Pathways that are over-represented among the 2,869 transcripts that exhibited significant variation across the five time points, by MetNet Online "Over-representation Search".
Font colors:
Biosynthesis	Signaling transduction
Respiration and related energetics	Degradation and assimilation
Cluster T1					Cluster T2					Cluster T3					Cluster T4					Cluster T5					Cluster T6					Cluster T7					Cluster T8
Pathway	P-value [?]	Number of matched	Total number of genes in a pathway		Pathway	P-value [?]	Number of matched	Total number of genes in a pathway		Pathway	P-value [?]	Number of matched	Total number of genes in a pathway		Pathway	P-value [?]	Number of matched	Total number of genes in a pathway		Pathway	P-value [?]	Number of matched	Total number of genes in a pathway		Pathway	P-value [?]	Number of matched	Total number of genes in a pathway		Pathway	P-value [?]	Number of matched	Total number of genes in a pathway		Pathway	P-value [?]	Number of matched	Total number of genes in a pathway
	(one-tailed, over-represented)					(one-tailed, over-represented)					(one-tailed, over-represented)					(one-tailed, over-represented)					(one-tailed, over-represented)					(one-tailed, over-represented)					(one-tailed, over-represented)					(one-tailed, over-represented)
4-hydroxybenzoate biosynthesis V	0.0178271	3	14		isoflavonoid biosynthesis II	0.009805	3	18		linoleate biosynthesis I (plants)	0.0425505	3	23		ricinoleate biosynthesis	0.0114491	1	1		chlorophyllide a biosynthesis I	0.0009592	3	16		Flavonoid (WYJ)	0.0388784	4	48		flavonoid biosynthesis	0.0026347	3	12		phenylpropanoid biosynthesis, initial reactions	0.0007929	2	5
molybdenum cofactor biosynthesis	0.0499596	2	9		matairesinol biosynthesis	0.0160757	2	8		fatty acid activation	0.0379358	3	22		leucodelphinidin biosynthesis	0.0450215	1	4		arginine biosynthesis I	0.0094876	2	12		fatty acid elongation -- saturated	0.0394237	2	12		ubiquinol-10 biosynthesis (eukaryotic)	0.0242353	1	1		suberin biosynthesis	0.0063573	3	42
fatty acid β-oxidation II (peroxisome)	0.0447529	4	33		rose anthocyanin biosynthesis	0.0252382	1	1		sorbitol degradation I	0.0342637	1	1		acetaldehyde biosynthesis II	0.0450215	1	4		arginine biosynthesis II (acetyl cycle)	0.0079715	2	11		folate transformations II	0.0378922	3	28		aromatic polyketides biosynthesis	0.0242353	1	1		phytyl diphosphate biosynthesis	0.0090256	1	1
fatty acid β-oxidation III (unsaturated, odd number)	0.0016804	2	2		aromatic polyketides biosynthesis	0.0252382	1	1							4-aminobutyrate degradation I	0.0227681	1	2		sulfite oxidation IV	0.0125355	1	1		superpathway of lysine, threonine and methionine biosynthesis II	0.0414531	3	29		methylquercetin biosynthesis	0.0242353	1	1		Flavonoid (WYJ)	0.0092119	3	48
fatty acid beta-oxidation V (unsaturated, odd number, di-isomerase-dependent)	0.021618	3	15		Flavonoid (WYJ)	0.0324471	4	48							4-aminobutyrate degradation IV	0.0227681	1	2		photosynthesis light reactions	0.006716	4	60		callose biosynthesis	0.0457845	2	13		callose biosynthesis	0.0382842	2	13		phaselate biosynthesis	0.010048	2	17
jasmonic acid biosynthesis	0.0304128	5	43		flavonoid biosynthesis	0.0354596	2	12												oxygenic photosynthesis	0.0077314	5	98		glutamate-glutamine shuttle	0.0334337	2	11		quercetinsulphates biosynthesis	0.0478853	1	2		simple coumarins biosynthesis	0.0124866	2	19
carotenoid cleavage dioxygenases	0.0095414	2	4		4-hydroxyphenylpyruvate biosynthesis	0.0498414	1	2												glycolysis I	0.0393214	3	60		superpathway of thiamin diphosphate biosynthesis III (eukaryotes)	0.0316606	4	45		ubiquinol-9 biosynthesis (eukaryotic)	0.0478853	1	2		chlorophyll a biosynthesis II	0.0179704	1	2
chlorophyll a degradation II	0.0307656	2	7		IAA signaling	0.0238716	5	65												ethylene signaling	0.0477051	2	28		methylquercetin biosynthesis	0.0267424	1	1		putrescine biosynthesis I	0.0478853	1	2		luteolin glycosides biosynthesis	0.0356209	1	4
valine degradation I	0.0408064	3	19		D-mannose degradation	0.0498414	1	2												carotenoid cleavage dioxygenases	0.0492131	1	4		phenylalanine biosynthesis II	0.0394237	2	12		formate oxidation to CO2	0.0242353	1	1		apigenin glycosides biosynthesis	0.0356209	1	4
methionine degradation II	0.0410329	1	1		chitin degradation II	0.0297649	3	27												phytol salvage pathway	0.0249149	1	2		homoserine biosynthesis	0.009959	2	6		Heat stress regulation	0.0278657	2	11		trans-cinnamoyl-CoA biosynthesis	0.0356209	1	4
					lysine degradation I	0.0252382	1	1												detoxification of reactive carbonyls in chloroplasts	0.0255846	2	20		threonine biosynthesis	0.0114753	3	18		gibberellin acid signaling	0.0278657	2	11		ω- hydroxylation of laurate	0.0268353	1	3
																				sucrose degradation VI (anaerobic)	0.0283536	4	92		glycolysis IV (plant cytosol)	0.0218307	5	60		ethylene signaling	0.029513	3	28		xylitol degradation	0.0179704	1	2
																				glutamate removal from folates	0.0371402	1	3		superpathway of cytosolic glycolysis (plants), pyruvate dehydrogenase and TCA cycle	0.0054222	9	122		Drought regulation	0.0329119	2	12
																									pentose phosphate pathway	0.0253055	3	24		Regulation of ethylene signaling	0.0382842	2	13
																									Rubisco shunt	0.0363766	4	47		pyridoxal 5'-phosphate salvage pathway	0.0478853	1	2
																									2-oxoglutarate decarboxylation to succinyl-CoA	0.0394237	2	12		4-aminobutyrate degradation IV	0.0478853	1	2
																									GA12 biosynthesis	0.0067583	2	5		4-aminobutyrate degradation I	0.0478853	1	2
																									superpathway of GA12 biosynthesis	0.0179435	2	8		2,4,6-trinitrotoluene degradation	0.0382842	2	13
																									gibberellin acid signaling	0.002665	3	11
																									jasmonic acid biosynthesis	0.0273257	4	43
																									xylose degradation IV	0.0076695	6	65
																									glycine cleavage	0.0014118	3	9
																									urea degradation II	0.0267424	1	1
																									glutamate degradation IV	0.0226669	2	9
																									ammonia assimilation cycle II	0.0334337	2	11
																									superpathway of ammonia assimilation (plants)	0.0334337	2	11
																									ammonia assimilation cycle III	0.0278394	2	10
																									ammonia assimilation cycle I	0.0278394	2	10
