# Supplementary material for: A systems biology approach toward understanding seed composition in soybean
Source: BMC Genomics. 2015 Jan 29;16(Suppl 3):S9. doi: 10.1186/1471-2164-16-S3-S9 (PMC4331812; doi:10.1186/1471-2164-16-S3-S9)
Supplement: Additional file 3 — Table S3. Statistical analyses of the transcripts and metabolites in the co-expression clusters based on pathway membership and Gene Ontology terms. [file 1471-2164-16-S3-S9-S3.xls]

## Sheet: S3a1.T.Pathway.Mrpp
Additional file 3 Table S3a1 MRPP test analysis of transcriptomics data of pathways and categories in MetNetDB.
Pathway/Category name	MRPP p-value	MRPP q-value	Fisher's exact test p-value	Fisher's exact test q-value	Pathway/Category		MRPP
Chlorophyll Biosynthesis (WYJ)	0.00833333	0.038	0.0821285	0.445174	Pathway		p-value	0.00833333	0.0166667	0.025	0.0333333	0.0416667
chorismate biosynthesis	0.00833333	0.038	0.696162	1	Pathway		q-value (FDR)	0.038	0.038	0.038	0.038	0.0443
fatty acid elongation, saturated	0.00833333	0.038	0.146582	0.574012	Pathway		count	39	88	151	240	273
fatty acid synthesis: C4 to C16	0.00833333	0.038	0.0857643	0.447099	Pathway
GDP-D-mannose biosynthesis	0.00833333	0.038	0.0498408	0.328995	Pathway
heme biosynthesis (v4.0)	0.00833333	0.038	0.614335	1	Pathway		Font colors:
histidine biosynthesis (v3.5)	0.00833333	0.038	0.0662094	0.392322	Pathway		Biosynthesis	Signaling transduction
lipoate biosynthesis and incorporation	0.00833333	0.038	0.272077	0.771149	Pathway		Respiration and related energetics	Degradation and assimilation
molybdenum cofactor biosynthesis	0.00833333	0.038	0.035473	0.282114	Pathway
phytyl-PP biosynthesis	0.00833333	0.038	0.146812	0.574012	Pathway
S-methylmethionine cycle	0.00833333	0.038	0.119852	0.526908	Pathway
starch biosynthesis	0.00833333	0.038	0.0172005	0.210376	Pathway
superpathway of proto- and siroheme biosynthesis (v4.0)	0.00833333	0.038	0.118922	0.526908	Pathway
vitamin E biosynthesis	0.00833333	0.038	0.254615	0.771149	Pathway
chlorophyllide a biosynthesis	0.00833333	0.038	0.00404578	0.0689228	Pathway
acetyl-CoA biosynthesis (from pyruvate)	0.0166667	0.038	0.173016	0.637314	Pathway
acyl-CoA thioesterase pathway	0.0166667	0.038	0.0165793	0.210376	Pathway
adenosylmethionine biosynthesis	0.0166667	0.038	0.811298	1	Pathway
anthocyanin biosynthesis (pelargonidin 3-O-glucoside, cyanidin 3-O-glucoside)	0.0166667	0.038	0.211929	0.714417	Pathway
choline biosynthesis I	0.0166667	0.038	1	1	Pathway
epicuticular wax biosynthesis	0.0166667	0.038	1	1	Pathway
ferulate and sinapate biosynthesis	0.0166667	0.038	1	1	Pathway
NAD/NADH phosphorylation and dephosphorylation	0.0166667	0.038	0.643777	1	Pathway
phenylpropanoid biosynthesis (v3.5)	0.0166667	0.038	0.232082	0.723551	Pathway
phospholipid biosynthesis (v3.5)	0.0166667	0.038	0.544034	1	Pathway
purine nucleotide metabolism (phosphotransfer and nucleotide modification) (v4.0)	0.0166667	0.038	0.907686	1	Pathway
pyridine nucleotide cycling (plants)	0.0166667	0.038	1	1	Pathway
spermine biosynthesis (v4.0)	0.0166667	0.038	0.547952	1	Pathway
Starch synthesis	0.0166667	0.038	0.000589799	0.0211159	Pathway
sterol biosynthesis	0.0166667	0.038	0.00342735	0.0605498	Pathway
superpathway of polyamine biosynthesis	0.0166667	0.038	0.600463	1	Pathway
triacylglycerol biosynthesis	0.0166667	0.038	0.0945321	0.461579	Pathway
UDP-D-xylose biosynthesis	0.0166667	0.038	0.795697	1	Pathway
CO2 fixation into oxaloacetate	0.0166667	0.038	0.696093	1	Pathway
pyridine nucleotide cycling (plants)	0.0166667	0.038	1	1	Pathway
superpathway of sucrose and starch metabolism II (photosynthetic tissue)	0.0166667	0.038	0.0784482	0.431088	Pathway
de novo biosynthesis of purine nucleotides (v4.0)	0.025	0.038	1	1	Pathway
dTDP-L-rhamnose biosynthesis	0.025	0.038	0.228599	0.723551	Pathway
fatty acid biosynthesis - initial steps	0.025	0.038	1	1	Pathway
fatty acid synthesis: C2 to C4	0.025	0.038	0.483695	0.990225	Pathway
flavonoid biosynthesis	0.025	0.038	0.000842924	0.0229757	Pathway
folate polyglutamylation II	0.025	0.038	0.272077	0.771149	Pathway
inositol oxidation pathway	0.025	0.038	1	1	Pathway
leucopelargonidin and leucocyanidin biosynthesis	0.025	0.038	0.825707	1	Pathway
pantothenate biosynthesis	0.025	0.038	1	1	Pathway
pyrimidine nucleotide metabolism (phosphotransfer and nucleotide modification)	0.025	0.038	0.719295	1	Pathway
salicylic acid biosynthesis	0.025	0.038	0.0460679	0.328995	Pathway
sphingolipid biosynthesis (plants)	0.025	0.038	0.15392	0.584148	Pathway
sulfite oxidation	0.025	0.038	0.272077	0.771149	Pathway
UDP-glucose biosynthesis (from glucose 6-phosphate)	0.025	0.038	0.173016	0.637314	Pathway
glucosinolate biosynthesis from homomethionine	0.025	0.038	0.643777	1	Pathway
tetrahydrofolate biosynthesis	0.025	0.038	0.15392	0.584148	Pathway
UDP-sugars interconversion	0.025	0.038	0.928393	1	Pathway
13-LOX and 13-HPL pathway	0.0333333	0.038	0.457135	0.948057	Pathway
Acetyl-CoA Biotin network	0.0333333	0.038	0.613401	1	Pathway
acyl-ACP thioesterase pathway	0.0333333	0.038	1	1	Pathway
alanine biosynthesis I	0.0166667	0.038	0.327636	0.836248	Pathway
alanine biosynthesis II	0.0166667	0.038	0.378956	0.861801	Pathway
beta-alanine biosynthesis III	0.00833333	0.038	1	1	Pathway
arginine biosynthesis I	0.0333333	0.038	0.275851	0.771149	Pathway
arginine biosynthesis I	0.0333333	0.038	0.376387	0.861801	Pathway
arginine biosynthesis II (acetyl cycle)	0.0333333	0.038	0.275851	0.771149	Pathway
arginine biosynthesis III	0.0333333	0.038	0.261027	0.771149	Pathway
asparagine biosynthesis II	0.0166667	0.038	1	1	Pathway
glutamate biosynthesis I	0.0166667	0.038	0.327636	0.836248	Pathway
glutamine biosynthesis (v4.0)	0.0333333	0.038	0.117991	0.526908	Pathway
homocysteine and cysteine interconversion	0.0166667	0.038	1	1	Pathway
proline biosynthesis I	0.025	0.038	0.0945321	0.461579	Pathway
proline biosynthesis II (from arginine)	0.0166667	0.038	0.0498408	0.328995	Pathway
proline biosynthesis V (from arginine)	0.0166667	0.038	0.0498408	0.328995	Pathway
superpathway of threonine biosynthesis	0.025	0.038	0.712851	1	Pathway
valine biosynthesis (v4.0)	0.0333333	0.038	0.696162	1	Pathway
ascorbate biosynthesis	0.0333333	0.038	0.297251	0.803213	Pathway
beta-alanine biosynthesis I	0.0333333	0.038	1	1	Pathway
cardiolipin biosynthesis	0.0333333	0.038	0.696093	1	Pathway
cellulose biosynthesis	0.0333333	0.038	0.825877	1	Pathway
chlorophyll cycle	0.0333333	0.038	1	1	Pathway
cytokinins 7-N-glucoside biosynthesis	0.0333333	0.038	0.667393	1	Pathway
cytokinins 9-N-glucoside biosynthesis	0.0333333	0.038	0.667393	1	Pathway
fatty acid synthesis: C16 to C18	0.0333333	0.038	0.0713241	0.405019	Pathway
Flavonoid (WYJ)	0.0333333	0.038	0.000767	0.0228662	Pathway
isoprenoid (WYJ)	0.0333333	0.038	0.390687	0.87287	Pathway
spermidine biosynthesis (v4.0)	0.0333333	0.038	0.614335	1	Pathway
stachyose biosynthesis	0.0333333	0.038	1	1	Pathway
suberin biosynthesis	0.0333333	0.038	0.0242643	0.254376	Pathway
superpathway of acetyl-CoA biosynthesis	0.0333333	0.038	0.318736	0.83537	Pathway
superpathway of choline biosynthesis	0.0333333	0.038	0.0339761	0.282114	Pathway
superpathway of fatty acid biosynthesis	0.0333333	0.038	0.280434	0.777715	Pathway
UDP-galactose biosynthesis	0.0333333	0.038	0.719295	1	Pathway
UDP-galactose biosynthesis (salvage pathway from galactose using UDP-glucose)	0.0333333	0.038	0.811298	1	Pathway
biotin biosynthesis	0.0333333	0.038	0.0165793	0.210376	Pathway
fatty acid elongation -- saturated	0.0333333	0.038	0.00312017	0.057243	Pathway
phospholipid biosynthesis	0.0333333	0.038	0.562436	1	Pathway
superpathway of ascorbate biosynthesis	0.0333333	0.038	0.0857643	0.447099	Pathway
superpathway of aspartate and asparagine biosynthesis	0.0333333	0.038	1	1	Pathway
superpathway of sucrose and starch metabolism I (non-photosynthetic tissue)	0.0333333	0.038	0.0189277	0.214964	Pathway
carotenoid biosynthesis	0.0416667	0.0443	1	1	Pathway
chlorophyll a biosynthesis II	0.0416667	0.0443	0.211929	0.714417	Pathway
choline biosynthesis III	0.0416667	0.0443	0.431393	0.912525	Pathway
citrulline biosynthesis	0.0416667	0.0443	0.376387	0.861801	Pathway
cytokinins-O-glucoside biosynthesis	0.0416667	0.0443	0.667393	1	Pathway
geranyldiphosphate biosynthesis	0.0416667	0.0443	0.0360774	0.282114	Pathway
geranylgeranyldiphosphate biosynthesis II (plastidic)	0.0416667	0.0443	0.118922	0.526908	Pathway
glucosinolate biosynthesis from phenylalanine (v3.5)	0.0416667	0.0443	1	1	Pathway
phaseic acid biosynthesis	0.0416667	0.0443	0.643777	1	Pathway
superpathway of histidine, purine and pyrimidine biosynthesis	0.0416667	0.0443	0.142522	0.571284	Pathway
trans,trans-farnesyl diphosphate biosynthesis	0.0416667	0.0443	0.0360774	0.282114	Pathway
ubiquinone-9 biosynthesis	0.0416667	0.0443	0.272077	0.771149	Pathway
fatty acid beta-oxidation I (saturated)	0.0166667	0.038	1.58e-05	0.0037743	Pathway
fatty acid beta-oxidation II (unsaturated, even number)	0.0166667	0.038	0.101364	0.47872	Pathway
fatty acid beta-oxidation III (unsaturated, odd number)	0.0166667	0.038	0.101364	0.47872	Pathway
photosynthesis, light reaction	0.0166667	0.038	1	1	Pathway
Thylakoid water-water cycle	0.0166667	0.038	0.327636	0.836248	Pathway
Calvin cycle (v4.0)	0.025	0.038	0.846184	1	Pathway
Glycolysis-cytosol (WYJ)	0.025	0.038	0.0786261	0.431088	Pathway
pyruvate fermentation to ethanol	0.025	0.038	1	1	Pathway
superpathway of glyoxylate cycle	0.025	0.038	0.894269	1	Pathway
photosynthesis	0.025	0.038	0.33485	0.836248	Pathway
C2 Photorespiration cycle (WYJ)	0.0333333	0.038	1	1	Pathway
gluconeogenesis	0.0333333	0.038	0.768502	1	Pathway
glycolysis II (plant plastids)	0.0333333	0.038	0.529516	1	Pathway
glyoxylate cycle	0.0333333	0.038	0.811298	1	Pathway
TCA cycle	0.0333333	0.038	0.934138	1	Pathway
superpathway of glycolysis, pyruvate dehydrogenase, TCA, and glyoxylate bypass	0.0333333	0.038	0.614624	1	Pathway
glycolysis I (plant cytosol)	0.0416667	0.038	0.605436	1	Pathway
Auxin signaling	0.00833333	0.038	0.311605	0.825754	Pathway
IAA biosynthesis I	0.00833333	0.038	1	1	Pathway
IAA biosynthesis II	0.00833333	0.038	1	1	Pathway
IAA signaling	0.0166667	0.038	0.0155977	0.206669	Pathway
AGRIS regulatory network - full	0.025	0.038	0.408967	0.907335	Pathway
brassinosteroids signaling	0.025	0.038	1	1	Pathway
ethanol degradation	0.025	0.038	1	1	Pathway
gibberellin acid signaling	0.025	0.038	0.0471527	0.328995	Pathway
gibberellin biosynthesis II (early C-3 hydroxylation)	0.025	0.038	0.378956	0.861801	Pathway
heterotrimeric G-protein complex signaling	0.025	0.038	0.17145	0.637314	Pathway
JA signaling	0.025	0.038	0.829324	1	Pathway
superpathway of GA12 biosynthesis	0.025	0.038	0.0520736	0.328995	Pathway
ethylene biosynthesis from methionine	0.025	0.038	0.757407	1	Pathway
ethylene signaling	0.0333333	0.038	0.000167859	0.0156525	Pathway
jasmonic acid biosynthesis (v3.5)	0.0333333	0.038	0.833048	1	Pathway
Regulation of ethylene signaling	0.0333333	0.038	0.000299422	0.0174801	Pathway
Regulation of gibberellin metabolism	0.0333333	0.038	0.259118	0.771149	Pathway
ethylene biosynthesis and methionine cycle	0.0416667	0.0443	0.909197	1	Pathway
acrylonitrile degradation	0.00833333	0.038	1	1	Pathway
aldoxime degradation	0.00833333	0.038	1	1	Pathway
citrulline degradation	0.00833333	0.038	1	1	Pathway
methionine degradation (v3.5)	0.00833333	0.038	0.510593	1	Pathway
sulfate activation for sulfonation	0.00833333	0.038	0.0710369	0.405019	Pathway
tyrosine degradation	0.00833333	0.038	0.029314	0.263826	Pathway
superpathway of gluconate degradation	0.00833333	0.038	0.376387	0.861801	Pathway
alanine degradation (v4.0)	0.0166667	0.038	0.327636	0.836248	Pathway
mannose degradation	0.0166667	0.038	0.0182134	0.214964	Pathway
ammonia assimilation cycle	0.025	0.038	0.348053	0.853579	Pathway
cyanide degradation	0.025	0.038	1	1	Pathway
glutamate degradation I	0.025	0.038	0.00744874	0.107668	Pathway
glutathione degradation	0.025	0.038	1	1	Pathway
Starch degradation	0.025	0.038	0.123778	0.530002	Pathway
asparagine degradation	0.025	0.038	1	1	Pathway
superpathway of starch degradation to pyruvate	0.025	0.038	0.217135	0.71926	Pathway
galactose degradation I	0.0333333	0.038	0.667866	1	Pathway
melibiose degradation	0.0333333	0.038	0.614335	1	Pathway
nitrate assimilation pathway	0.0333333	0.038	1	1	Pathway
phytol salvage pathway	0.0333333	0.038	0.146812	0.574012	Pathway
sucrose degradation (v4.0)	0.0333333	0.038	0.154303	0.584148	Pathway
sucrose degradation to ethanol and lactate (anaerobic)	0.0333333	0.038	0.381446	0.861801	Pathway
ureide degradation	0.0333333	0.038	0.174359	0.637314	Pathway
galactose degradation II	0.0333333	0.038	0.811298	1	Pathway
superpathway of sucrose degradation to pyruvate	0.0333333	0.038	0.317663	0.83537	Pathway
4-aminobutyrate degradation I	0.0416667	0.0443	0.00044407	0.0184192	Pathway
tRNA charging pathway	0.0416667	0.0443	0.874648	1	Pathway
ALANINE BIOSYNTHESIS	0.00833333	0.038	0.202869	0.702847	Category
CUTICLE SECRETED (EPIDERIMAL)	0.00833333	0.038	1	1	Category
GDP SUGARS BIOSYNTHESIS	0.00833333	0.038	0.0498408	0.328995	Category
GLYCOGEN AND STARCH BIOSYNTHESIS	0.00833333	0.038	0.000952307	0.0239079	Category
HISTIDINE BIOSYNTHESIS	0.00833333	0.038	0.0662094	0.392322	Category
LIPOATE	0.00833333	0.038	0.272077	0.771149	Category
OTHER BIOSYNTHSIS	0.00833333	0.038	0.347131	0.853579	Category
POLYSACCHARIDES	0.00833333	0.038	0.00128524	0.028233	Category
QUINONES	0.00833333	0.038	0.340237	0.845276	Category
ANTHOCYANINS	0.0166667	0.038	0.211929	0.714417	Category
beta-ALANE BIOSYNTHESIS	0.0166667	0.038	0.508702	1	Category
CINNAMATES	0.0166667	0.038	0.0258752	0.259841	Category
GLUTAMATE BIOSYNTHESIS	0.0166667	0.038	0.174359	0.637314	Category
HEME	0.0166667	0.038	0.0891456	0.452367	Category
PHENYLPROPANOID BIOSYNTHESIS	0.0166667	0.038	0.0291042	0.263826	Category
PHOSPHOLIPID BIOSYNTHESIS	0.0166667	0.038	0.445828	0.936827	Category
TRITERPENOIDS (30C)	0.0166667	0.038	0.0847686	0.447099	Category
VITAMIN B6	0.0166667	0.038	0.78509	1	Category
ABSCISIC ACID BIOSYNTHESIS	0.025	0.038	0.743921	1	Category
AMINES AND POLYAMINE BIOSYNTHESIS	0.025	0.038	0.692304	1	Category
APOPLAST MACROMOLECULE BIOSYNTHESIS	0.025	0.038	0.26206	0.771149	Category
AROMATIC COMPOUND BIOSYNTHESIS	0.025	0.038	0.0460679	0.328995	Category
BENZENOIDS	0.025	0.038	0.0580296	0.354874	Category
CHALCONES	0.025	0.038	0.000842924	0.0229757	Category
LEUCOANTHOCYANIDINS	0.025	0.038	0.825707	1	Category
LIGOSACCHARIDES	0.025	0.038	0.88284	1	Category
PANTOTHENATE	0.025	0.038	1	1	Category
RHAMNOSE BIOSYNTHESIS	0.025	0.038	0.228599	0.723551	Category
SA BIOSYNTHESIS	0.025	0.038	0.0460679	0.328995	Category
VITAMINS	0.025	0.038	0.0185139	0.214964	Category
AMINE	0.0333333	0.038	0.231837	0.723551	Category
AMINO ACID BIOSYNTHESIS	0.0333333	0.038	0.0273598	0.261375	Category
ARGININE BIOSYNTHESIS	0.0333333	0.038	0.0744815	0.417973	Category
BIOSYNTHESIS AND INTERCONVERSIONS	0.0333333	0.038	0.00130215	0.028233	Category
CARBOHYDRATE BIOSYNTHESIS	0.0333333	0.038	0.224075	0.723551	Category
CHOLINE BIOSYNTHESIS	0.0333333	0.038	0.0339761	0.282114	Category
CoA	0.0333333	0.038	1	1	Category
FATTY ACID AND LIPID BIOSYNTHESIS	0.0333333	0.038	0.0347319	0.282114	Category
FATTY ACID BIOSYNTHESIS	0.0333333	0.038	0.0642335	0.38784	Category
FATTY ACID DERIVATIVE BIOSYNTHESIS	0.0333333	0.038	0.846665	1	Category
FATTY-ACID-DERIVATIVE BIOSYNTHESIS	0.0333333	0.038	0.846665	1	Category
FLAVONOIDS BIOSYNTHESIS	0.0333333	0.038	0.000366459	0.0174801	Category
GLUTAMINE BIOSYNTHESIS	0.0333333	0.038	0.0520736	0.328995	Category
HORMONE AND REGULATOR BIOSYNTHESIS	0.0333333	0.038	0.932723	1	Category
INDIVIDUAL AMINO ACID BIOSYNTHESIS	0.0333333	0.038	0.0401993	0.304366	Category
ISOFLAVONOIDS	0.0333333	0.038	0.390687	0.87287	Category
JASMONIC ACID BIOSYNTHESIS	0.0333333	0.038	0.833048	1	Category
METHIONINE BIOSYNTHESIS	0.0333333	0.038	0.190191	0.682114	Category
PRIMARY CELL WALL	0.0333333	0.038	0.825877	1	Category
PROLINE BIOSYNTHESIS	0.0333333	0.038	0.261027	0.771149	Category
SPECALIZED PHYTOCHEMICAL BIOSYNTHESIS	0.0333333	0.038	0.00125572	0.028233	Category
SUBERIN	0.0333333	0.038	0.0242643	0.254376	Category
SUGAR NUCLEOTIDES	0.0333333	0.038	0.381446	0.861801	Category
SUGARS	0.0333333	0.038	0.779649	1	Category
SUPER PATHWAYS	0.0333333	0.038	0.285706	0.787756	Category
TYROSINE BIOSYNTHESIS	0.0333333	0.038	0.101364	0.47872	Category
VALINE BIOSYNTHESIS	0.0333333	0.038	0.696162	1	Category
VITAMIN C	0.0333333	0.038	0.383023	0.861801	Category
AMINOACYL-tRNAs BIOSYNTHESIS	0.0416667	0.0443	0.874648	1	Category
Apocarotenoids	0.0416667	0.0443	1	1	Category
CYTOKININ BIOSYNTHESIS	0.0416667	0.0443	0.710351	1	Category
DITERPENOIDS (20C)	0.0416667	0.0443	0.00293974	0.057243	Category
ETHYLENE BIOSYNTHESIS	0.0416667	0.0443	0.909197	1	Category
GLUCOSINOLATES	0.0416667	0.0443	1	1	Category
ISOPRENOID BIOSYNTHESIS	0.0416667	0.0443	0.0258752	0.259841	Category
N-CONTAINING SECONDARY COMPOUNDS (ALKALOIDS) BIOSYNTHESIS	0.0416667	0.0443	1	1	Category
OTHER AMINO ACID BIOSYNTHESIS	0.0416667	0.0443	0.376387	0.861801	Category
PURINES	0.0416667	0.0443	0.681375	1	Category
TETRATERPENOIDS (40C)	0.0416667	0.0443	1	1	Category
NAD	0.0166667	0.038	0.85131	1	Category
GLYCOLYSIS	0.025	0.038	0.130522	0.541383	Category
PHOTOSYNTHESIS	0.025	0.038	0.759865	1	Category
ANEAROBIC	0.0333333	0.038	0.958363	1	Category
KREBBS	0.0333333	0.038	0.934138	1	Category
PHOTOSYNTHESIS, RESPIRATION AND RELATED ENERGETICS	0.0333333	0.038	0.500692	1	Category
RESPIRATION - AEROBIC/ANAEROBIC	0.0333333	0.038	0.869257	1	Category
AEROBIC	0.0416667	0.0443	0.889063	1	Category
AUXIN BIOSYNTHESIS	0.00833333	0.038	1	1	Category
SIGNAL TRANSDUCTION PATHWAYS	0.025	0.038	0.00674315	0.107216	Category
AROMATIC COMPOUNDS DEGRADATION	0.00833333	0.038	1	1	Category
METHIONINE DEGRADATION	0.00833333	0.038	0.510593	1	Category
SPECIALIZED PHOTOCHEMICALS DEGRADATION	0.00833333	0.038	0.483695	0.990225	Category
ALANINE DEGRADATION	0.0166667	0.038	0.327636	0.836248	Category
SULFATE COMPOUNDS DEGERATION	0.0166667	0.038	0.00721994	0.107668	Category
TO BE ASSIGNED	0.0166667	0.038	0.327636	0.836248	Category
ALCOHOL DEGRADATION	0.025	0.038	0.0520736	0.328995	Category
COFACTORS, PROSTHETIC GROUPS, ELECTRON CARRIER	0.025	0.038	0.0483665	0.328995	Category
DEGRADATION/UTILIZATION/ASSIMILATION	0.025	0.038	4.55e-05	0.00722685	Category
DETOXIFICATION	0.025	0.038	1	1	Category
GLUTAMATE DEGRADATION	0.025	0.038	0.000196887	0.0156525	Category
Pathways	0.025	0.038	1.17e-06	0.0005558	Category
POLYSACCHARIDE DEGRADATION	0.025	0.038	0.0448211	0.328995	Category
REDUCTANTS DEGRADATION	0.025	0.038	1	1	Category
CARBOHYDRATES DEGRADATION	0.0333333	0.038	0.301415	0.803213	Category
GALACTOSE DEGRADATION	0.0333333	0.038	0.667866	1	Category
N-CONTAINING SECONDARY METABOLITE (ALKALOID) DEGRADATION	0.0333333	0.038	0.231837	0.723551	Category
SUCROSE DEGRADATION	0.0333333	0.038	0.200849	0.702847	Category
SUGAR DEGRADATION	0.0333333	0.038	0.455789	0.948057	Category
AMINES AND POLYAMINES DEGRADATION	0.0416667	0.0443	0.00044407	0.0184192	Category
AMINO ACIDS DEGRADATION	0.0416667	0.0443	0.000300605	0.0174801	Category
ARGININE DEGRADATION	0.0416667	0.0443	0.261027	0.771149	Category
COFACTORS, PROSTHETIC GROUPS, ELECTRON CARRIERS DEGRADATION	0.0416667	0.0443	0.348053	0.853579	Category
OTHER DEGRADATION	0.0416667	0.0443	0.722238	1	Category

## Sheet: S3a2.T.Pathway.Fisher
Table S3a2 Fisher's exact test analysis of transcriptomics data of pathways and categories in MetNetDB. The significant gene list's cut off is q-value < 0.01 (2,869 transcripts fall into this list).							cutoff	Fisher test q-value
Pathway/Category name	MRPP p-value	MRPP q-value	Fisher's exact test p-value	Fisher's exact test q-value	Pathway/Category		q-value (count)	0.01	0.05	0.1	0.2
Flavonoid (WYJ)	0.0333333	0.038	0.000767	0.0228662	Pathway		0.01 (2869)	3	23	29	35
flavonoid biosynthesis	0.025	0.038	0.000842924	0.0229757	Pathway
Starch synthesis	0.0166667	0.038	0.000589799	0.0211159	Pathway		Font colors:
fatty acid beta-oxidation I (saturated)	0.0166667	0.038	1.58e-05	0.0037743	Pathway		Biosynthesis	Signaling transduction
ethylene signaling	0.0333333	0.038	0.000167859	0.0156525	Pathway		Respiration and related energetics	Degradation and assimilation
Regulation of ethylene signaling	0.0333333	0.038	0.000299422	0.0174801	Pathway
4-aminobutyrate degradation I	0.0416667	0.0443	0.00044407	0.0184192	Pathway
folate transformations	0.108333	>0.0443	0.000666379	0.0211908	Pathway
formylTHF biosynthesis	0.0916667	>0.0443	0.000619753	0.0211159	Pathway
glycine degradation	0.075	>0.0443	0.000331728	0.0174801	Pathway
oxidative ethanol degradation	0.133333	>0.0443	0.00184467	0.0382569	Pathway
BIOSYNTHESIS AND INTERCONVERSIONS	0.0333333	0.038	0.00130215	0.028233	Category
CHALCONES	0.025	0.038	0.000842924	0.0229757	Category
FLAVONOIDS BIOSYNTHESIS	0.0333333	0.038	0.000366459	0.0174801	Category
GLYCOGEN AND STARCH BIOSYNTHESIS	0.00833333	0.038	0.000952307	0.0239079	Category
POLYSACCHARIDES	0.00833333	0.038	0.00128524	0.028233	Category
SPECALIZED PHYTOCHEMICAL BIOSYNTHESIS	0.0333333	0.038	0.00125572	0.028233	Category
AMINES AND POLYAMINES DEGRADATION	0.0416667	0.0443	0.00044407	0.0184192	Category
AMINO ACIDS DEGRADATION	0.0416667	0.0443	0.000300605	0.0174801	Category
DEGRADATION/UTILIZATION/ASSIMILATION	0.025	0.038	4.55e-05	0.00722685	Category
GLUTAMATE DEGRADATION	0.025	0.038	0.000196887	0.0156525	Category
Pathways	0.025	0.038	1.17e-06	0.0005558	Category
FOLATE	0.1	>0.0443	0.000127838	0.0152447	Category

## Sheet: S3b1.bpmrpp
Table S3b1 MRPP test analysis of transcriptomics data of GO terms (biological process).
GO term	Name	# of loci falling into this GO term	MRPP p-value	Fisher's exact test p-value	Fisher's exact test q-value		MRPP Test
GO:0006970	response to osmotic stress	232	0.00833333	0.00504982	0.144365		p-value	0.00833333	0.0166667	0.025	0.0333333	0.0416667
GO:0009651	response to salt stress	205	0.00833333	0.0049034	0.141848		q-value (FDR)	0.04138	0.04138	0.04138	0.04233	0.04943
GO:0048827	phyllome development	182	0.00833333	0.958897	1		count	249	502	870	1188	1324
GO:0048366	leaf development	175	0.00833333	0.950664	1
GO:0006281	DNA repair	144	0.00833333	0.559079	1
GO:0009639	response to red or far red light	131	0.00833333	0.02565	0.292627
GO:0034470	ncRNA processing	129	0.00833333	0.500614	1
GO:0048580	regulation of post-embryonic development	124	0.00833333	0.012427	0.188736
GO:0007389	pattern specification process	110	0.00833333	0.581101	1
GO:0009451	RNA modification	108	0.00833333	0.692304	1
GO:0048507	meristem development	101	0.00833333	0.880663	1
GO:0006790	sulfur metabolic process	90	0.00833333	0.0141796	0.201499
GO:0009909	regulation of flower development	88	0.00833333	0.0416541	0.393131
GO:0010015	root morphogenesis	87	0.00833333	0.250809	0.920131
GO:0003002	regionalization	82	0.00833333	0.543643	1
GO:0000154	rRNA modification	71	0.00833333	1	1
GO:0015837	amine transport	64	0.00833333	0.511678	1
GO:0055080	cation homeostasis	61	0.00833333	0.0808847	0.551068
GO:0006913	nucleocytoplasmic transport	59	0.00833333	0.998836	1
GO:0051169	nuclear transport	59	0.00833333	0.998836	1
GO:0009100	glycoprotein metabolic process	57	0.00833333	0.959838	1
GO:0030003	cellular cation homeostasis	57	0.00833333	0.062403	0.487586
GO:0008202	steroid metabolic process	55	0.00833333	0.000597353	0.0439869
GO:0030036	actin cytoskeleton organization and biogenesis	53	0.00833333	0.905276	1
GO:0006486	protein amino acid glycosylation	52	0.00833333	0.932343	1
GO:0009101	glycoprotein biosynthetic process	52	0.00833333	0.932343	1
GO:0043413	biopolymer glycosylation	52	0.00833333	0.932343	1
GO:0010053	root epidermal cell differentiation	51	0.00833333	0.034454	0.353358
GO:0019751	polyol metabolic process	51	0.00833333	0.655131	1
GO:0009640	photomorphogenesis	50	0.00833333	0.154633	0.717096
GO:0016311	dephosphorylation	50	0.00833333	0.0196278	0.244593
GO:0048467	gynoecium development	50	0.00833333	0.936092	1
GO:0048528	post-embryonic root development	50	0.00833333	0.697771	1
GO:0051094	positive regulation of developmental process	48	0.00833333	0.0582565	0.476644
GO:0048440	carpel development	46	0.00833333	0.958363	1
GO:0006470	protein amino acid dephosphorylation	45	0.00833333	0.0163372	0.218129
GO:0048646	anatomical structure formation	45	0.00833333	0.503762	1
GO:0032940	secretion by cell	44	0.00833333	0.441902	1
GO:0046903	secretion	44	0.00833333	0.441902	1
GO:0006071	glycerol metabolic process	41	0.00833333	0.580378	1
GO:0006694	steroid biosynthetic process	39	0.00833333	0.00329546	0.109698
GO:0009629	response to gravity	39	0.00833333	0.0118224	0.188736
GO:0051606	detection of stimulus	39	0.00833333	0.729559	1
GO:0048582	positive regulation of post-embryonic development	38	0.00833333	0.112922	0.653337
GO:0009630	gravitropism	36	0.00833333	0.201825	0.837104
GO:0042538	hyperosmotic salinity response	36	0.00833333	0.00637362	0.146975
GO:0051170	nuclear import	34	0.00833333	0.981165	1
GO:0006606	protein import into nucleus	33	0.00833333	0.979606	1
GO:0032504	multicellular organism reproduction	33	0.00833333	0.0201703	0.246115
GO:0010054	trichoblast differentiation	32	0.00833333	0.0381867	0.366773
GO:0009911	positive regulation of flower development	31	0.00833333	0.168028	0.763193
GO:0006887	exocytosis	30	0.00833333	0.311605	0.952174
GO:0022406	membrane docking	30	0.00833333	0.311605	0.952174
GO:0040008	regulation of growth	30	0.00833333	0.457135	1
GO:0048278	vesicle docking	30	0.00833333	0.311605	0.952174
GO:0048609	reproductive process in a multicellular organism	30	0.00833333	0.0109545	0.188736
GO:0006904	vesicle docking during exocytosis	29	0.00833333	0.525188	1
GO:0048645	organ formation	29	0.00833333	0.927264	1
GO:0048509	regulation of meristem development	28	0.00833333	0.200506	0.837104
GO:0045595	regulation of cell differentiation	27	0.00833333	0.947069	1
GO:0051187	cofactor catabolic process	27	0.00833333	0.364642	1
GO:0009955	adaxial/abaxial pattern formation	24	0.00833333	0.425141	1
GO:0048469	cell maturation	24	0.00833333	0.10311	0.610209
GO:0048764	trichoblast maturation	24	0.00833333	0.10311	0.610209
GO:0048765	root hair cell differentiation	24	0.00833333	0.10311	0.610209
GO:0010218	response to far red light	23	0.00833333	0.214407	0.837104
GO:0016125	sterol metabolic process	23	0.00833333	0.0112168	0.188736
GO:0016126	sterol biosynthetic process	23	0.00833333	0.0112168	0.188736
GO:0006083	acetate metabolic process	21	0.00833333	0.00983412	0.183822
GO:0009746	response to hexose stimulus	20	0.00833333	0.311605	0.952174
GO:0009765	photosynthesis, light harvesting	20	0.00833333	0.297251	0.949171
GO:0034284	response to monosaccharide stimulus	20	0.00833333	0.311605	0.952174
GO:0009943	adaxial/abaxial axis specification	19	0.00833333	0.254615	0.920131
GO:0006816	calcium ion transport	18	0.00833333	0.212966	0.837104
GO:0010048	vernalization response	17	0.00833333	0.0238082	0.277477
GO:0019915	sequestering of lipid	17	0.00833333	0.0712891	0.499527
GO:0042335	cuticle development	17	0.00833333	1	1
GO:0048441	petal development	17	0.00833333	0.431393	1
GO:0048465	corolla development	17	0.00833333	0.431393	1
GO:0051171	regulation of nitrogen compound metabolic process	17	0.00833333	0.186925	0.809676
GO:0006089	lactate metabolic process	16	0.00833333	0.0119752	0.188736
GO:0006265	DNA topological change	16	0.00833333	1	1
GO:0019654	acetate fermentation	16	0.00833333	0.135544	0.700839
GO:0032984	macromolecular complex disassembly	16	0.00833333	0.0186906	0.234719
GO:0043241	protein complex disassembly	16	0.00833333	0.0186906	0.234719
GO:0048638	regulation of developmental growth	16	0.00833333	0.64125	1
GO:0006541	glutamine metabolic process	15	0.00833333	0.231837	0.870113
GO:0035266	meristem growth	15	0.00833333	0.600463	1
GO:0043624	cellular protein complex disassembly	15	0.00833333	0.0121276	0.188736
GO:0006775	fat-soluble vitamin metabolic process	14	0.00833333	0.0530735	0.454808
GO:0010075	regulation of meristem growth	14	0.00833333	0.556269	1
GO:0010212	response to ionizing radiation	14	0.00833333	1	1
GO:0042362	fat-soluble vitamin biosynthetic process	14	0.00833333	0.0530735	0.454808
GO:0000059	protein import into nucleus, docking	13	0.00833333	0.891788	1
GO:0006415	translational termination	13	0.00833333	0.0121276	0.188736
GO:0009306	protein secretion	13	0.00833333	1	1
GO:0019740	nitrogen utilization	13	0.00833333	0.425141	1
GO:0006476	protein amino acid deacetylation	12	0.00833333	0.778808	1
GO:0006808	regulation of nitrogen utilization	12	0.00833333	0.425141	1
GO:0010193	response to ozone	12	0.00833333	0.029314	0.323787
GO:0016575	histone deacetylation	12	0.00833333	0.778808	1
GO:0048767	root hair elongation	12	0.00833333	0.135544	0.700839
GO:0006722	triterpenoid metabolic process	11	0.00833333	0.146812	0.700839
GO:0010104	regulation of ethylene mediated signaling pathway	11	0.00833333	0.0594252	0.482147
GO:0010105	negative regulation of ethylene mediated signaling pathway	11	0.00833333	0.0594252	0.482147
GO:0016104	triterpenoid biosynthetic process	11	0.00833333	0.146812	0.700839
GO:0019742	pentacyclic triterpenoid metabolic process	11	0.00833333	0.146812	0.700839
GO:0019745	pentacyclic triterpenoid biosynthetic process	11	0.00833333	0.146812	0.700839
GO:0000724	double-strand break repair via homologous recombination	10	0.00833333	1	1
GO:0000725	recombinational repair	10	0.00833333	1	1
GO:0010383	cell wall polysaccharide metabolic process	10	0.00833333	0.862665	1
GO:0006349	genetic imprinting	9	0.00833333	0.290237	0.940369
GO:0019656	glucose catabolic process to D-lactate and ethanol	9	0.00833333	0.00733296	0.152394
GO:0019659	glucose catabolic process to lactate	9	0.00833333	0.00733296	0.152394
GO:0000105	histidine biosynthetic process	8	0.00833333	1	1
GO:0006558	L-phenylalanine metabolic process	8	0.00833333	0.231837	0.870113
GO:0009076	histidine family amino acid biosynthetic process	8	0.00833333	1	1
GO:0009095	aromatic amino acid family biosynthetic process, prephenate pathway	8	0.00833333	0.290237	0.940369
GO:0010410	hemicellulose metabolic process	8	0.00833333	0.825707	1
GO:0015691	cadmium ion transport	8	0.00833333	1	1
GO:0042558	pteridine and derivative metabolic process	8	0.00833333	0.0710369	0.499527
GO:0043545	molybdopterin cofactor metabolic process	8	0.00833333	0.0710369	0.499527
GO:0045491	xylan metabolic process	8	0.00833333	0.825707	1
GO:0006636	unsaturated fatty acid biosynthetic process	7	0.00833333	0.0360774	0.353358
GO:0007033	vacuole organization and biogenesis	7	0.00833333	0.202869	0.837104
GO:0009769	photosynthesis, light harvesting in photosystem II	7	0.00833333	0.0945321	0.594341
GO:0019650	glucose catabolic process to butanediol	7	0.00833333	0.012299	0.188736
GO:0019660	glycolytic fermentation	7	0.00833333	0.012299	0.188736
GO:0019720	Mo-molybdopterin cofactor metabolic process	7	0.00833333	0.0710369	0.499527
GO:0032324	molybdopterin cofactor biosynthetic process	7	0.00833333	0.0710369	0.499527
GO:0032392	DNA geometric change	7	0.00833333	0.614335	1
GO:0032508	DNA duplex unwinding	7	0.00833333	0.614335	1
GO:0033559	unsaturated fatty acid metabolic process	7	0.00833333	0.0360774	0.353358
GO:0034077	butanediol metabolic process	7	0.00833333	0.012299	0.188736
GO:0034311	diol metabolic process	7	0.00833333	0.012299	0.188736
GO:0042371	vitamin K biosynthetic process	7	0.00833333	0.510593	1
GO:0042373	vitamin K metabolic process	7	0.00833333	0.510593	1
GO:0006777	Mo-molybdopterin cofactor biosynthetic process	6	0.00833333	0.0710369	0.499527
GO:0006828	manganese ion transport	6	0.00833333	1	1
GO:0006833	water transport	6	0.00833333	0.290237	0.940369
GO:0008284	positive regulation of cell proliferation	6	0.00833333	0.42636	1
GO:0009074	aromatic amino acid family catabolic process	6	0.00833333	0.0498408	0.444452
GO:0009094	L-phenylalanine biosynthetic process	6	0.00833333	0.174359	0.771755
GO:0009720	detection of hormone stimulus	6	0.00833333	0.719295	1
GO:0009726	detection of endogenous stimulus	6	0.00833333	0.719295	1
GO:0010386	lateral root primordium development	6	0.00833333	0.614335	1
GO:0019642	anaerobic glycolysis	6	0.00833333	0.00312017	0.107546
GO:0030002	cellular anion homeostasis	6	0.00833333	1	1
GO:0030319	cellular di-, tri-valent inorganic anion homeostasis	6	0.00833333	1	1
GO:0030643	cellular phosphate ion homeostasis	6	0.00833333	1	1
GO:0042044	fluid transport	6	0.00833333	0.290237	0.940369
GO:0042559	pteridine and derivative biosynthetic process	6	0.00833333	0.0710369	0.499527
GO:0042991	transcription factor import into nucleus	6	0.00833333	1	1
GO:0048445	carpel morphogenesis	6	0.00833333	1	1
GO:0006370	mRNA capping	5	0.00833333	0.614335	1
GO:0006570	tyrosine metabolic process	5	0.00833333	0.146582	0.700839
GO:0009452	RNA capping	5	0.00833333	0.614335	1
GO:0009768	photosynthesis, light harvesting in photosystem I	5	0.00833333	0.614335	1
GO:0031109	microtubule polymerization or depolymerization	5	0.00833333	0.327636	0.952174
GO:0046470	phosphatidylcholine metabolic process	5	0.00833333	1	1
GO:0048768	root hair cell tip growth	5	0.00833333	1	1
GO:0007020	microtubule nucleation	4	0.00833333	0.327636	0.952174
GO:0007062	sister chromatid cohesion	4	0.00833333	1	1
GO:0007093	mitotic cell cycle checkpoint	4	0.00833333	1	1
GO:0009147	pyrimidine nucleoside triphosphate metabolic process	4	0.00833333	1	1
GO:0010351	lithium ion transport	4	0.00833333	1	1
GO:0010358	leaf shaping	4	0.00833333	1	1
GO:0030026	cellular manganese ion homeostasis	4	0.00833333	1	1
GO:0045597	positive regulation of cell differentiation	4	0.00833333	0.378956	1
GO:0046677	response to antibiotic	4	0.00833333	0.614335	1
GO:0046785	microtubule polymerization	4	0.00833333	0.327636	0.952174
GO:0046836	glycolipid transport	4	0.00833333	0.470147	1
GO:0048462	carpel formation	4	0.00833333	1	1
GO:0055071	manganese ion homeostasis	4	0.00833333	1	1
GO:0001709	cell fate determination	3	0.00833333	1	1
GO:0006183	GTP biosynthetic process	3	0.00833333	1	1
GO:0006228	UTP biosynthetic process	3	0.00833333	1	1
GO:0006241	CTP biosynthetic process	3	0.00833333	1	1
GO:0006471	protein amino acid ADP-ribosylation	3	0.00833333	0.327636	0.952174
GO:0006572	tyrosine catabolic process	3	0.00833333	0.0498408	0.444452
GO:0009208	pyrimidine ribonucleoside triphosphate metabolic process	3	0.00833333	1	1
GO:0009209	pyrimidine ribonucleoside triphosphate biosynthetic process	3	0.00833333	1	1
GO:0009727	detection of ethylene stimulus	3	0.00833333	0.146812	0.700839
GO:0009915	phloem loading	3	0.00833333	0.670973	1
GO:0010047	fruit dehiscence	3	0.00833333	0.42636	1
GO:0010165	response to X-ray	3	0.00833333	1	1
GO:0010344	seed oilbody biogenesis	3	0.00833333	0.146582	0.700839
GO:0010353	response to trehalose stimulus	3	0.00833333	0.0945321	0.594341
GO:0016110	tetraterpenoid catabolic process	3	0.00833333	0.0314838	0.334817
GO:0016118	carotenoid catabolic process	3	0.00833333	0.0314838	0.334817
GO:0016121	carotene catabolic process	3	0.00833333	0.0314838	0.334817
GO:0016124	xanthophyll catabolic process	3	0.00833333	0.0314838	0.334817
GO:0045493	xylan catabolic process	3	0.00833333	1	1
GO:0046036	CTP metabolic process	3	0.00833333	1	1
GO:0046039	GTP metabolic process	3	0.00833333	1	1
GO:0046051	UTP metabolic process	3	0.00833333	1	1
GO:0000002	mitochondrial genome maintenance	2	0.00833333	0.327636	0.952174
GO:0000303	response to superoxide	2	0.00833333	0.272077	0.920131
GO:0000305	response to oxygen radical	2	0.00833333	0.272077	0.920131
GO:0006458	'de novo' protein folding	2	0.00833333	1	1
GO:0006611	protein export from nucleus	2	0.00833333	1	1
GO:0008285	negative regulation of cell proliferation	2	0.00833333	0.378956	1
GO:0008360	regulation of cell shape	2	0.00833333	1	1
GO:0009105	lipoic acid biosynthetic process	2	0.00833333	0.272077	0.920131
GO:0009445	putrescine metabolic process	2	0.00833333	0.378956	1
GO:0009446	putrescine biosynthetic process	2	0.00833333	0.378956	1
GO:0009729	detection of brassinosteroid stimulus	2	0.00833333	1	1
GO:0010063	positive regulation of trichoblast fate specification	2	0.00833333	0.327636	0.952174
GO:0010163	high-affinity potassium ion import	2	0.00833333	0.00582247	0.144541
GO:0010480	microsporocyte differentiation	2	0.00833333	1	1
GO:0015904	tetracycline transport	2	0.00833333	0.470147	1
GO:0018865	acrylonitrile metabolic process	2	0.00833333	0.211929	0.837104
GO:0019256	acrylonitrile catabolic process	2	0.00833333	0.211929	0.837104
GO:0019330	aldoxime metabolic process	2	0.00833333	0.211929	0.837104
GO:0019446	tyrosine catabolic process to phosphoenolpyruvate	2	0.00833333	0.0165793	0.21894
GO:0022603	regulation of anatomical structure morphogenesis	2	0.00833333	1	1
GO:0022604	regulation of cell morphogenesis	2	0.00833333	1	1
GO:0031119	tRNA pseudouridine synthesis	2	0.00833333	0.272077	0.920131
GO:0035303	regulation of dephosphorylation	2	0.00833333	0.327636	0.952174
GO:0035304	regulation of protein amino acid dephosphorylation	2	0.00833333	0.327636	0.952174
GO:0042660	positive regulation of cell fate specification	2	0.00833333	0.327636	0.952174
GO:0042753	positive regulation of circadian rhythm	2	0.00833333	1	1
GO:0043487	regulation of RNA stability	2	0.00833333	0.012299	0.188736
GO:0043488	regulation of mRNA stability	2	0.00833333	0.012299	0.188736
GO:0043489	RNA stabilization	2	0.00833333	0.012299	0.188736
GO:0048255	mRNA stabilization	2	0.00833333	0.012299	0.188736
GO:0050898	nitrile metabolic process	2	0.00833333	0.211929	0.837104
GO:0050899	nitrile catabolic process	2	0.00833333	0.211929	0.837104
GO:0051050	positive regulation of transport	2	0.00833333	0.378956	1
GO:0051084	'de novo' posttranslational protein folding	2	0.00833333	1	1
GO:0051085	chaperone cofactor-dependent protein folding	2	0.00833333	1	1
GO:0052546	plant-type cell wall pectin metabolic process	2	0.00833333	1	1
GO:0000740	nuclear membrane fusion	1	0.00833333	1	1
GO:0006858	extracellular transport	1	0.00833333	1	1
GO:0007530	sex determination	1	0.00833333	0.211929	0.837104
GO:0010094	specification of carpel identity	1	0.00833333	1	1
GO:0010111	glyoxysome organization and biogenesis	1	0.00833333	0.42636	1
GO:0010157	response to chlorate	1	0.00833333	1	1
GO:0010198	synergid death	1	0.00833333	1	1
GO:0010265	SCF complex assembly	1	0.00833333	0.378956	1
GO:0010395	rhamnogalacturonan I metabolic process	1	0.00833333	1	1
GO:0010400	rhamnogalacturonan I side chain metabolic process	1	0.00833333	1	1
GO:0010623	developmental programmed cell death	1	0.00833333	1	1
GO:0018343	protein farnesylation	1	0.00833333	1	1
GO:0018347	protein amino acid farnesylation	1	0.00833333	1	1
GO:0032042	mitochondrial DNA metabolic process	1	0.00833333	1	1
GO:0046916	cellular transition metal ion homeostasis	1	0.00833333	0.643777	1
GO:0051592	response to calcium ion	1	0.00833333	1	1
GO:0055076	transition metal ion homeostasis	1	0.00833333	0.643777	1
GO:0000003	reproduction	936	0.0166667	0.195854	0.830583
GO:0000075	cell cycle checkpoint	6	0.0166667	1	1
GO:0000080	G1 phase of mitotic cell cycle	4	0.0166667	0.42636	1
GO:0000097	sulfur amino acid biosynthetic process	25	0.0166667	0.837943	1
GO:0000098	sulfur amino acid catabolic process	1	0.0166667	0.272077	0.920131
GO:0000160	two-component signal transduction system (phosphorelay)	74	0.0166667	0.0539311	0.458225
GO:0000266	mitochondrial fission	2	0.0166667	1	1
GO:0000272	polysaccharide catabolic process	25	0.0166667	0.228599	0.870113
GO:0000273	lipoic acid metabolic process	3	0.0166667	0.327636	0.952174
GO:0000291	nuclear-transcribed mRNA catabolic process, exonucleolytic	1	0.0166667	1	1
GO:0000375	RNA splicing, via transesterification reactions	44	0.0166667	0.914805	1
GO:0000377	RNA splicing, via transesterification reactions with bulged adenosine as nucleophile	44	0.0166667	0.914805	1
GO:0000398	nuclear mRNA splicing, via spliceosome	43	0.0166667	0.896929	1
GO:0002237	response to molecule of bacterial origin	9	0.0166667	0.035473	0.353358
GO:0003006	reproductive developmental process	799	0.0166667	0.116309	0.66374
GO:0006072	glycerol-3-phosphate metabolic process	4	0.0166667	1	1
GO:0006084	acetyl-CoA metabolic process	27	0.0166667	0.272631	0.920131
GO:0006094	gluconeogenesis	11	0.0166667	0.621281	1
GO:0006099	tricarboxylic acid cycle	13	0.0166667	0.275851	0.920238
GO:0006108	malate metabolic process	12	0.0166667	1	1
GO:0006113	fermentation	40	0.0166667	0.0422755	0.396639
GO:0006119	oxidative phosphorylation	57	0.0166667	0.853121	1
GO:0006120	mitochondrial electron transport, NADH to ubiquinone	9	0.0166667	1	1
GO:0006302	double-strand break repair	17	0.0166667	1	1
GO:0006351	transcription, DNA-dependent	964	0.0166667	0.554841	1
GO:0006355	regulation of transcription, DNA-dependent	931	0.0166667	0.488142	1
GO:0006366	transcription from RNA polymerase II promoter	17	0.0166667	0.88284	1
GO:0006367	transcription initiation from RNA polymerase II promoter	9	0.0166667	0.670973	1
GO:0006414	translational elongation	722	0.0166667	0.910381	1
GO:0006435	threonyl-tRNA aminoacylation	3	0.0166667	1	1
GO:0006521	regulation of amino acid metabolic process	4	0.0166667	0.42636	1
GO:0006551	leucine metabolic process	13	0.0166667	0.483695	1
GO:0006556	S-adenosylmethionine biosynthetic process	4	0.0166667	0.811298	1
GO:0006567	threonine catabolic process	4	0.0166667	0.327636	0.952174
GO:0006575	amino acid derivative metabolic process	231	0.0166667	0.000883538	0.0551795
GO:0006595	polyamine metabolic process	12	0.0166667	0.5329	1
GO:0006623	protein targeting to vacuole	16	0.0166667	1	1
GO:0006637	acyl-CoA metabolic process	2	0.0166667	0.0165793	0.21894
GO:0006644	phospholipid metabolic process	75	0.0166667	0.891678	1
GO:0006661	phosphatidylinositol biosynthetic process	3	0.0166667	1	1
GO:0006743	ubiquinone metabolic process	7	0.0166667	0.119852	0.66374
GO:0006744	ubiquinone biosynthetic process	7	0.0166667	0.119852	0.66374
GO:0006754	ATP biosynthetic process	34	0.0166667	0.706185	1
GO:0006778	porphyrin metabolic process	67	0.0166667	0.0203382	0.246115
GO:0006783	heme biosynthetic process	9	0.0166667	0.290237	0.940369
GO:0006787	porphyrin catabolic process	11	0.0166667	0.5329	1
GO:0006800	oxygen and reactive oxygen species metabolic process	38	0.0166667	0.0378255	0.365657
GO:0006801	superoxide metabolic process	12	0.0166667	0.457911	1
GO:0006818	hydrogen transport	70	0.0166667	0.192957	0.820058
GO:0006827	high-affinity iron ion transport	1	0.0166667	0.146812	0.700839
GO:0006857	oligopeptide transport	66	0.0166667	0.161337	0.73835
GO:0006865	amino acid transport	63	0.0166667	0.660375	1
GO:0006875	cellular metal ion homeostasis	37	0.0166667	0.883129	1
GO:0006882	cellular zinc ion homeostasis	3	0.0166667	1	1
GO:0006891	intra-Golgi vesicle-mediated transport	17	0.0166667	0.361686	1
GO:0006914	autophagy	20	0.0166667	0.0238082	0.277477
GO:0006972	hyperosmotic response	39	0.0166667	0.00471621	0.140947
GO:0006974	response to DNA damage stimulus	154	0.0166667	0.683887	1
GO:0007034	vacuolar transport	22	0.0166667	1	1
GO:0007143	female meiosis	3	0.0166667	1	1
GO:0007155	cell adhesion	21	0.0166667	0.0129146	0.193719
GO:0007263	nitric oxide mediated signal transduction	1	0.0166667	0.146812	0.700839
GO:0007610	behavior	7	0.0166667	0.0262973	0.29861
GO:0007623	circadian rhythm	47	0.0166667	0.310569	0.952174
GO:0007638	mechanosensory behavior	1	0.0166667	1	1
GO:0008033	tRNA processing	31	0.0166667	0.505919	1
GO:0008283	cell proliferation	45	0.0166667	0.729559	1
GO:0008380	RNA splicing	68	0.0166667	0.398464	1
GO:0009060	aerobic respiration	17	0.0166667	0.383023	1
GO:0009070	serine family amino acid biosynthetic process	19	0.0166667	0.743921	1
GO:0009082	branched chain family amino acid biosynthetic process	13	0.0166667	0.404195	1
GO:0009086	methionine biosynthetic process	10	0.0166667	0.376387	1
GO:0009087	methionine catabolic process	1	0.0166667	0.272077	0.920131
GO:0009098	leucine biosynthetic process	7	0.0166667	0.119852	0.66374
GO:0009109	coenzyme catabolic process	16	0.0166667	0.383023	1
GO:0009141	nucleoside triphosphate metabolic process	41	0.0166667	0.791259	1
GO:0009142	nucleoside triphosphate biosynthetic process	41	0.0166667	0.791259	1
GO:0009144	purine nucleoside triphosphate metabolic process	39	0.0166667	0.761962	1
GO:0009145	purine nucleoside triphosphate biosynthetic process	39	0.0166667	0.761962	1
GO:0009199	ribonucleoside triphosphate metabolic process	37	0.0166667	0.740712	1
GO:0009201	ribonucleoside triphosphate biosynthetic process	37	0.0166667	0.740712	1
GO:0009205	purine ribonucleoside triphosphate metabolic process	37	0.0166667	0.740712	1
GO:0009206	purine ribonucleoside triphosphate biosynthetic process	37	0.0166667	0.740712	1
GO:0009269	response to desiccation	18	0.0166667	0.947069	1
GO:0009411	response to UV	54	0.0166667	0.0430526	0.402377
GO:0009414	response to water deprivation	133	0.0166667	0.633934	1
GO:0009415	response to water	142	0.0166667	0.540537	1
GO:0009432	SOS response	4	0.0166667	1	1
GO:0009606	tropism	50	0.0166667	0.310453	0.952174
GO:0009647	skotomorphogenesis	5	0.0166667	1	1
GO:0009653	anatomical structure morphogenesis	361	0.0166667	0.867082	1
GO:0009698	phenylpropanoid metabolic process	140	0.0166667	0.00516944	0.144541
GO:0009699	phenylpropanoid biosynthetic process	123	0.0166667	0.00588871	0.144541
GO:0009738	abscisic acid mediated signaling	61	0.0166667	0.496479	1
GO:0009747	hexokinase-dependent signaling	2	0.0166667	0.0314838	0.334817
GO:0009749	response to glucose stimulus	13	0.0166667	0.578792	1
GO:0009785	blue light signaling pathway	7	0.0166667	0.404195	1
GO:0009791	post-embryonic development	444	0.0166667	0.147776	0.700839
GO:0009805	coumarin biosynthetic process	1	0.0166667	1	1
GO:0009808	lignin metabolic process	38	0.0166667	0.0985276	0.601563
GO:0009809	lignin biosynthetic process	35	0.0166667	0.0786261	0.538201
GO:0009820	alkaloid metabolic process	13	0.0166667	1	1
GO:0009821	alkaloid biosynthetic process	13	0.0166667	1	1
GO:0009871	jasmonic acid and ethylene-dependent systemic resistance, ethylene mediated signaling pathway	3	0.0166667	0.0945321	0.594341
GO:0009873	ethylene mediated signaling pathway	56	0.0166667	0.0602189	0.486153
GO:0009887	organ morphogenesis	191	0.0166667	0.803831	1
GO:0009890	negative regulation of biosynthetic process	52	0.0166667	0.133683	0.700839
GO:0009908	flower development	241	0.0166667	0.717373	1
GO:0009961	response to 1-aminocyclopropane-1-carboxylic acid	2	0.0166667	1	1
GO:0009966	regulation of signal transduction	98	0.0166667	0.036745	0.357162
GO:0009967	positive regulation of signal transduction	16	0.0166667	0.0744815	0.514176
GO:0010025	wax biosynthetic process	32	0.0166667	0.778808	1
GO:0010031	circumnutation	4	0.0166667	0.42636	1
GO:0010042	response to manganese ion	2	0.0166667	1	1
GO:0010051	xylem and phloem pattern formation	31	0.0166667	0.272631	0.920131
GO:0010057	trichoblast fate specification	3	0.0166667	0.42636	1
GO:0010061	regulation of trichoblast fate specification	3	0.0166667	0.42636	1
GO:0010082	regulation of root meristem growth	2	0.0166667	0.0710369	0.499527
GO:0010092	specification of organ identity	10	0.0166667	1	1
GO:0010093	specification of floral organ identity	10	0.0166667	1	1
GO:0010118	stomatal movement	39	0.0166667	0.508147	1
GO:0010119	regulation of stomatal movement	24	0.0166667	0.28774	0.940369
GO:0010160	formation of organ boundary	10	0.0166667	1	1
GO:0010166	wax metabolic process	34	0.0166667	0.778808	1
GO:0010189	vitamin E biosynthetic process	7	0.0166667	0.0508412	0.444778
GO:0010199	organ boundary specification between lateral organs and the meristem	5	0.0166667	1	1
GO:0010204	defense response signaling pathway, resistance gene-independent	8	0.0166667	0.58246	1
GO:0010205	photoinhibition	7	0.0166667	0.290237	0.940369
GO:0010222	stem vascular tissue pattern formation	2	0.0166667	0.00167471	0.0805849
GO:0010224	response to UV-B	29	0.0166667	0.017926	0.234195
GO:0010304	PSII associated light-harvesting complex II catabolic process	6	0.0166667	0.696093	1
GO:0010338	leaf formation	3	0.0166667	0.58246	1
GO:0010375	stomatal complex patterning	5	0.0166667	1	1
GO:0010378	temperature compensation of the circadian clock	1	0.0166667	1	1
GO:0010382	cell wall metabolic process	33	0.0166667	0.875604	1
GO:0010424	DNA methylation on cytosine within a CG sequence	1	0.0166667	0.146812	0.700839
GO:0010431	seed maturation	20	0.0166667	0.00703333	0.152394
GO:0010449	root meristem growth	2	0.0166667	0.0710369	0.499527
GO:0010493	Lewis a epitope biosynthetic process	2	0.0166667	1	1
GO:0010501	RNA secondary structure unwinding	2	0.0166667	0.470147	1
GO:0015833	peptide transport	67	0.0166667	0.192464	0.820058
GO:0015985	energy coupled proton transport, down electrochemical gradient	33	0.0166667	0.681375	1
GO:0015986	ATP synthesis coupled proton transport	33	0.0166667	0.681375	1
GO:0015992	proton transport	70	0.0166667	0.192957	0.820058
GO:0015996	chlorophyll catabolic process	8	0.0166667	0.431393	1
GO:0016032	viral reproduction	10	0.0166667	0.0151735	0.210695
GO:0016090	prenol metabolic process	11	0.0166667	1	1
GO:0016091	prenol biosynthetic process	8	0.0166667	1	1
GO:0016093	polyprenol metabolic process	11	0.0166667	1	1
GO:0016094	polyprenol biosynthetic process	8	0.0166667	1	1
GO:0016192	vesicle-mediated transport	184	0.0166667	0.701236	1
GO:0016337	cell-cell adhesion	4	0.0166667	0.012299	0.188736
GO:0016485	protein processing	28	0.0166667	0.253924	0.920131
GO:0016558	protein import into peroxisome matrix	7	0.0166667	0.348053	0.981738
GO:0016559	peroxisome fission	5	0.0166667	0.211929	0.837104
GO:0016573	histone acetylation	4	0.0166667	1	1
GO:0017145	stem cell division	2	0.0166667	0.510593	1
GO:0018961	pentachlorophenol metabolic process	1	0.0166667	0.146812	0.700839
GO:0019058	viral infectious cycle	5	0.0166667	0.0712891	0.499527
GO:0019079	viral genome replication	4	0.0166667	0.0712891	0.499527
GO:0019220	regulation of phosphate metabolic process	6	0.0166667	0.101364	0.610209
GO:0019319	hexose biosynthetic process	25	0.0166667	0.62747	1
GO:0019336	phenol catabolic process	1	0.0166667	0.146812	0.700839
GO:0019338	pentachlorophenol catabolic process	1	0.0166667	0.146812	0.700839
GO:0019348	dolichol metabolic process	6	0.0166667	1	1
GO:0019365	pyridine nucleotide salvage	3	0.0166667	1	1
GO:0019408	dolichol biosynthetic process	6	0.0166667	1	1
GO:0019421	sulfate reduction, APS pathway	1	0.0166667	1	1
GO:0019430	removal of superoxide radicals	10	0.0166667	0.696093	1
GO:0019438	aromatic compound biosynthetic process	182	0.0166667	0.0011949	0.0645244
GO:0019458	methionine catabolic process via 2-oxobutanoate	1	0.0166667	0.272077	0.920131
GO:0019499	cyanide metabolic process	3	0.0166667	1	1
GO:0021700	developmental maturation	30	0.0166667	0.318233	0.952174
GO:0022414	reproductive process	916	0.0166667	0.149563	0.704335
GO:0022415	viral reproductive process	8	0.0166667	0.00733296	0.152394
GO:0022610	biological adhesion	21	0.0166667	0.0129146	0.193719
GO:0022621	shoot system development	257	0.0166667	0.969548	1
GO:0031086	nuclear-transcribed mRNA catabolic process, deadenylation-independent decay	4	0.0166667	0.202869	0.837104
GO:0031087	deadenylation-independent decapping of nuclear-transcribed mRNA	4	0.0166667	0.202869	0.837104
GO:0031399	regulation of protein modification process	6	0.0166667	0.643777	1
GO:0032386	regulation of intracellular transport	2	0.0166667	1	1
GO:0032388	positive regulation of intracellular transport	1	0.0166667	1	1
GO:0032774	RNA biosynthetic process	965	0.0166667	0.554841	1
GO:0032928	regulation of superoxide release	1	0.0166667	0.211929	0.837104
GO:0033013	tetrapyrrole metabolic process	67	0.0166667	0.0203382	0.246115
GO:0033015	tetrapyrrole catabolic process	11	0.0166667	0.5329	1
GO:0033157	regulation of intracellular protein transport	2	0.0166667	1	1
GO:0033238	regulation of amine metabolic process	4	0.0166667	0.42636	1
GO:0034220	transmembrane ion transport	37	0.0166667	0.225761	0.870103
GO:0035196	gene silencing by miRNA, production of miRNAs	4	0.0166667	1	1
GO:0040029	regulation of gene expression, epigenetic	145	0.0166667	0.143544	0.700839
GO:0042127	regulation of cell proliferation	17	0.0166667	0.275851	0.920238
GO:0042360	vitamin E metabolic process	7	0.0166667	0.0508412	0.444778
GO:0042398	amino acid derivative biosynthetic process	191	0.0166667	0.00948767	0.179417
GO:0042549	photosystem II stabilization	5	0.0166667	0.547952	1
GO:0042659	regulation of cell fate specification	3	0.0166667	0.42636	1
GO:0042732	D-xylose metabolic process	5	0.0166667	0.58246	1
GO:0042752	regulation of circadian rhythm	15	0.0166667	0.678677	1
GO:0043155	negative regulation of photosynthesis, light reaction	7	0.0166667	0.290237	0.940369
GO:0043173	nucleotide salvage	3	0.0166667	1	1
GO:0043290	apocarotenoid catabolic process	2	0.0166667	1	1
GO:0044247	cellular polysaccharide catabolic process	19	0.0166667	0.525188	1
GO:0044272	sulfur compound biosynthetic process	33	0.0166667	0.513929	1
GO:0044273	sulfur compound catabolic process	4	0.0166667	0.510593	1
GO:0045010	actin nucleation	7	0.0166667	0.670973	1
GO:0045488	pectin metabolic process	12	0.0166667	0.643777	1
GO:0046034	ATP metabolic process	34	0.0166667	0.706185	1
GO:0046149	pigment catabolic process	8	0.0166667	0.431393	1
GO:0046165	alcohol biosynthetic process	55	0.0166667	0.802859	1
GO:0046345	abscisic acid catabolic process	2	0.0166667	1	1
GO:0046356	acetyl-CoA catabolic process	13	0.0166667	0.275851	0.920238
GO:0046459	short-chain fatty acid metabolic process	3	0.0166667	1.45e-05	0.00704719
GO:0046488	phosphatidylinositol metabolic process	15	0.0166667	1	1
GO:0046500	S-adenosylmethionine metabolic process	5	0.0166667	0.85131	1
GO:0046686	response to cadmium ion	47	0.0166667	0.601367	1
GO:0046688	response to copper ion	11	0.0166667	0.614335	1
GO:0046786	viral replication complex formation and maintenance	4	0.0166667	0.0712891	0.499527
GO:0046822	regulation of nucleocytoplasmic transport	2	0.0166667	1	1
GO:0046824	positive regulation of nucleocytoplasmic transport	1	0.0166667	1	1
GO:0046825	regulation of protein export from nucleus	1	0.0166667	1	1
GO:0046827	positive regulation of protein export from nucleus	1	0.0166667	1	1
GO:0046900	tetrahydrofolylpolyglutamate metabolic process	2	0.0166667	0.211929	0.837104
GO:0048285	organelle fission	22	0.0166667	0.361686	1
GO:0048316	seed development	536	0.0166667	0.0491371	0.444452
GO:0048367	shoot development	254	0.0166667	0.994325	1
GO:0048444	floral organ morphogenesis	27	0.0166667	0.850272	1
GO:0048449	floral organ formation	10	0.0166667	1	1
GO:0048481	ovule development	31	0.0166667	0.896929	1
GO:0048496	maintenance of organ identity	2	0.0166667	1	1
GO:0048497	maintenance of floral organ identity	2	0.0166667	1	1
GO:0048511	rhythmic process	47	0.0166667	0.310569	0.952174
GO:0048527	lateral root development	40	0.0166667	0.62747	1
GO:0048532	organization of an anatomical structure	42	0.0166667	0.970158	1
GO:0048608	reproductive structure development	799	0.0166667	0.116309	0.66374
GO:0048766	root hair initiation	4	0.0166667	0.0314838	0.334817
GO:0048825	cotyledon development	15	0.0166667	1	1
GO:0048856	anatomical structure development	1286	0.0166667	0.15407	0.715849
GO:0048859	formation of anatomical boundary	10	0.0166667	1	1
GO:0050665	hydrogen peroxide biosynthetic process	3	0.0166667	0.42636	1
GO:0050793	regulation of developmental process	218	0.0166667	0.027848	0.310204
GO:0050879	multicellular organismal movement	4	0.0166667	0.42636	1
GO:0051130	positive regulation of cellular component organization and biogenesis	4	0.0166667	0.378956	1
GO:0051174	regulation of phosphorus metabolic process	7	0.0166667	0.101364	0.610209
GO:0051222	positive regulation of protein transport	1	0.0166667	1	1
GO:0051223	regulation of protein transport	2	0.0166667	1	1
GO:0051252	regulation of RNA metabolic process	937	0.0166667	0.387431	1
GO:0051318	G1 phase	4	0.0166667	0.42636	1
GO:0051409	response to nitrosative stress	2	0.0166667	1	1
GO:0051410	detoxification of nitrogen compound	2	0.0166667	1	1
GO:0051495	positive regulation of cytoskeleton organization and biogenesis	2	0.0166667	0.378956	1
GO:0055065	metal ion homeostasis	37	0.0166667	0.883129	1
GO:0055069	zinc ion homeostasis	3	0.0166667	1	1
GO:0055085	transmembrane transport	37	0.0166667	0.225761	0.870103
GO:0000041	transition metal ion transport	48	0.025	0.00210617	0.0913927
GO:0000051	urea cycle intermediate metabolic process	10	0.025	0.457911	1
GO:0000226	microtubule cytoskeleton organization and biogenesis	29	0.025	0.329343	0.952174
GO:0000279	M phase	77	0.025	0.362804	1
GO:0000372	Group I intron splicing	1	0.025	1	1
GO:0000373	Group II intron splicing	1	0.025	1	1
GO:0000376	RNA splicing, via transesterification reactions with guanosine as nucleophile	1	0.025	1	1
GO:0000903	cellular morphogenesis during vegetative growth	1	0.025	1	1
GO:0000956	nuclear-transcribed mRNA catabolic process	8	0.025	0.431393	1
GO:0001510	RNA methylation	9	0.025	1	1
GO:0001666	response to hypoxia	14	0.025	0.383023	1
GO:0001708	cell fate specification	24	0.025	0.311605	0.952174
GO:0001736	establishment of planar polarity	3	0.025	0.174359	0.771755
GO:0001738	morphogenesis of a polarized epithelium	3	0.025	0.174359	0.771755
GO:0001887	selenium metabolic process	1	0.025	0.272077	0.920131
GO:0002009	morphogenesis of an epithelium	3	0.025	0.174359	0.771755
GO:0002240	response to molecule of oomycetes origin	2	0.025	1	1
GO:0005976	polysaccharide metabolic process	133	0.025	0.0652413	0.499527
GO:0005982	starch metabolic process	32	0.025	0.0308042	0.334817
GO:0006013	mannose metabolic process	4	0.025	1	1
GO:0006040	amino sugar metabolic process	1	0.025	1	1
GO:0006073	glucan metabolic process	100	0.025	0.0235916	0.276944
GO:0006163	purine nucleotide metabolic process	59	0.025	0.929048	1
GO:0006164	purine nucleotide biosynthetic process	59	0.025	0.929048	1
GO:0006308	DNA catabolic process	9	0.025	1	1
GO:0006310	DNA recombination	49	0.025	0.148388	0.700839
GO:0006313	transposition, DNA-mediated	5	0.025	0.146812	0.700839
GO:0006350	transcription	1715	0.025	0.214131	0.837104
GO:0006359	regulation of transcription from RNA polymerase III promoter	1	0.025	1	1
GO:0006364	rRNA processing	97	0.025	0.505919	1
GO:0006400	tRNA modification	4	0.025	0.470147	1
GO:0006401	RNA catabolic process	11	0.025	0.556269	1
GO:0006412	translation	1291	0.025	0.934729	1
GO:0006457	protein folding	243	0.025	0.25913	0.920131
GO:0006465	signal peptide processing	6	0.025	1	1
GO:0006497	protein amino acid lipidation	450	0.025	0.313718	0.952174
GO:0006498	N-terminal protein lipidation	430	0.025	0.230532	0.870113
GO:0006499	N-terminal protein myristoylation	430	0.025	0.230532	0.870113
GO:0006508	proteolysis	697	0.025	0.00353509	0.111562
GO:0006518	peptide metabolic process	20	0.025	1	1
GO:0006522	alanine metabolic process	3	0.025	0.146812	0.700839
GO:0006523	alanine biosynthetic process	2	0.025	0.146812	0.700839
GO:0006524	alanine catabolic process	2	0.025	0.146812	0.700839
GO:0006525	arginine metabolic process	10	0.025	0.457911	1
GO:0006526	arginine biosynthetic process	8	0.025	0.431393	1
GO:0006559	L-phenylalanine catabolic process	2	0.025	1	1
GO:0006564	L-serine biosynthetic process	5	0.025	1	1
GO:0006566	threonine metabolic process	8	0.025	0.643777	1
GO:0006571	tyrosine biosynthetic process	2	0.025	1	1
GO:0006573	valine metabolic process	3	0.025	0.211929	0.837104
GO:0006580	ethanolamine metabolic process	1	0.025	1	1
GO:0006605	protein targeting	119	0.025	0.916781	1
GO:0006624	vacuolar protein processing	4	0.025	0.42636	1
GO:0006633	fatty acid biosynthetic process	130	0.025	0.053417	0.45545
GO:0006643	membrane lipid metabolic process	94	0.025	0.951882	1
GO:0006646	phosphatidylethanolamine biosynthetic process	1	0.025	1	1
GO:0006650	glycerophospholipid metabolic process	44	0.025	0.914805	1
GO:0006725	aromatic compound metabolic process	305	0.025	0.000112987	0.0154497
GO:0006741	NADP biosynthetic process	2	0.025	1	1
GO:0006751	glutathione catabolic process	3	0.025	1	1
GO:0006766	vitamin metabolic process	97	0.025	0.139771	0.700839
GO:0006772	thiamin metabolic process	10	0.025	0.173016	0.771755
GO:0006793	phosphorus metabolic process	1078	0.025	0.877966	1
GO:0006796	phosphate metabolic process	1076	0.025	0.87317	1
GO:0006810	transport	1742	0.025	0.0203398	0.246115
GO:0006869	lipid transport	136	0.025	0.515108	1
GO:0006873	cellular ion homeostasis	69	0.025	0.0354055	0.353358
GO:0006878	cellular copper ion homeostasis	5	0.025	0.035473	0.353358
GO:0006886	intracellular protein transport	246	0.025	0.980989	1
GO:0006890	retrograde vesicle-mediated transport, Golgi to ER	5	0.025	0.614335	1
GO:0006897	endocytosis	9	0.025	1	1
GO:0006901	vesicle coating	14	0.025	0.510593	1
GO:0006909	phagocytosis	6	0.025	1	1
GO:0006916	anti-apoptosis	6	0.025	0.643777	1
GO:0006950	response to stress	1648	0.025	0.214994	0.837238
GO:0006952	defense response	654	0.025	0.598638	1
GO:0006996	organelle organization and biogenesis	812	0.025	0.055176	0.465548
GO:0007010	cytoskeleton organization and biogenesis	189	0.025	0.406588	1
GO:0007017	microtubule-based process	100	0.025	0.0166683	0.21894
GO:0007018	microtubule-based movement	51	0.025	0.441902	1
GO:0007047	cell wall organization and biogenesis	239	0.025	0.898283	1
GO:0007154	cell communication	1114	0.025	0.0764456	0.52624
GO:0007164	establishment of tissue polarity	3	0.025	0.174359	0.771755
GO:0007165	signal transduction	977	0.025	0.0497718	0.444452
GO:0007242	intracellular signaling cascade	587	0.025	0.0114779	0.188736
GO:0007264	small GTPase mediated signal transduction	112	0.025	0.240191	0.889731
GO:0007275	multicellular organismal development	1582	0.025	0.0391549	0.374592
GO:0007292	female gamete generation	1	0.025	1	1
GO:0007398	ectoderm development	124	0.025	0.667422	1
GO:0008104	protein localization	375	0.025	0.811009	1
GO:0008361	regulation of cell size	220	0.025	0.646137	1
GO:0008544	epidermis development	124	0.025	0.667422	1
GO:0008610	lipid biosynthetic process	344	0.025	0.00350575	0.111562
GO:0008645	hexose transport	4	0.025	1	1
GO:0009058	biosynthetic process	4789	0.025	0.00872666	0.169646
GO:0009059	macromolecule biosynthetic process	3694	0.025	0.513375	1
GO:0009078	pyruvate family amino acid metabolic process	3	0.025	0.146812	0.700839
GO:0009079	pyruvate family amino acid biosynthetic process	2	0.025	0.146812	0.700839
GO:0009080	pyruvate family amino acid catabolic process	2	0.025	0.146812	0.700839
GO:0009092	homoserine metabolic process	5	0.025	0.146582	0.700839
GO:0009110	vitamin biosynthetic process	61	0.025	0.120712	0.666658
GO:0009119	ribonucleoside metabolic process	16	0.025	0.740727	1
GO:0009150	purine ribonucleotide metabolic process	54	0.025	0.876719	1
GO:0009152	purine ribonucleotide biosynthetic process	52	0.025	0.865355	1
GO:0009165	nucleotide biosynthetic process	83	0.025	0.822378	1
GO:0009225	nucleotide-sugar metabolic process	29	0.025	0.961033	1
GO:0009226	nucleotide-sugar biosynthetic process	11	0.025	0.5329	1
GO:0009228	thiamin biosynthetic process	8	0.025	0.376387	1
GO:0009250	glucan biosynthetic process	53	0.025	0.0018417	0.0844401
GO:0009259	ribonucleotide metabolic process	65	0.025	0.783268	1
GO:0009260	ribonucleotide biosynthetic process	55	0.025	0.814153	1
GO:0009266	response to temperature stimulus	328	0.025	0.495273	1
GO:0009268	response to pH	3	0.025	1	1
GO:0009312	oligosaccharide biosynthetic process	5	0.025	0.378956	1
GO:0009314	response to radiation	394	0.025	0.00175161	0.0818541
GO:0009399	nitrogen fixation	1	0.025	1	1
GO:0009409	response to cold	218	0.025	0.264806	0.920131
GO:0009416	response to light stimulus	381	0.025	0.00116007	0.0640677
GO:0009555	pollen development	68	0.025	0.987343	1
GO:0009556	microsporogenesis	26	0.025	1	1
GO:0009560	embryo sac egg cell differentiation	1	0.025	1	1
GO:0009607	response to biotic stimulus	518	0.025	0.338353	0.970394
GO:0009617	response to bacterium	169	0.025	0.016112	0.21631
GO:0009628	response to abiotic stimulus	935	0.025	0.000689223	0.0478518
GO:0009657	plastid organization and biogenesis	95	0.025	0.0912624	0.594341
GO:0009687	abscisic acid metabolic process	19	0.025	0.969654	1
GO:0009696	salicylic acid metabolic process	8	0.025	0.470147	1
GO:0009718	anthocyanin biosynthetic process	17	0.025	0.15689	0.726175
GO:0009719	response to endogenous stimulus	829	0.025	0.00260634	0.0974371
GO:0009725	response to hormone stimulus	717	0.025	0.00752563	0.152394
GO:0009733	response to auxin stimulus	278	0.025	0.0817133	0.551582
GO:0009735	response to cytokinin stimulus	78	0.025	0.839975	1
GO:0009736	cytokinin mediated signaling	40	0.025	0.78509	1
GO:0009737	response to abscisic acid stimulus	229	0.025	0.239046	0.886842
GO:0009755	hormone-mediated signaling	229	0.025	0.0222192	0.266968
GO:0009767	photosynthetic electron transport chain	25	0.025	0.597847	1
GO:0009775	photosynthetic electron transport in cytochrome b6/f	3	0.025	1	1
GO:0009787	regulation of abscisic acid mediated signaling	29	0.025	0.820314	1
GO:0009789	positive regulation of abscisic acid mediated signaling	11	0.025	0.192731	0.820058
GO:0009790	embryonic development	516	0.025	0.438532	1
GO:0009793	embryonic development ending in seed dormancy	484	0.025	0.343848	0.974973
GO:0009798	axis specification	36	0.025	0.64732	1
GO:0009804	coumarin metabolic process	2	0.025	1	1
GO:0009812	flavonoid metabolic process	68	0.025	0.0248799	0.286532
GO:0009813	flavonoid biosynthetic process	64	0.025	0.0159561	0.21631
GO:0009826	unidimensional cell growth	151	0.025	0.467866	1
GO:0009827	plant-type cell wall modification	40	0.025	0.883129	1
GO:0009838	abscission	5	0.025	0.231837	0.870113
GO:0009867	jasmonic acid mediated signaling pathway	31	0.025	0.47362	1
GO:0009870	defense response signaling pathway, resistance gene-dependent	13	0.025	0.15392	0.715849
GO:0009886	post-embryonic morphogenesis	25	0.025	0.425141	1
GO:0009889	regulation of biosynthetic process	1662	0.025	0.176131	0.77256
GO:0009892	negative regulation of metabolic process	73	0.025	0.0495424	0.444452
GO:0009913	epidermal cell differentiation	124	0.025	0.667422	1
GO:0009914	hormone transport	49	0.025	0.0134805	0.197931
GO:0009926	auxin polar transport	49	0.025	0.0134805	0.197931
GO:0009933	meristem organization	39	0.025	0.958363	1
GO:0009939	positive regulation of gibberellic acid mediated signaling	4	0.025	0.174359	0.771755
GO:0009958	positive gravitropism	10	0.025	0.778808	1
GO:0009959	negative gravitropism	10	0.025	0.778808	1
GO:0009965	leaf morphogenesis	111	0.025	0.889254	1
GO:0009987	cellular process	10529	0.025	7.9e-08	9.6e-05
GO:0010020	chloroplast fission	9	0.025	0.290237	0.940369
GO:0010021	amylopectin biosynthetic process	4	0.025	0.00167471	0.0805849
GO:0010029	regulation of seed germination	21	0.025	0.0053847	0.144541
GO:0010038	response to metal ion	88	0.025	0.299582	0.952174
GO:0010099	regulation of photomorphogenesis	11	0.025	0.712851	1
GO:0010100	negative regulation of photomorphogenesis	7	0.025	0.825707	1
GO:0010109	regulation of photosynthesis	17	0.025	0.361686	1
GO:0010114	response to red light	36	0.025	0.800358	1
GO:0010161	red light signaling pathway	6	0.025	0.58246	1
GO:0010190	cytochrome b6f complex assembly	2	0.025	1	1
GO:0010191	mucilage metabolic process	5	0.025	0.290237	0.940369
GO:0010207	photosystem II assembly	11	0.025	0.85131	1
GO:0010214	seed coat development	7	0.025	0.318736	0.952174
GO:0010227	floral organ abscission	5	0.025	0.231837	0.870113
GO:0010231	maintenance of seed dormancy	4	0.025	1	1
GO:0010232	vascular transport	2	0.025	0.00744874	0.152394
GO:0010233	phloem transport	2	0.025	0.00744874	0.152394
GO:0010269	response to selenium ion	1	0.025	0.272077	0.920131
GO:0010286	heat acclimation	14	0.025	0.862665	1
GO:0010315	auxin efflux	1	0.025	0.146812	0.700839
GO:0010324	membrane invagination	9	0.025	1	1
GO:0010325	raffinose family oligosaccharide biosynthetic process	4	0.025	0.327636	0.952174
GO:0010332	response to gamma radiation	9	0.025	1	1
GO:0010343	singlet oxygen-mediated programmed cell death	1	0.025	1	1
GO:0010447	response to acidity	2	0.025	1	1
GO:0010467	gene expression	3417	0.025	0.466126	1
GO:0010468	regulation of gene expression	1773	0.025	0.124998	0.687208
GO:0010477	response to sulfur dioxide	1	0.025	0.272077	0.920131
GO:0010500	transmitting tissue development	3	0.025	1	1
GO:0010556	regulation of macromolecule biosynthetic process	1639	0.025	0.22823	0.870113
GO:0010558	negative regulation of macromolecule biosynthetic process	48	0.025	0.096764	0.596793
GO:0010605	negative regulation of macromolecule metabolic process	52	0.025	0.133683	0.700839
GO:0010629	negative regulation of gene expression	50	0.025	0.171246	0.771755
GO:0015031	protein transport	359	0.025	0.810945	1
GO:0015669	gas transport	1	0.025	1	1
GO:0015671	oxygen transport	1	0.025	1	1
GO:0015675	nickel ion transport	2	0.025	0.0314838	0.334817
GO:0015712	hexose phosphate transport	3	0.025	1	1
GO:0015849	organic acid transport	71	0.025	0.658897	1
GO:0015914	phospholipid transport	12	0.025	0.719295	1
GO:0015977	carbon utilization by fixation of carbon dioxide	19	0.025	0.64125	1
GO:0015979	photosynthesis	139	0.025	0.00247182	0.0954253
GO:0015980	energy derivation by oxidation of organic compounds	91	0.025	0.132889	0.700839
GO:0015988	energy coupled proton transport, against electrochemical gradient	5	0.025	0.547952	1
GO:0015991	ATP hydrolysis coupled proton transport	3	0.025	0.378956	1
GO:0015994	chlorophyll metabolic process	42	0.025	0.0145458	0.205501
GO:0016043	cellular component organization and biogenesis	1522	0.025	0.761491	1
GO:0016049	cell growth	215	0.025	0.563634	1
GO:0016070	RNA metabolic process	1427	0.025	0.530056	1
GO:0016071	mRNA metabolic process	123	0.025	0.720476	1
GO:0016072	rRNA metabolic process	97	0.025	0.505919	1
GO:0016108	tetraterpenoid metabolic process	28	0.025	0.302906	0.952174
GO:0016109	tetraterpenoid biosynthetic process	22	0.025	0.77206	1
GO:0016114	terpenoid biosynthetic process	62	0.025	0.182145	0.791084
GO:0016116	carotenoid metabolic process	28	0.025	0.302906	0.952174
GO:0016117	carotenoid biosynthetic process	22	0.025	0.77206	1
GO:0016119	carotene metabolic process	11	0.025	0.0101825	0.188736
GO:0016122	xanthophyll metabolic process	12	0.025	0.192731	0.820058
GO:0016128	phytosteroid metabolic process	17	0.025	0.0810727	0.551068
GO:0016131	brassinosteroid metabolic process	17	0.025	0.0810727	0.551068
GO:0016458	gene silencing	116	0.025	0.133119	0.700839
GO:0016480	negative regulation of transcription from RNA polymerase III promoter	1	0.025	1	1
GO:0016481	negative regulation of transcription	47	0.025	0.147786	0.700839
GO:0016540	protein autoprocessing	12	0.025	0.0834834	0.555033
GO:0016568	chromatin modification	75	0.025	0.85995	1
GO:0016925	protein sumoylation	8	0.025	0.778808	1
GO:0017004	cytochrome complex assembly	13	0.025	1	1
GO:0018193	peptidyl-amino acid modification	454	0.025	0.233075	0.871384
GO:0018208	peptidyl-proline modification	11	0.025	0.0712891	0.499527
GO:0018282	metal incorporation into metallo-sulfur cluster	1	0.025	0.272077	0.920131
GO:0018283	iron incorporation into metallo-sulfur cluster	1	0.025	0.272077	0.920131
GO:0018319	protein amino acid myristoylation	430	0.025	0.230532	0.870113
GO:0018377	protein myristoylation	430	0.025	0.230532	0.870113
GO:0018401	peptidyl-proline hydroxylation to 4-hydroxy-L-proline	11	0.025	0.0712891	0.499527
GO:0018409	peptide or protein amino-terminal blocking	430	0.025	0.230532	0.870113
GO:0019219	regulation of nucleobase, nucleoside, nucleotide and nucleic acid metabolic process	1641	0.025	0.190905	0.820058
GO:0019222	regulation of metabolic process	1758	0.025	0.0926552	0.594341
GO:0019272	L-alanine biosynthetic process from pyruvate	1	0.025	0.146812	0.700839
GO:0019276	UDP-N-acetylgalactosamine metabolic process	1	0.025	1	1
GO:0019277	UDP-N-acetylgalactosamine biosynthetic process	1	0.025	1	1
GO:0019279	methionine biosynthetic process from L-homoserine via cystathionine	2	0.025	1	1
GO:0019299	rhamnose metabolic process	8	0.025	0.404195	1
GO:0019300	rhamnose biosynthetic process	8	0.025	0.404195	1
GO:0019363	pyridine nucleotide biosynthetic process	7	0.025	1	1
GO:0019419	sulfate reduction	2	0.025	0.42636	1
GO:0019471	4-hydroxyproline metabolic process	11	0.025	0.0712891	0.499527
GO:0019481	L-alanine catabolic process, by transamination	2	0.025	0.146812	0.700839
GO:0019511	peptidyl-proline hydroxylation	11	0.025	0.0712891	0.499527
GO:0019517	threonine catabolic process to D-lactate	2	0.025	0.146812	0.700839
GO:0019538	protein metabolic process	3958	0.025	0.484622	1
GO:0019643	reductive tricarboxylic acid cycle	2	0.025	0.146812	0.700839
GO:0019684	photosynthesis, light reaction	73	0.025	0.628754	1
GO:0019748	secondary metabolic process	391	0.025	0.00164222	0.0805849
GO:0022403	cell cycle phase	92	0.025	0.404484	1
GO:0022900	electron transport chain	51	0.025	0.841122	1
GO:0030005	cellular di-, tri-valent inorganic cation homeostasis	42	0.025	0.014152	0.201499
GO:0031323	regulation of cellular metabolic process	1731	0.025	0.0927486	0.594341
GO:0031324	negative regulation of cellular metabolic process	72	0.025	0.0468051	0.430819
GO:0031347	regulation of defense response	53	0.025	0.52386	1
GO:0031365	N-terminal protein amino acid modification	435	0.025	0.254339	0.920131
GO:0031537	regulation of anthocyanin metabolic process	9	0.025	0.10311	0.610209
GO:0032196	transposition	5	0.025	0.146812	0.700839
GO:0032270	positive regulation of cellular protein metabolic process	4	0.025	0.119852	0.66374
GO:0032350	regulation of hormone metabolic process	4	0.025	0.510593	1
GO:0032446	protein modification by small protein conjugation	102	0.025	0.853268	1
GO:0032501	multicellular organismal process	1628	0.025	0.0675061	0.499527
GO:0032502	developmental process	1814	0.025	0.00348184	0.111562
GO:0032879	regulation of localization	16	0.025	0.29396	0.941758
GO:0033036	macromolecule localization	384	0.025	0.849287	1
GO:0033692	cellular polysaccharide biosynthetic process	76	0.025	0.00597108	0.145097
GO:0040007	growth	257	0.025	0.543016	1
GO:0042157	lipoprotein metabolic process	450	0.025	0.313718	0.952174
GO:0042158	lipoprotein biosynthetic process	450	0.025	0.313718	0.952174
GO:0042254	ribosome biogenesis and assembly	201	0.025	0.425092	1
GO:0042255	ribosome assembly	1	0.025	1	1
GO:0042256	mature ribosome assembly	1	0.025	1	1
GO:0042278	purine nucleoside metabolic process	7	0.025	0.670973	1
GO:0042375	quinone cofactor metabolic process	17	0.025	0.132526	0.700839
GO:0042440	pigment metabolic process	106	0.025	0.011847	0.188736
GO:0042545	cell wall modification	106	0.025	0.853121	1
GO:0042548	regulation of photosynthesis, light reaction	15	0.025	0.340237	0.970394
GO:0042723	thiamin and derivative metabolic process	10	0.025	0.173016	0.771755
GO:0042724	thiamin and derivative biosynthetic process	8	0.025	0.376387	1
GO:0042742	defense response to bacterium	100	0.025	0.103459	0.610209
GO:0042851	L-alanine metabolic process	2	0.025	0.146812	0.700839
GO:0042852	L-alanine biosynthetic process	1	0.025	0.146812	0.700839
GO:0042853	L-alanine catabolic process	2	0.025	0.146812	0.700839
GO:0043066	negative regulation of apoptosis	6	0.025	0.643777	1
GO:0043069	negative regulation of programmed cell death	10	0.025	0.740727	1
GO:0043101	purine salvage	7	0.025	0.231837	0.870113
GO:0043170	macromolecule metabolic process	6598	0.025	0.147998	0.700839
GO:0043269	regulation of ion transport	5	0.025	0.0185716	0.234719
GO:0043283	biopolymer metabolic process	5179	0.025	0.169896	0.770239
GO:0043284	biopolymer biosynthetic process	2647	0.025	0.244096	0.901448
GO:0043288	apocarotenoid metabolic process	19	0.025	0.969654	1
GO:0043335	protein unfolding	1	0.025	1	1
GO:0043449	alkene metabolic process	23	0.025	0.903244	1
GO:0043467	regulation of generation of precursor metabolites and energy	15	0.025	0.340237	0.970394
GO:0043543	protein amino acid acylation	437	0.025	0.266636	0.920131
GO:0043572	plastid fission	11	0.025	0.319295	0.952174
GO:0043623	cellular protein complex assembly	64	0.025	0.990138	1
GO:0044237	cellular metabolic process	8332	0.025	4.81e-06	0.00292248
GO:0044249	cellular biosynthetic process	3123	0.025	0.0132013	0.195605
GO:0044260	cellular macromolecule metabolic process	4067	0.025	0.32157	0.952174
GO:0044264	cellular polysaccharide metabolic process	131	0.025	0.0627419	0.488663
GO:0044267	cellular protein metabolic process	3935	0.025	0.466574	1
GO:0045165	cell fate commitment	31	0.025	0.382707	1
GO:0045184	establishment of protein localization	359	0.025	0.810945	1
GO:0045229	external encapsulating structure organization and biogenesis	243	0.025	0.901047	1
GO:0045333	cellular respiration	49	0.025	0.390687	1
GO:0045426	quinone cofactor biosynthetic process	17	0.025	0.132526	0.700839
GO:0045449	regulation of transcription	1619	0.025	0.276829	0.920238
GO:0045727	positive regulation of translation	2	0.025	0.327636	0.952174
GO:0045787	positive regulation of cell cycle	4	0.025	1	1
GO:0046128	purine ribonucleoside metabolic process	7	0.025	0.670973	1
GO:0046173	polyol biosynthetic process	21	0.025	1	1
GO:0046185	aldehyde catabolic process	10	0.025	0.58246	1
GO:0046283	anthocyanin metabolic process	22	0.025	0.293916	0.941758
GO:0046335	ethanolamine biosynthetic process	1	0.025	1	1
GO:0046337	phosphatidylethanolamine metabolic process	1	0.025	1	1
GO:0046349	amino sugar biosynthetic process	1	0.025	1	1
GO:0046364	monosaccharide biosynthetic process	34	0.025	0.675035	1
GO:0046777	protein amino acid autophosphorylation	12	0.025	0.0834834	0.555033
GO:0046835	carbohydrate phosphorylation	3	0.025	0.510593	1
GO:0046942	carboxylic acid transport	71	0.025	0.658897	1
GO:0048229	gametophyte development	137	0.025	0.958557	1
GO:0048236	plant-type spore development	27	0.025	1	1
GO:0048268	clathrin coat assembly	14	0.025	0.510593	1
GO:0048359	mucilage metabolic process during seed coat development	2	0.025	0.290237	0.940369
GO:0048437	floral organ development	99	0.025	0.956873	1
GO:0048438	floral whorl development	88	0.025	0.970962	1
GO:0048506	regulation of timing of meristematic phase transition	13	0.025	0.0857643	0.567095
GO:0048510	regulation of timing of transition from vegetative to reproductive phase	13	0.025	0.0857643	0.567095
GO:0048513	organ development	601	0.025	0.637518	1
GO:0048518	positive regulation of biological process	159	0.025	0.00645418	0.146975
GO:0048522	positive regulation of cellular process	87	0.025	0.0279567	0.310204
GO:0048523	negative regulation of cellular process	150	0.025	0.0681519	0.499527
GO:0048569	post-embryonic organ development	100	0.025	0.960756	1
GO:0048581	negative regulation of post-embryonic development	50	0.025	0.00737847	0.152394
GO:0048583	regulation of response to stimulus	126	0.025	0.11126	0.645257
GO:0048584	positive regulation of response to stimulus	48	0.025	0.10007	0.60945
GO:0048729	tissue morphogenesis	124	0.025	0.667422	1
GO:0048730	epidermis morphogenesis	124	0.025	0.667422	1
GO:0048731	system development	602	0.025	0.539513	1
GO:0050789	regulation of biological process	2995	0.025	0.00381753	0.117425
GO:0050792	regulation of viral reproduction	2	0.025	1	1
GO:0050794	regulation of cellular process	2849	0.025	0.0146994	0.206472
GO:0050801	ion homeostasis	75	0.025	0.0719483	0.499527
GO:0050896	response to stimulus	2905	0.025	0.00369342	0.115064
GO:0051049	regulation of transport	11	0.025	0.340237	0.970394
GO:0051179	localization	1767	0.025	0.0250435	0.287055
GO:0051211	anisotropic cell growth	5	0.025	1	1
GO:0051234	establishment of localization	1746	0.025	0.0223022	0.266968
GO:0051239	regulation of multicellular organismal process	22	0.025	0.00619242	0.146975
GO:0051247	positive regulation of protein metabolic process	4	0.025	0.119852	0.66374
GO:0051641	cellular localization	490	0.025	0.904258	1
GO:0051649	establishment of localization in cell	478	0.025	0.885615	1
GO:0051704	multi-organism process	598	0.025	0.577941	1
GO:0051707	response to other organism	474	0.025	0.264271	0.920131
GO:0055066	di-, tri-valent inorganic cation homeostasis	42	0.025	0.014152	0.201499
GO:0055070	copper ion homeostasis	5	0.025	0.035473	0.353358
GO:0055082	cellular chemical homeostasis	69	0.025	0.0354055	0.353358
GO:0055114	oxidation reduction	51	0.025	0.841122	1
GO:0060255	regulation of macromolecule metabolic process	1665	0.025	0.246271	0.908103
GO:0065007	biological regulation	3332	0.025	0.0011249	0.0635701
GO:0065008	regulation of biological quality	402	0.025	0.285166	0.940236
GO:0000096	sulfur amino acid metabolic process	49	0.0333333	0.309719	0.952174
GO:0000270	peptidoglycan metabolic process	4	0.0333333	1	1
GO:0000302	response to reactive oxygen species	48	0.0333333	0.289612	0.940369
GO:0001522	pseudouridine synthesis	17	0.0333333	0.778808	1
GO:0001578	microtubule bundle formation	2	0.0333333	0.211929	0.837104
GO:0002376	immune system process	218	0.0333333	0.0700888	0.499527
GO:0005975	carbohydrate metabolic process	764	0.0333333	0.547806	1
GO:0005996	monosaccharide metabolic process	151	0.0333333	0.608957	1
GO:0006006	glucose metabolic process	88	0.0333333	0.219554	0.853624
GO:0006007	glucose catabolic process	85	0.0333333	0.262646	0.920131
GO:0006021	inositol biosynthetic process	5	0.0333333	1	1
GO:0006066	alcohol metabolic process	233	0.0333333	0.238849	0.886842
GO:0006082	organic acid metabolic process	687	0.0333333	4.77e-05	0.0135423
GO:0006086	acetyl-CoA biosynthetic process from pyruvate	6	0.0333333	1	1
GO:0006090	pyruvate metabolic process	26	0.0333333	0.61312	1
GO:0006091	generation of precursor metabolites and energy	269	0.0333333	0.490676	1
GO:0006139	nucleobase, nucleoside, nucleotide and nucleic acid metabolic process	2684	0.0333333	0.371799	1
GO:0006168	adenine salvage	5	0.0333333	0.0945321	0.594341
GO:0006177	GMP biosynthetic process	3	0.0333333	1	1
GO:0006206	pyrimidine base metabolic process	5	0.0333333	0.119852	0.66374
GO:0006207	'de novo' pyrimidine base biosynthetic process	4	0.0333333	0.119852	0.66374
GO:0006259	DNA metabolic process	312	0.0333333	0.675354	1
GO:0006260	DNA replication	117	0.0333333	0.964319	1
GO:0006261	DNA-dependent DNA replication	55	0.0333333	0.972094	1
GO:0006270	DNA replication initiation	12	0.0333333	1	1
GO:0006323	DNA packaging	79	0.0333333	0.289087	0.940369
GO:0006325	establishment and/or maintenance of chromatin architecture	147	0.0333333	0.594621	1
GO:0006333	chromatin assembly or disassembly	89	0.0333333	0.23203	0.870113
GO:0006334	nucleosome assembly	58	0.0333333	0.428159	1
GO:0006338	chromatin remodeling	30	0.0333333	0.280434	0.927148
GO:0006342	chromatin silencing	16	0.0333333	0.225174	0.870103
GO:0006354	RNA elongation	8	0.0333333	0.643777	1
GO:0006383	transcription from RNA polymerase III promoter	3	0.0333333	1	1
GO:0006396	RNA processing	313	0.0333333	0.246839	0.908817
GO:0006397	mRNA processing	79	0.0333333	0.797898	1
GO:0006399	tRNA metabolic process	98	0.0333333	0.879979	1
GO:0006402	mRNA catabolic process	10	0.0333333	0.457911	1
GO:0006418	tRNA aminoacylation for protein translation	67	0.0333333	0.941108	1
GO:0006461	protein complex assembly	112	0.0333333	0.867066	1
GO:0006464	protein modification process	1670	0.0333333	0.819111	1
GO:0006468	protein amino acid phosphorylation	942	0.0333333	0.97004	1
GO:0006487	protein amino acid N-linked glycosylation	15	0.0333333	1	1
GO:0006519	amino acid and derivative metabolic process	515	0.0333333	5.72e-05	0.0135423
GO:0006520	amino acid metabolic process	344	0.0333333	0.00486002	0.141848
GO:0006534	cysteine metabolic process	11	0.0333333	1	1
GO:0006549	isoleucine metabolic process	2	0.0333333	1	1
GO:0006555	methionine metabolic process	36	0.0333333	0.131585	0.700839
GO:0006596	polyamine biosynthetic process	10	0.0333333	0.483695	1
GO:0006629	lipid metabolic process	675	0.0333333	6.53e-05	0.0135423
GO:0006631	fatty acid metabolic process	188	0.0333333	0.000791919	0.0520098
GO:0006635	fatty acid beta-oxidation	26	0.0333333	0.00460725	0.139945
GO:0006720	isoprenoid metabolic process	128	0.0333333	0.098044	0.600118
GO:0006721	terpenoid metabolic process	92	0.0333333	0.271404	0.920131
GO:0006730	one-carbon compound metabolic process	90	0.0333333	0.761736	1
GO:0006732	coenzyme metabolic process	136	0.0333333	0.0512501	0.444778
GO:0006749	glutathione metabolic process	7	0.0333333	0.231837	0.870113
GO:0006753	nucleoside phosphate metabolic process	136	0.0333333	0.605253	1
GO:0006767	water-soluble vitamin metabolic process	83	0.0333333	0.388952	1
GO:0006779	porphyrin biosynthetic process	51	0.0333333	0.0120871	0.188736
GO:0006807	nitrogen compound metabolic process	468	0.0333333	0.000885596	0.0551795
GO:0006812	cation transport	337	0.0333333	0.00260567	0.0974371
GO:0006814	sodium ion transport	20	0.0333333	0.118922	0.66374
GO:0006863	purine transport	20	0.0333333	1	1
GO:0006935	chemotaxis	6	0.0333333	0.00744874	0.152394
GO:0006955	immune response	217	0.0333333	0.09077	0.594341
GO:0006979	response to oxidative stress	208	0.0333333	0.106822	0.622489
GO:0007006	mitochondrial membrane organization and biogenesis	3	0.0333333	1	1
GO:0007007	inner mitochondrial membrane organization and biogenesis	3	0.0333333	1	1
GO:0007021	tubulin complex assembly	7	0.0333333	1	1
GO:0007031	peroxisome organization and biogenesis	21	0.0333333	0.10311	0.610209
GO:0007049	cell cycle	208	0.0333333	0.698843	1
GO:0007568	aging	78	0.0333333	0.00226108	0.09533
GO:0007626	locomotory behavior	6	0.0333333	0.00744874	0.152394
GO:0008150			0.0333333	1.62e-24	3.94e-21
GO:0008152			0.0333333	3.85e-07	0.000311965
GO:0008219	cell death	114	0.0333333	0.0182535	0.234719
GO:0008299	isoprenoid biosynthetic process	97	0.0333333	0.0479832	0.439169
GO:0008643	carbohydrate transport	71	0.0333333	0.474529	1
GO:0008652	amino acid biosynthetic process	153	0.0333333	0.150177	0.705863
GO:0009056	catabolic process	667	0.0333333	2.63e-05	0.0106524
GO:0009057	macromolecule catabolic process	437	0.0333333	0.00352159	0.111562
GO:0009062	fatty acid catabolic process	30	0.0333333	0.000725381	0.0489632
GO:0009066	aspartate family amino acid metabolic process	70	0.0333333	0.0709695	0.499527
GO:0009073	aromatic amino acid family biosynthetic process	50	0.0333333	0.136962	0.700839
GO:0009084	glutamine family amino acid biosynthetic process	20	0.0333333	0.106545	0.622364
GO:0009088	threonine biosynthetic process	3	0.0333333	1	1
GO:0009097	isoleucine biosynthetic process	2	0.0333333	1	1
GO:0009108	coenzyme biosynthetic process	67	0.0333333	0.127285	0.695841
GO:0009117	nucleotide metabolic process	136	0.0333333	0.605253	1
GO:0009200	deoxyribonucleoside triphosphate metabolic process	4	0.0333333	1	1
GO:0009202	deoxyribonucleoside triphosphate biosynthetic process	4	0.0333333	1	1
GO:0009251	glucan catabolic process	14	0.0333333	0.340237	0.970394
GO:0009252	peptidoglycan biosynthetic process	4	0.0333333	1	1
GO:0009263	deoxyribonucleotide biosynthetic process	5	0.0333333	1	1
GO:0009273	peptidoglycan-based cell wall biogenesis	4	0.0333333	1	1
GO:0009292	genetic transfer	28	0.0333333	0.982604	1
GO:0009294	DNA mediated transformation	28	0.0333333	0.982604	1
GO:0009308	amine metabolic process	412	0.0333333	0.00232227	0.09533
GO:0009309	amine biosynthetic process	171	0.0333333	0.174004	0.771755
GO:0009311	oligosaccharide metabolic process	8	0.0333333	0.547952	1
GO:0009396	folic acid and derivative biosynthetic process	11	0.0333333	0.811298	1
GO:0009404	toxin metabolic process	47	0.0333333	0.151503	0.709348
GO:0009407	toxin catabolic process	47	0.0333333	0.151503	0.709348
GO:0009413	response to flooding	2	0.0333333	1	1
GO:0009553	embryo sac development	76	0.0333333	0.706185	1
GO:0009554	megasporogenesis	3	0.0333333	1	1
GO:0009581	detection of external stimulus	25	0.0333333	0.678677	1
GO:0009582	detection of abiotic stimulus	19	0.0333333	0.660378	1
GO:0009605	response to external stimulus	269	0.0333333	0.213851	0.837104
GO:0009611	response to wounding	113	0.0333333	0.078603	0.538201
GO:0009636	response to toxin	67	0.0333333	0.398203	1
GO:0009637	response to blue light	25	0.0333333	0.903244	1
GO:0009642	response to light intensity	59	0.0333333	0.759865	1
GO:0009644	response to high light intensity	40	0.0333333	0.49939	1
GO:0009658	chloroplast organization and biogenesis	64	0.0333333	0.428159	1
GO:0009686	gibberellin biosynthetic process	19	0.0333333	0.0581544	0.476644
GO:0009692	ethylene metabolic process	21	0.0333333	0.840832	1
GO:0009693	ethylene biosynthetic process	21	0.0333333	0.840832	1
GO:0009694	jasmonic acid metabolic process	23	0.0333333	0.910265	1
GO:0009695	jasmonic acid biosynthetic process	23	0.0333333	0.910265	1
GO:0009714	chalcone metabolic process	1	0.0333333	0.00551872	0.144541
GO:0009715	chalcone biosynthetic process	1	0.0333333	0.00551872	0.144541
GO:0009722	detection of cytokinin stimulus	1	0.0333333	1	1
GO:0009723	response to ethylene stimulus	143	0.0333333	0.0120438	0.188736
GO:0009739	response to gibberellin stimulus	127	0.0333333	0.000916965	0.0557056
GO:0009740	gibberellic acid mediated signaling	35	0.0333333	0.000254824	0.0263499
GO:0009741	response to brassinosteroid stimulus	31	0.0333333	0.894269	1
GO:0009742	brassinosteroid mediated signaling	17	0.0333333	0.964426	1
GO:0009743	response to carbohydrate stimulus	84	0.0333333	0.51933	1
GO:0009751	response to salicylic acid stimulus	133	0.0333333	0.461379	1
GO:0009753	response to jasmonic acid stimulus	142	0.0333333	0.0587402	0.478989
GO:0009756	carbohydrate mediated signaling	27	0.0333333	0.222311	0.862963
GO:0009757	hexose mediated signaling	7	0.0333333	0.0712891	0.499527
GO:0009773	photosynthetic electron transport in photosystem I	7	0.0333333	0.719295	1
GO:0009814	defense response, incompatible interaction	139	0.0333333	0.163028	0.741869
GO:0009816	defense response to bacterium, incompatible interaction	33	0.0333333	0.0941002	0.594341
GO:0009828	plant-type cell wall loosening	35	0.0333333	1	1
GO:0009845	seed germination	54	0.0333333	0.0351548	0.353358
GO:0009861	jasmonic acid and ethylene-dependent systemic resistance	33	0.0333333	0.667393	1
GO:0009888	tissue development	259	0.0333333	0.615454	1
GO:0009893	positive regulation of metabolic process	50	0.0333333	0.147254	0.700839
GO:0009937	regulation of gibberellic acid mediated signaling	14	0.0333333	0.00269702	0.0992993
GO:0009938	negative regulation of gibberellic acid mediated signaling	9	0.0333333	0.00551872	0.144541
GO:0009946	proximal/distal axis specification	1	0.0333333	0.272077	0.920131
GO:0009954	proximal/distal pattern formation	5	0.0333333	0.327636	0.952174
GO:0009962	regulation of flavonoid biosynthetic process	14	0.0333333	0.125556	0.688715
GO:0009968	negative regulation of signal transduction	37	0.0333333	0.102443	0.610209
GO:0010016	shoot morphogenesis	151	0.0333333	0.968623	1
GO:0010017	red or far red light signaling pathway	26	0.0333333	0.562436	1
GO:0010019	chloroplast-nucleus signaling pathway	4	0.0333333	1	1
GO:0010030	positive regulation of seed germination	5	0.0333333	0.0945321	0.594341
GO:0010033	response to organic substance	87	0.0333333	0.33068	0.953207
GO:0010035	response to inorganic substance	110	0.0333333	0.405146	1
GO:0010039	response to iron ion	9	0.0333333	0.0713241	0.499527
GO:0010073	meristem maintenance	35	0.0333333	0.875604	1
GO:0010135	ureide metabolic process	2	0.0333333	1	1
GO:0010136	ureide catabolic process	2	0.0333333	1	1
GO:0010155	regulation of proton transport	3	0.0333333	0.0945321	0.594341
GO:0010162	seed dormancy	16	0.0333333	0.00638168	0.146975
GO:0010182	sugar mediated signaling	23	0.0333333	0.285059	0.940236
GO:0010183	pollen tube guidance	6	0.0333333	0.00744874	0.152394
GO:0010187	negative regulation of seed germination	9	0.0333333	0.000378344	0.0360539
GO:0010188	response to microbial phytotoxin	6	0.0333333	1	1
GO:0010253	UDP-rhamnose biosynthetic process	4	0.0333333	0.547952	1
GO:0010255	glucose mediated signaling	5	0.0333333	0.510593	1
GO:0010360	negative regulation of anion channel activity	3	0.0333333	0.327636	0.952174
GO:0010361	regulation of anion channel activity by blue light	3	0.0333333	0.327636	0.952174
GO:0010362	negative regulation of anion channel activity by blue light	3	0.0333333	0.327636	0.952174
GO:0010364	regulation of ethylene biosynthetic process	3	0.0333333	0.378956	1
GO:0010388	cullin deneddylation	7	0.0333333	0.233624	0.871384
GO:0010476	gibberellin-mediated signaling	35	0.0333333	0.000254824	0.0263499
GO:0015672	monovalent inorganic cation transport	137	0.0333333	0.0826239	0.551582
GO:0015851	nucleobase transport	21	0.0333333	1	1
GO:0015995	chlorophyll biosynthetic process	29	0.0333333	0.0091884	0.175809
GO:0016042	lipid catabolic process	51	0.0333333	0.000156937	0.0186584
GO:0016052	carbohydrate catabolic process	153	0.0333333	0.272177	0.920131
GO:0016053	organic acid biosynthetic process	175	0.0333333	0.015804	0.21631
GO:0016102	diterpenoid biosynthetic process	19	0.0333333	0.0581544	0.476644
GO:0016123	xanthophyll biosynthetic process	6	0.0333333	1	1
GO:0016265	death	114	0.0333333	0.0182535	0.234719
GO:0016310	phosphorylation	1027	0.0333333	0.96758	1
GO:0016569	covalent chromatin modification	44	0.0333333	0.996725	1
GO:0017038	protein import	54	0.0333333	0.949718	1
GO:0019252	starch biosynthetic process	12	0.0333333	0.0227041	0.270446
GO:0019318	hexose metabolic process	124	0.0333333	0.403361	1
GO:0019320	hexose catabolic process	86	0.0333333	0.28582	0.940369
GO:0019344	cysteine biosynthetic process	11	0.0333333	1	1
GO:0019354	siroheme biosynthetic process	3	0.0333333	0.272077	0.920131
GO:0019395	fatty acid oxidation	30	0.0333333	0.010851	0.188736
GO:0019496	serine-isocitrate lyase pathway	4	0.0333333	0.327636	0.952174
GO:0019595	non-phosphorylated glucose catabolic process	2	0.0333333	0.146812	0.700839
GO:0019725	cellular homeostasis	140	0.0333333	0.0180583	0.234661
GO:0019752	carboxylic acid metabolic process	685	0.0333333	6.69e-05	0.0135423
GO:0019852	L-ascorbic acid metabolic process	10	0.0333333	0.457911	1
GO:0019853	L-ascorbic acid biosynthetic process	9	0.0333333	0.457911	1
GO:0019856	pyrimidine base biosynthetic process	4	0.0333333	0.119852	0.66374
GO:0022402	cell cycle process	113	0.0333333	0.508147	1
GO:0022607	cellular component assembly	94	0.0333333	0.288229	0.940369
GO:0022611	dormancy process	16	0.0333333	0.00638168	0.146975
GO:0022613	ribonucleoprotein complex biogenesis and assembly	287	0.0333333	0.59368	1
GO:0022622	root system development	166	0.0333333	0.280296	0.927148
GO:0030029	actin filament-based process	73	0.0333333	0.979249	1
GO:0030154	cell differentiation	250	0.0333333	0.943751	1
GO:0030243	cellulose metabolic process	25	0.0333333	0.191247	0.820058
GO:0030244	cellulose biosynthetic process	25	0.0333333	0.191247	0.820058
GO:0030705	cytoskeleton-dependent intracellular transport	68	0.0333333	0.708718	1
GO:0030865	cortical cytoskeleton organization and biogenesis	6	0.0333333	1	1
GO:0031048	chromatin silencing by small RNA	4	0.0333333	1	1
GO:0031056	regulation of histone modification	2	0.0333333	1	1
GO:0031060	regulation of histone methylation	2	0.0333333	1	1
GO:0031110	regulation of microtubule polymerization or depolymerization	3	0.0333333	0.211929	0.837104
GO:0031112	positive regulation of microtubule polymerization or depolymerization	1	0.0333333	0.211929	0.837104
GO:0031113	regulation of microtubule polymerization	2	0.0333333	0.211929	0.837104
GO:0031116	positive regulation of microtubule polymerization	1	0.0333333	0.211929	0.837104
GO:0031325	positive regulation of cellular metabolic process	50	0.0333333	0.147254	0.700839
GO:0031326	regulation of cellular biosynthetic process	44	0.0333333	0.127285	0.695841
GO:0031335	regulation of sulfur amino acid metabolic process	3	0.0333333	0.378956	1
GO:0031407	oxylipin metabolic process	24	0.0333333	0.834576	1
GO:0031408	oxylipin biosynthetic process	24	0.0333333	0.834576	1
GO:0031497	chromatin assembly	76	0.0333333	0.289087	0.940369
GO:0031504	peptidoglycan-based cell wall organization and biogenesis	4	0.0333333	1	1
GO:0031507	heterochromatin formation	20	0.0333333	0.329343	0.952174
GO:0031540	regulation of anthocyanin biosynthetic process	7	0.0333333	0.0508412	0.444778
GO:0032268	regulation of cellular protein metabolic process	33	0.0333333	0.214443	0.837104
GO:0032273	positive regulation of protein polymerization	1	0.0333333	0.211929	0.837104
GO:0032410	negative regulation of transporter activity	3	0.0333333	0.327636	0.952174
GO:0032413	negative regulation of ion transmembrane transporter activity	3	0.0333333	0.327636	0.952174
GO:0032787	monocarboxylic acid metabolic process	318	0.0333333	9.82e-05	0.014919
GO:0032886	regulation of microtubule-based process	4	0.0333333	0.211929	0.837104
GO:0033014	tetrapyrrole biosynthetic process	51	0.0333333	0.0120871	0.188736
GO:0033478	UDP-rhamnose metabolic process	4	0.0333333	0.547952	1
GO:0034440	lipid oxidation	30	0.0333333	0.010851	0.188736
GO:0034600	macromolecular complex organization	304	0.0333333	0.56342	1
GO:0035195	gene silencing by miRNA	63	0.0333333	1	1
GO:0042180	ketone metabolic process	1	0.0333333	0.00551872	0.144541
GO:0042181	ketone biosynthetic process	1	0.0333333	0.00551872	0.144541
GO:0042221	response to chemical stimulus	1309	0.0333333	0.00613735	0.146975
GO:0042330	taxis	6	0.0333333	0.00744874	0.152394
GO:0042364	water-soluble vitamin biosynthetic process	47	0.0333333	0.428159	1
GO:0042372	phylloquinone biosynthetic process	6	0.0333333	1	1
GO:0042374	phylloquinone metabolic process	6	0.0333333	1	1
GO:0042401	biogenic amine biosynthetic process	47	0.0333333	0.228156	0.870113
GO:0042446	hormone biosynthetic process	48	0.0333333	0.952488	1
GO:0042542	response to hydrogen peroxide	36	0.0333333	0.463471	1
GO:0042554	superoxide release	2	0.0333333	0.327636	0.952174
GO:0042592	homeostatic process	180	0.0333333	0.193034	0.820058
GO:0042762	regulation of sulfur metabolic process	3	0.0333333	0.378956	1
GO:0043038	amino acid activation	67	0.0333333	0.941108	1
GO:0043039	tRNA aminoacylation	67	0.0333333	0.941108	1
GO:0043044	ATP-dependent chromatin remodeling	3	0.0333333	1	1
GO:0043085	positive regulation of catalytic activity	20	0.0333333	0.0930308	0.594341
GO:0043094	metabolic compound salvage	44	0.0333333	0.461978	1
GO:0043096	purine base salvage	5	0.0333333	0.0945321	0.594341
GO:0043153	entrainment of circadian clock by photoperiod	1	0.0333333	1	1
GO:0043285	biopolymer catabolic process	304	0.0333333	0.00201051	0.0904731
GO:0043401	steroid hormone mediated signaling	17	0.0333333	0.964426	1
GO:0043412	biopolymer modification	1800	0.0333333	0.757587	1
GO:0043450	alkene biosynthetic process	21	0.0333333	0.840832	1
GO:0043455	regulation of secondary metabolic process	25	0.0333333	0.390687	1
GO:0043622	cortical microtubule organization and biogenesis	5	0.0333333	1	1
GO:0043681	protein import into mitochondrion	3	0.0333333	1	1
GO:0043687	post-translational protein modification	1175	0.0333333	0.925738	1
GO:0044238	primary metabolic process	8212	0.0333333	0.000630831	0.0450859
GO:0044242	cellular lipid catabolic process	47	0.0333333	8.57e-05	0.014919
GO:0044248	cellular catabolic process	646	0.0333333	5.78e-05	0.0135423
GO:0044255	cellular lipid metabolic process	479	0.0333333	0.000161245	0.0186584
GO:0044262	cellular carbohydrate metabolic process	381	0.0333333	0.352402	0.988842
GO:0044265	cellular macromolecule catabolic process	411	0.0333333	0.00647172	0.146975
GO:0044271	nitrogen compound biosynthetic process	188	0.0333333	0.255372	0.920131
GO:0044275	cellular carbohydrate catabolic process	152	0.0333333	0.332041	0.955996
GO:0045039	protein import into mitochondrial inner membrane	3	0.0333333	1	1
GO:0045087	innate immune response	205	0.0333333	0.0403408	0.384424
GO:0045814	negative regulation of gene expression, epigenetic	19	0.0333333	0.27645	0.920238
GO:0045892	negative regulation of transcription, DNA-dependent	19	0.0333333	0.0891456	0.586262
GO:0045934	negative regulation of nucleobase, nucleoside, nucleotide and nucleic acid metabolic process	56	0.0333333	0.0531545	0.454808
GO:0046037	GMP metabolic process	3	0.0333333	1	1
GO:0046083	adenine metabolic process	5	0.0333333	0.0945321	0.594341
GO:0046148	pigment biosynthetic process	85	0.0333333	0.00475624	0.140947
GO:0046156	siroheme metabolic process	3	0.0333333	0.272077	0.920131
GO:0046164	alcohol catabolic process	96	0.0333333	0.247282	0.909069
GO:0046365	monosaccharide catabolic process	91	0.0333333	0.375292	1
GO:0046369	galactose biosynthetic process	1	0.0333333	1	1
GO:0046394	carboxylic acid biosynthetic process	175	0.0333333	0.015804	0.21631
GO:0046417	chorismate metabolic process	50	0.0333333	0.136962	0.700839
GO:0046430	non-phosphorylated glucose metabolic process	2	0.0333333	0.146812	0.700839
GO:0046483	heterocycle metabolic process	202	0.0333333	0.00281313	0.102029
GO:0046885	regulation of hormone biosynthetic process	3	0.0333333	0.378956	1
GO:0046907	intracellular transport	429	0.0333333	0.919242	1
GO:0048193	Golgi vesicle transport	55	0.0333333	0.722238	1
GO:0048364	root development	166	0.0333333	0.280296	0.927148
GO:0048447	sepal morphogenesis	2	0.0333333	1	1
GO:0048453	sepal formation	2	0.0333333	1	1
GO:0048468	cell development	122	0.0333333	0.967995	1
GO:0048519	negative regulation of biological process	214	0.0333333	0.0203576	0.246115
GO:0048545	response to steroid hormone stimulus	17	0.0333333	0.964426	1
GO:0048585	negative regulation of response to stimulus	60	0.0333333	0.11991	0.66374
GO:0048869	cellular developmental process	281	0.0333333	0.966344	1
GO:0050918	positive chemotaxis	6	0.0333333	0.00744874	0.152394
GO:0051051	negative regulation of transport	3	0.0333333	0.327636	0.952174
GO:0051093	negative regulation of developmental process	81	0.0333333	0.109822	0.63844
GO:0051186	cofactor metabolic process	226	0.0333333	0.00325078	0.109698
GO:0051188	cofactor biosynthetic process	120	0.0333333	0.0090596	0.174721
GO:0051240	positive regulation of multicellular organismal process	5	0.0333333	0.0945321	0.594341
GO:0051241	negative regulation of multicellular organismal process	9	0.0333333	0.000378344	0.0360539
GO:0051246	regulation of protein metabolic process	47	0.0333333	0.254365	0.920131
GO:0051253	negative regulation of RNA metabolic process	19	0.0333333	0.0891456	0.586262
GO:0051276	chromosome organization and biogenesis	178	0.0333333	0.718396	1
GO:0051301	cell division	71	0.0333333	0.725899	1
GO:0051322	anaphase	1	0.0333333	0.211929	0.837104
GO:0051726	regulation of cell cycle	94	0.0333333	0.906022	1
GO:0052386	cell wall thickening	1	0.0333333	1	1
GO:0055061	di-, tri-valent inorganic anion homeostasis	7	0.0333333	1	1
GO:0055062	phosphate ion homeostasis	7	0.0333333	1	1
GO:0055081	anion homeostasis	7	0.0333333	1	1
GO:0055086	nucleobase, nucleoside and nucleotide metabolic process	173	0.0333333	0.669932	1
GO:0065003	macromolecular complex assembly	288	0.0333333	0.78215	1
GO:0065004	protein-DNA complex assembly	99	0.0333333	0.32872	0.952174
GO:0065009	regulation of molecular function	79	0.0333333	0.228904	0.870113
GO:0000162	tryptophan biosynthetic process	29	0.0416667	0.118922	0.66374
GO:0000209	protein polyubiquitination	2	0.0416667	1	1
GO:0000271	polysaccharide biosynthetic process	95	0.0416667	0.0450855	0.418159
GO:0000904	cellular morphogenesis during differentiation	51	0.0416667	1	1
GO:0003008	system process	15	0.0416667	0.5329	1
GO:0005983	starch catabolic process	13	0.0416667	0.318736	0.952174
GO:0006085	acetyl-CoA biosynthetic process	12	0.0416667	0.404195	1
GO:0006096	glycolysis	56	0.0416667	0.27981	0.927148
GO:0006167	AMP biosynthetic process	1	0.0416667	1	1
GO:0006289	nucleotide-excision repair	9	0.0416667	0.643777	1
GO:0006298	mismatch repair	15	0.0416667	0.376387	1
GO:0006413	translational initiation	79	0.0416667	0.746213	1
GO:0006510	ATP-dependent proteolysis	24	0.0416667	0.435546	1
GO:0006537	glutamate biosynthetic process	4	0.0416667	0.202869	0.837104
GO:0006540	glutamate decarboxylation to succinate	6	0.0416667	0.00312017	0.107546
GO:0006576	biogenic amine metabolic process	53	0.0416667	0.214443	0.837104
GO:0006612	protein targeting to membrane	13	0.0416667	0.839016	1
GO:0006626	protein targeting to mitochondrion	19	0.0416667	0.383023	1
GO:0006655	phosphatidylglycerol biosynthetic process	2	0.0416667	0.146812	0.700839
GO:0006733	oxidoreduction coenzyme metabolic process	47	0.0416667	0.547866	1
GO:0006752	group transfer coenzyme metabolic process	33	0.0416667	0.552425	1
GO:0006811	ion transport	401	0.0416667	0.00781047	0.156734
GO:0006825	copper ion transport	18	0.0416667	0.035473	0.353358
GO:0006826	iron ion transport	12	0.0416667	0.00952459	0.179417
GO:0006888	ER to Golgi vesicle-mediated transport	19	0.0416667	0.743921	1
GO:0007005	mitochondrion organization and biogenesis	76	0.0416667	0.0362082	0.353358
GO:0007015	actin filament organization	12	0.0416667	0.760523	1
GO:0007265	Ras protein signal transduction	42	0.0416667	0.418538	1
GO:0007600	sensory perception	15	0.0416667	0.5329	1
GO:0007601	visual perception	15	0.0416667	0.5329	1
GO:0007602	phototransduction	15	0.0416667	0.5329	1
GO:0008356	asymmetric cell division	6	0.0416667	0.202869	0.837104
GO:0008653	lipopolysaccharide metabolic process	8	0.0416667	1	1
GO:0009051	pentose-phosphate shunt, oxidative branch	11	0.0416667	0.383023	1
GO:0009061	anaerobic respiration	15	0.0416667	0.146732	0.700839
GO:0009063	amino acid catabolic process	53	0.0416667	8.93e-05	0.014919
GO:0009064	glutamine family amino acid metabolic process	49	0.0416667	0.00110242	0.0635701
GO:0009072	aromatic amino acid family metabolic process	59	0.0416667	0.054296	0.459719
GO:0009090	homoserine biosynthetic process	3	0.0416667	0.0710369	0.499527
GO:0009103	lipopolysaccharide biosynthetic process	8	0.0416667	1	1
GO:0009242	colanic acid biosynthetic process	2	0.0416667	1	1
GO:0009245	lipid A biosynthetic process	7	0.0416667	1	1
GO:0009310	amine catabolic process	53	0.0416667	8.93e-05	0.014919
GO:0009408	response to heat	107	0.0416667	0.908444	1
GO:0009448	gamma-aminobutyric acid metabolic process	2	0.0416667	0.00044407	0.0365793
GO:0009450	gamma-aminobutyric acid catabolic process	2	0.0416667	0.00044407	0.0365793
GO:0009583	detection of light stimulus	15	0.0416667	0.5329	1
GO:0009584	detection of visible light	15	0.0416667	0.5329	1
GO:0009585	red, far-red light phototransduction	15	0.0416667	0.5329	1
GO:0009638	phototropism	13	0.0416667	0.678677	1
GO:0009664	plant-type cell wall organization and biogenesis	115	0.0416667	0.939823	1
GO:0009683	indoleacetic acid metabolic process	8	0.0416667	1	1
GO:0009684	indoleacetic acid biosynthetic process	8	0.0416667	1	1
GO:0009704	de-etiolation	3	0.0416667	1	1
GO:0009788	negative regulation of abscisic acid mediated signaling	16	0.0416667	1	1
GO:0009817	defense response to fungus, incompatible interaction	33	0.0416667	0.696093	1
GO:0009831	plant-type cell wall modification during multidimensional cell growth	25	0.0416667	1	1
GO:0009865	pollen tube adhesion	2	0.0416667	0.00582247	0.144541
GO:0009903	chloroplast avoidance movement	3	0.0416667	0.211929	0.837104
GO:0009910	negative regulation of flower development	33	0.0416667	0.160839	0.73835
GO:0010043	response to zinc ion	6	0.0416667	0.378956	1
GO:0010086	embryonic root morphogenesis	1	0.0416667	1	1
GO:0010090	trichome morphogenesis	49	0.0416667	1	1
GO:0010149	senescence	31	0.0416667	0.00799797	0.156734
GO:0010236	plastoquinone biosynthetic process	4	0.0416667	0.58246	1
GO:0010252	auxin homeostasis	14	0.0416667	0.719295	1
GO:0010260	organ senescence	25	0.0416667	0.0448211	0.4173
GO:0010359	regulation of anion channel activity	5	0.0416667	0.719295	1
GO:0010498	proteasomal protein catabolic process	8	0.0416667	0.132526	0.700839
GO:0010608	posttranscriptional regulation of gene expression	122	0.0416667	0.0479832	0.439169
GO:0015695	organic cation transport	5	0.0416667	0.327636	0.952174
GO:0015696	ammonium transport	5	0.0416667	0.327636	0.952174
GO:0015945	methanol metabolic process	3	0.0416667	1	1
GO:0015946	methanol oxidation	3	0.0416667	1	1
GO:0016044	membrane organization and biogenesis	81	0.0416667	0.804188	1
GO:0016051	carbohydrate biosynthetic process	258	0.0416667	0.547342	1
GO:0016054	organic acid catabolic process	37	0.0416667	0.00161574	0.0805849
GO:0018315	molybdenum incorporation into molybdenum-molybdopterin complex	2	0.0416667	0.211929	0.837104
GO:0019305	dTDP-rhamnose biosynthetic process	4	0.0416667	0.58246	1
GO:0019362	pyridine nucleotide metabolic process	40	0.0416667	0.768502	1
GO:0019413	acetate biosynthetic process	3	0.0416667	1	1
GO:0019415	acetate biosynthetic process from carbon monoxide	3	0.0416667	1	1
GO:0019439	aromatic compound catabolic process	11	0.0416667	3.18e-05	0.0110308
GO:0019482	beta-alanine metabolic process	1	0.0416667	0.00582247	0.144541
GO:0019484	beta-alanine catabolic process	1	0.0416667	0.00582247	0.144541
GO:0019605	butyrate metabolic process	2	0.0416667	0.00044407	0.0365793
GO:0019626	short-chain fatty acid catabolic process	2	0.0416667	0.00044407	0.0365793
GO:0019662	non-glycolytic fermentation	14	0.0416667	0.0276718	0.309873
GO:0019796	nonprotein amino acid catabolic process	1	0.0416667	0.00582247	0.144541
GO:0022618	ribonucleoprotein complex assembly	87	0.0416667	0.816992	1
GO:0022898	regulation of transmembrane transporter activity	5	0.0416667	0.719295	1
GO:0030163	protein catabolic process	259	0.0416667	0.00206614	0.0912858
GO:0030258	lipid modification	35	0.0416667	0.0201429	0.246115
GO:0031539	positive regulation of anthocyanin metabolic process	2	0.0416667	1	1
GO:0032259	methylation	57	0.0416667	0.772067	1
GO:0032318	regulation of Ras GTPase activity	37	0.0416667	0.531158	1
GO:0032409	regulation of transporter activity	5	0.0416667	0.719295	1
GO:0032412	regulation of ion transmembrane transporter activity	5	0.0416667	0.719295	1
GO:0034308	monohydric alcohol metabolic process	3	0.0416667	1	1
GO:0040034	regulation of development, heterochronic	15	0.0416667	0.101364	0.610209
GO:0042040	metal incorporation into metallo-molybdopterin complex	2	0.0416667	0.211929	0.837104
GO:0042168	heme metabolic process	12	0.0416667	0.404195	1
GO:0042219	amino acid derivative catabolic process	5	0.0416667	0.00044407	0.0365793
GO:0042435	indole derivative biosynthetic process	44	0.0416667	0.148388	0.700839
GO:0042445	hormone metabolic process	83	0.0416667	0.941461	1
GO:0042547	cell wall modification during multidimensional cell growth	27	0.0416667	1	1
GO:0042775	organelle ATP synthesis coupled electron transport	22	0.0416667	0.921249	1
GO:0043087	regulation of GTPase activity	37	0.0416667	0.531158	1
GO:0043161	proteasomal ubiquitin-dependent protein catabolic process	8	0.0416667	0.132526	0.700839
GO:0043414	biopolymer methylation	56	0.0416667	0.761962	1
GO:0044257	cellular protein catabolic process	248	0.0416667	0.0030657	0.107546
GO:0044270	nitrogen compound catabolic process	57	0.0416667	0.000137648	0.0176045
GO:0045005	maintenance of fidelity during DNA-dependent DNA replication	15	0.0416667	0.376387	1
GO:0045454	cell redox homeostasis	64	0.0416667	0.115269	0.66374
GO:0046033	AMP metabolic process	1	0.0416667	1	1
GO:0046219	indolalkylamine biosynthetic process	29	0.0416667	0.118922	0.66374
GO:0046359	butyrate catabolic process	2	0.0416667	0.00044407	0.0365793
GO:0046377	colanic acid metabolic process	2	0.0416667	1	1
GO:0046383	dTDP-rhamnose metabolic process	4	0.0416667	0.58246	1
GO:0046395	carboxylic acid catabolic process	37	0.0416667	0.00161574	0.0805849
GO:0046471	phosphatidylglycerol metabolic process	2	0.0416667	0.146812	0.700839
GO:0046493	lipid A metabolic process	7	0.0416667	1	1
GO:0046578	regulation of Ras protein signal transduction	42	0.0416667	0.418538	1
GO:0048232	male gamete generation	14	0.0416667	1	1
GO:0048235	pollen sperm cell differentiation	14	0.0416667	1	1
GO:0048564	photosystem I assembly	3	0.0416667	1	1
GO:0048878	chemical homeostasis	85	0.0416667	0.158116	0.730461
GO:0050790	regulation of catalytic activity	69	0.0416667	0.147472	0.700839
GO:0050877	neurological system process	15	0.0416667	0.5329	1
GO:0050906	detection of stimulus involved in sensory perception	15	0.0416667	0.5329	1
GO:0050908	detection of light stimulus involved in visual perception	15	0.0416667	0.5329	1
GO:0050953	sensory perception of light stimulus	15	0.0416667	0.5329	1
GO:0050962	detection of light stimulus involved in sensory perception	15	0.0416667	0.5329	1
GO:0051056	regulation of small GTPase mediated signal transduction	42	0.0416667	0.418538	1
GO:0051336	regulation of hydrolase activity	38	0.0416667	0.531158	1
GO:0051640	organelle localization	9	0.0416667	0.290237	0.940369
GO:0000085	G2 phase of mitotic cell cycle	4	0.05	0.614335	1
GO:0000278	mitotic cell cycle	41	0.05	0.390687	1
GO:0000338	protein deneddylation	9	0.05	0.254615	0.920131
GO:0000394	RNA splicing, via endonucleolytic cleavage and ligation	6	0.05	0.378956	1
GO:0000706	meiotic DNA double-strand break processing	2	0.05	1	1
GO:0000729	DNA double-strand break processing	2	0.05	1	1
GO:0000738	DNA catabolic process, exonucleolytic	2	0.05	1	1
GO:0000902	cell morphogenesis	65	0.05	0.993388	1
GO:0002252	immune effector process	17	0.05	0.719803	1
GO:0005988	lactose metabolic process	18	0.05	0.825707	1
GO:0005990	lactose catabolic process	18	0.05	0.825707	1
GO:0006000	fructose metabolic process	3	0.05	1	1
GO:0006012	galactose metabolic process	16	0.05	0.660378	1
GO:0006074	1,3-beta-glucan metabolic process	12	0.05	0.0612987	0.486783
GO:0006075	1,3-beta-glucan biosynthetic process	12	0.05	0.0612987	0.486783
GO:0006098	pentose-phosphate shunt	28	0.05	0.457135	1
GO:0006166	purine ribonucleoside salvage	2	0.05	1	1
GO:0006169	adenosine salvage	2	0.05	1	1
GO:0006311	meiotic gene conversion	4	0.05	1	1
GO:0006388	tRNA splicing	6	0.05	0.378956	1
GO:0006417	regulation of translation	20	0.05	0.214407	0.837104
GO:0006422	aspartyl-tRNA aminoacylation	2	0.05	0.0498408	0.444452
GO:0006436	tryptophanyl-tRNA aminoacylation	1	0.05	1	1
GO:0006494	protein amino acid terminal glycosylation	1	0.05	1	1
GO:0006496	protein amino acid terminal N-glycosylation	1	0.05	1	1
GO:0006516	glycoprotein catabolic process	5	0.05	1	1
GO:0006529	asparagine biosynthetic process	3	0.05	1	1
GO:0006547	histidine metabolic process	10	0.05	1	1
GO:0006568	tryptophan metabolic process	33	0.05	0.10311	0.610209
GO:0006586	indolalkylamine metabolic process	33	0.05	0.10311	0.610209
GO:0006617	SRP-dependent cotranslational protein targeting to membrane, signal sequence recognition	4	0.05	1	1
GO:0006739	NADP metabolic process	31	0.05	0.545425	1
GO:0006740	NADPH regeneration	29	0.05	0.487222	1
GO:0006760	folic acid and derivative metabolic process	22	0.05	0.466209	1
GO:0006769	nicotinamide metabolic process	36	0.05	0.626261	1
GO:0006949	syncytium formation	10	0.05	1	1
GO:0007059	chromosome segregation	15	0.05	0.719295	1
GO:0007186	G-protein coupled receptor protein signaling pathway	20	0.05	0.487024	1
GO:0007276	gamete generation	20	0.05	1	1
GO:0007346	regulation of mitotic cell cycle	13	0.05	1	1
GO:0007349	cellularization	7	0.05	1	1
GO:0009052	pentose-phosphate shunt, non-oxidative branch	8	0.05	0.297251	0.949171
GO:0009069	serine family amino acid metabolic process	40	0.05	0.0242643	0.280773
GO:0009075	histidine family amino acid metabolic process	10	0.05	1	1
GO:0009272	fungal-type cell wall biogenesis	12	0.05	0.0612987	0.486783
GO:0009558	cellularization of the embryo sac	6	0.05	1	1
GO:0009615	response to virus	41	0.05	0.901872	1
GO:0009624	response to nematode	53	0.05	0.718051	1
GO:0009626	plant-type hypersensitive response	37	0.05	0.015987	0.21631
GO:0009627	systemic acquired resistance	39	0.05	0.146088	0.700839
GO:0009641	shade avoidance	4	0.05	1	1
GO:0009668	plastid membrane organization and biogenesis	11	0.05	0.105961	0.621947
GO:0009685	gibberellin metabolic process	25	0.05	0.0416589	0.393131
GO:0009744	response to sucrose stimulus	40	0.05	0.786217	1
GO:0009750	response to fructose stimulus	5	0.05	1	1
GO:0009806	lignan metabolic process	16	0.05	0.275851	0.920238
GO:0009807	lignan biosynthetic process	16	0.05	0.275851	0.920238
GO:0009825	multidimensional cell growth	54	0.05	0.972094	1
GO:0009851	auxin biosynthetic process	17	0.05	1	1
GO:0009902	chloroplast relocation	6	0.05	0.547952	1
GO:0009904	chloroplast accumulation movement	2	0.05	0.327636	0.952174
GO:0009944	polarity specification of adaxial/abaxial axis	16	0.05	0.233624	0.871384
GO:0009963	positive regulation of flavonoid biosynthetic process	5	0.05	0.670973	1
GO:0010027	thylakoid membrane organization and biogenesis	11	0.05	0.105961	0.621947
GO:0010074	maintenance of meristem identity	12	0.05	1	1
GO:0010084	specification of organ axis polarity	17	0.05	0.233624	0.871384
GO:0010087	phloem or xylem histogenesis	26	0.05	0.113705	0.656303
GO:0010150	leaf senescence	23	0.05	0.0511881	0.444778
GO:0010219	regulation of vernalization response	3	0.05	0.327636	0.952174
GO:0010220	positive regulation of vernalization response	2	0.05	0.327636	0.952174
GO:0010311	lateral root formation	7	0.05	0.0712891	0.499527
GO:0010337	regulation of salicylic acid metabolic process	4	0.05	0.378956	1
GO:0010363	regulation of plant-type hypersensitive response	4	0.05	1	1
GO:0010413	glucuronoxylan metabolic process	5	0.05	0.643777	1
GO:0010417	glucuronoxylan biosynthetic process	5	0.05	0.643777	1
GO:0010483	pollen tube reception	1	0.05	1	1
GO:0010557	positive regulation of macromolecule biosynthetic process	40	0.05	0.123778	0.68204
GO:0010604	positive regulation of macromolecule metabolic process	42	0.05	0.0724181	0.501356
GO:0015706	nitrate transport	7	0.05	1	1
GO:0015908	fatty acid transport	1	0.05	1	1
GO:0016101	diterpenoid metabolic process	25	0.05	0.0416589	0.393131
GO:0019216	regulation of lipid metabolic process	9	0.05	1	1
GO:0019321	pentose metabolic process	45	0.05	0.669046	1
GO:0019827	stem cell maintenance	17	0.05	1	1
GO:0019882	antigen processing and presentation	1	0.05	0.211929	0.837104
GO:0031053	primary microRNA processing	2	0.05	1	1
GO:0031328	positive regulation of cellular biosynthetic process	9	0.05	0.578792	1
GO:0031505	fungal-type cell wall organization and biogenesis	12	0.05	0.0612987	0.486783
GO:0032989	cellular structure morphogenesis	65	0.05	0.993388	1
GO:0034050	host programmed cell death induced by symbiont	37	0.05	0.015987	0.21631
GO:0034285	response to disaccharide stimulus	40	0.05	0.786217	1
GO:0042773	ATP synthesis coupled electron transport	24	0.05	0.93282	1
GO:0043174	nucleoside salvage	2	0.05	1	1
GO:0043473	pigmentation	4	0.05	1	1
GO:0043476	pigment accumulation	4	0.05	1	1
GO:0043478	pigment accumulation in response to UV light	4	0.05	1	1
GO:0043479	pigment accumulation in tissues in response to UV light	4	0.05	1	1
GO:0043480	pigment accumulation in tissues	4	0.05	1	1
GO:0043481	anthocyanin accumulation in tissues in response to UV light	4	0.05	1	1
GO:0043648	dicarboxylic acid metabolic process	89	0.05	0.0455273	0.420652
GO:0045002	double-strand break repair via single-strand annealing	2	0.05	1	1
GO:0045003	double-strand break repair via synthesis-dependent strand annealing	2	0.05	1	1
GO:0045793	positive regulation of cell size	3	0.05	1	1
GO:0046085	adenosine metabolic process	2	0.05	1	1
GO:0048442	sepal development	7	0.05	1	1
GO:0048446	petal morphogenesis	6	0.05	0.42636	1
GO:0048464	calyx development	7	0.05	1	1
GO:0048588	developmental cell growth	42	0.05	0.333649	0.959489
GO:0048589	developmental growth	64	0.05	0.626416	1
GO:0048830	adventitious root development	4	0.05	1	1
GO:0048863	stem cell differentiation	17	0.05	1	1
GO:0048864	stem cell development	17	0.05	1	1
GO:0051273	beta-glucan metabolic process	12	0.05	0.0612987	0.486783
GO:0051274	beta-glucan biosynthetic process	12	0.05	0.0612987	0.486783
GO:0051278	fungal-type cell wall polysaccharide biosynthetic process	12	0.05	0.0612987	0.486783
GO:0051319	G2 phase	4	0.05	0.614335	1
GO:0051325	interphase	16	0.05	0.712851	1
GO:0051329	interphase of mitotic cell cycle	16	0.05	0.712851	1
GO:0051607	defense response to virus	17	0.05	0.719803	1
GO:0051644	plastid localization	6	0.05	0.547952	1
GO:0051656	establishment of organelle localization	7	0.05	0.547952	1
GO:0051667	establishment of plastid localization	6	0.05	0.547952	1
GO:0051703	intraspecies interaction between organisms	1	0.05	1	1
GO:0065001	specification of axis polarity	17	0.05	0.233624	0.871384
GO:0000086	G2/M transition of mitotic cell cycle	4	0.0583333	1	1
GO:0000087	M phase of mitotic cell cycle	17	0.0583333	0.161495	0.73835
GO:0000304	response to singlet oxygen	6	0.0583333	0.470147	1
GO:0001560	regulation of cell growth by extracellular stimulus	2	0.0583333	1	1
GO:0002682	regulation of immune system process	36	0.0583333	0.568074	1
GO:0006304	DNA modification	29	0.0583333	0.173694	0.771755
GO:0006305	DNA alkylation	27	0.0583333	0.27645	0.920238
GO:0006306	DNA methylation	27	0.0583333	0.27645	0.920238
GO:0006352	transcription initiation	39	0.0583333	0.335033	0.962329
GO:0006467	protein thiol-disulfide exchange	3	0.0583333	0.272077	0.920131
GO:0006473	protein amino acid acetylation	7	0.0583333	1	1
GO:0006625	protein targeting to peroxisome	10	0.0583333	0.340237	0.970394
GO:0006723	cuticle hydrocarbon biosynthetic process	2	0.0583333	1	1
GO:0006900	membrane budding	17	0.0583333	0.670973	1
GO:0006971	hypotonic response	2	0.0583333	1	1
GO:0006984	ER-nuclear signaling pathway	5	0.0583333	0.327636	0.952174
GO:0006986	response to unfolded protein	5	0.0583333	0.327636	0.952174
GO:0009112	nucleobase metabolic process	20	0.0583333	0.242011	0.895108
GO:0009438	methylglyoxal metabolic process	5	0.0583333	1	1
GO:0009439	cyanate metabolic process	2	0.0583333	0.146812	0.700839
GO:0009595	detection of biotic stimulus	7	0.0583333	1	1
GO:0009620	response to fungus	136	0.0583333	0.41269	1
GO:0009660	amyloplast organization and biogenesis	4	0.0583333	1	1
GO:0009712	catechol metabolic process	2	0.0583333	0.272077	0.920131
GO:0009759	indole glucosinolate biosynthetic process	5	0.0583333	1	1
GO:0009772	photosynthetic electron transport in photosystem II	4	0.0583333	1	1
GO:0009850	auxin metabolic process	42	0.0583333	0.929736	1
GO:0009868	jasmonic acid and ethylene-dependent systemic resistance, jasmonic acid mediated signaling pathway	2	0.0583333	1	1
GO:0009891	positive regulation of biosynthetic process	46	0.0583333	0.182145	0.791084
GO:0010089	xylem histogenesis	12	0.0583333	0.173016	0.771755
GO:0010101	post-embryonic root morphogenesis	19	0.0583333	0.340237	0.970394
GO:0010102	lateral root morphogenesis	19	0.0583333	0.340237	0.970394
GO:0010200	response to chitin	8	0.0583333	1	1
GO:0010206	photosystem II repair	5	0.0583333	1	1
GO:0010305	leaf vascular tissue pattern formation	7	0.0583333	1	1
GO:0010389	regulation of G2/M transition of mitotic cell cycle	3	0.0583333	1	1
GO:0015780	nucleotide-sugar transport	6	0.0583333	0.510593	1
GO:0015931	nucleobase, nucleoside, nucleotide and nucleic acid transport	34	0.0583333	0.383023	1
GO:0015939	pantothenate metabolic process	4	0.0583333	1	1
GO:0015940	pantothenate biosynthetic process	4	0.0583333	1	1
GO:0015949	nucleobase, nucleoside and nucleotide interconversion	6	0.0583333	1	1
GO:0016036	cellular response to phosphate starvation	31	0.0583333	0.967144	1
GO:0016050	vesicle organization and biogenesis	17	0.0583333	0.670973	1
GO:0016120	carotene biosynthetic process	6	0.0583333	0.0710369	0.499527
GO:0016129	phytosteroid biosynthetic process	14	0.0583333	0.225174	0.870103
GO:0016132	brassinosteroid biosynthetic process	14	0.0583333	0.225174	0.870103
GO:0016137	glycoside metabolic process	33	0.0583333	1	1
GO:0016138	glycoside biosynthetic process	28	0.0583333	1	1
GO:0016226	iron-sulfur cluster assembly	19	0.0583333	0.621281	1
GO:0016570	histone modification	41	0.0583333	0.9933	1
GO:0018117	protein amino acid adenylylation	1	0.0583333	0.42636	1
GO:0018149	peptide cross-linking	1	0.0583333	1	1
GO:0018175	protein amino acid nucleotidylation	1	0.0583333	0.42636	1
GO:0018198	peptidyl-cysteine modification	1	0.0583333	1	1
GO:0018316	peptide cross-linking via L-cystine	1	0.0583333	1	1
GO:0018958	phenol metabolic process	3	0.0583333	0.0710369	0.499527
GO:0019243	methylglyoxal catabolic process to D-lactate	5	0.0583333	1	1
GO:0019253	reductive pentose-phosphate cycle	11	0.0583333	0.839016	1
GO:0019287	isopentenyl diphosphate biosynthetic process, mevalonate pathway	2	0.0583333	1	1
GO:0019614	catechol catabolic process	2	0.0583333	0.272077	0.920131
GO:0019615	catechol catabolic process, ortho-cleavage	2	0.0583333	0.272077	0.920131
GO:0019618	protocatechuate catabolic process, ortho-cleavage	2	0.0583333	0.272077	0.920131
GO:0019619	protocatechuate catabolic process	2	0.0583333	0.272077	0.920131
GO:0019685	photosynthesis, dark reaction	12	0.0583333	0.85131	1
GO:0019689	pyrimidine nucleoside interconversion	6	0.0583333	1	1
GO:0019690	pyrimidine deoxyribonucleoside interconversion	6	0.0583333	1	1
GO:0019757	glycosinolate metabolic process	33	0.0583333	1	1
GO:0019758	glycosinolate biosynthetic process	28	0.0583333	1	1
GO:0019760	glucosinolate metabolic process	33	0.0583333	1	1
GO:0019761	glucosinolate biosynthetic process	28	0.0583333	1	1
GO:0019794	nonprotein amino acid metabolic process	4	0.0583333	0.119852	0.66374
GO:0022904	respiratory electron transport chain	26	0.0583333	0.942692	1
GO:0030198	extracellular matrix organization and biogenesis	2	0.0583333	1	1
GO:0030384	phosphoinositide metabolic process	35	0.0583333	0.967144	1
GO:0030968	endoplasmic reticulum unfolded protein response	5	0.0583333	0.327636	0.952174
GO:0031163	metallo-sulfur cluster assembly	19	0.0583333	0.621281	1
GO:0032011	ARF protein signal transduction	19	0.0583333	0.329343	0.952174
GO:0032012	regulation of ARF protein signal transduction	19	0.0583333	0.329343	0.952174
GO:0032312	regulation of ARF GTPase activity	14	0.0583333	0.466209	1
GO:0032313	regulation of Rab GTPase activity	23	0.0583333	0.678677	1
GO:0032482	Rab protein signal transduction	23	0.0583333	0.678677	1
GO:0032483	regulation of Rab protein signal transduction	23	0.0583333	0.678677	1
GO:0042343	indole glucosinolate metabolic process	5	0.0583333	1	1
GO:0042539	hypotonic salinity response	2	0.0583333	1	1
GO:0042952	beta-ketoadipate pathway	2	0.0583333	0.272077	0.920131
GO:0043062	extracellular structure organization and biogenesis	2	0.0583333	1	1
GO:0043157	response to cation stress	2	0.0583333	1	1
GO:0043574	peroxisomal transport	10	0.0583333	0.340237	0.970394
GO:0045047	protein targeting to ER	9	0.0583333	0.719295	1
GO:0045596	negative regulation of cell differentiation	21	0.0583333	1	1
GO:0045836	positive regulation of meiosis	1	0.0583333	1	1
GO:0046278	protocatechuate metabolic process	2	0.0583333	0.272077	0.920131
GO:0046653	tetrahydrofolate metabolic process	4	0.0583333	1	1
GO:0048552	regulation of metalloenzyme activity	3	0.0583333	0.272077	0.920131
GO:0048554	positive regulation of metalloenzyme activity	3	0.0583333	0.272077	0.920131
GO:0051493	regulation of cytoskeleton organization and biogenesis	10	0.0583333	0.614335	1
GO:0051595	response to methylglyoxal	5	0.0583333	1	1
GO:0051596	methylglyoxal catabolic process	5	0.0583333	1	1
GO:0000103	sulfate assimilation	13	0.0666667	0.173016	0.771755
GO:0000184	nuclear-transcribed mRNA catabolic process, nonsense-mediated decay	3	0.0666667	1	1
GO:0002218	activation of innate immune response	27	0.0666667	0.311605	0.952174
GO:0002253	activation of immune response	27	0.0666667	0.311605	0.952174
GO:0002684	positive regulation of immune system process	27	0.0666667	0.311605	0.952174
GO:0005987	sucrose catabolic process	18	0.0666667	0.254615	0.920131
GO:0006081	aldehyde metabolic process	23	0.0666667	0.302906	0.952174
GO:0006275	regulation of DNA replication	7	0.0666667	1	1
GO:0006424	glutamyl-tRNA aminoacylation	5	0.0666667	1	1
GO:0006426	glycyl-tRNA aminoacylation	2	0.0666667	1	1
GO:0006511	ubiquitin-dependent protein catabolic process	241	0.0666667	0.00235383	0.09533
GO:0006548	histidine catabolic process	2	0.0666667	1	1
GO:0006591	ornithine metabolic process	3	0.0666667	1	1
GO:0006613	cotranslational protein targeting to membrane	8	0.0666667	0.670973	1
GO:0006614	SRP-dependent cotranslational protein targeting to membrane	8	0.0666667	0.670973	1
GO:0006842	tricarboxylic acid transport	1	0.0666667	1	1
GO:0008617	guanosine metabolic process	5	0.0666667	0.510593	1
GO:0009077	histidine family amino acid catabolic process	2	0.0666667	1	1
GO:0009116	nucleoside metabolic process	26	0.0666667	0.311605	0.952174
GO:0009267	cellular response to starvation	47	0.0666667	0.991495	1
GO:0009612	response to mechanical stimulus	15	0.0666667	1	1
GO:0009649	entrainment of circadian clock	2	0.0666667	1	1
GO:0009661	chromoplast organization and biogenesis	1	0.0666667	0.146812	0.700839
GO:0009682	induced systemic resistance	12	0.0666667	0.740727	1
GO:0009688	abscisic acid biosynthetic process	14	0.0666667	0.891788	1
GO:0009833	plant-type primary cell wall biogenesis	4	0.0666667	1	1
GO:0009862	systemic acquired resistance, salicylic acid mediated signaling pathway	24	0.0666667	0.275851	0.920238
GO:0009864	induced systemic resistance, jasmonic acid mediated signaling pathway	7	0.0666667	0.740727	1
GO:0010115	regulation of abscisic acid biosynthetic process	3	0.0666667	1	1
GO:0010154	fruit development	21	0.0666667	0.364932	1
GO:0010271	regulation of chlorophyll catabolic process	2	0.0666667	1	1
GO:0010288	response to lead ion	3	0.0666667	1	1
GO:0010289	homogalacturonan biosynthetic process	3	0.0666667	0.510593	1
GO:0010492	maintenance of shoot apical meristem identity	4	0.0666667	1	1
GO:0010628	positive regulation of gene expression	38	0.0666667	0.179486	0.782335
GO:0012501	programmed cell death	84	0.0666667	0.0234066	0.276107
GO:0015674	di-, tri-valent inorganic cation transport	39	0.0666667	0.034454	0.353358
GO:0015746	citrate transport	1	0.0666667	1	1
GO:0015766	disaccharide transport	6	0.0666667	1	1
GO:0015770	sucrose transport	6	0.0666667	1	1
GO:0015804	neutral amino acid transport	5	0.0666667	0.174359	0.771755
GO:0015969	guanosine tetraphosphate metabolic process	4	0.0666667	0.470147	1
GO:0016567	protein ubiquitination	92	0.0666667	0.798006	1
GO:0019515	lactose catabolic process via UDP-galactose	14	0.0666667	1	1
GO:0019575	sucrose catabolic process, using beta-fructofuranosidase	18	0.0666667	0.254615	0.920131
GO:0019747	regulation of isoprenoid metabolic process	4	0.0666667	1	1
GO:0019941	modification-dependent protein catabolic process	241	0.0666667	0.00235383	0.09533
GO:0022411	cellular component disassembly	1	0.0666667	0.318736	0.952174
GO:0030001	metal ion transport	211	0.0666667	0.0103067	0.188736
GO:0030397	membrane disassembly	1	0.0666667	0.318736	0.952174
GO:0031349	positive regulation of defense response	29	0.0666667	0.364932	1
GO:0031667	response to nutrient levels	58	0.0666667	0.952114	1
GO:0031668	cellular response to extracellular stimulus	59	0.0666667	0.923731	1
GO:0031669	cellular response to nutrient levels	48	0.0666667	0.952488	1
GO:0032880	regulation of protein localization	5	0.0666667	0.510593	1
GO:0033043	regulation of organelle organization and biogenesis	17	0.0666667	0.811298	1
GO:0035279	gene silencing by miRNA, mRNA cleavage	6	0.0666667	1	1
GO:0042023	DNA endoreduplication	20	0.0666667	1	1
GO:0042430	indole and derivative metabolic process	45	0.0666667	0.0976388	0.599905
GO:0042434	indole derivative metabolic process	45	0.0666667	0.0976388	0.599905
GO:0042450	arginine biosynthetic process via ornithine	3	0.0666667	1	1
GO:0042594	response to starvation	53	0.0666667	0.978696	1
GO:0043289	apocarotenoid biosynthetic process	14	0.0666667	0.891788	1
GO:0043617	cellular response to sucrose starvation	1	0.0666667	1	1
GO:0043632	modification-dependent macromolecule catabolic process	241	0.0666667	0.00235383	0.09533
GO:0045088	regulation of innate immune response	34	0.0666667	0.382707	1
GO:0045089	positive regulation of innate immune response	27	0.0666667	0.311605	0.952174
GO:0045489	pectin biosynthetic process	9	0.0666667	0.547952	1
GO:0045941	positive regulation of transcription	38	0.0666667	0.179486	0.782335
GO:0045995	regulation of embryonic development	4	0.0666667	0.378956	1
GO:0046352	disaccharide catabolic process	38	0.0666667	0.503762	1
GO:0048829	root cap development	4	0.0666667	0.670973	1
GO:0050776	regulation of immune response	34	0.0666667	0.382707	1
GO:0050778	positive regulation of immune response	27	0.0666667	0.311605	0.952174
GO:0050832	defense response to fungus	87	0.0666667	0.475577	1
GO:0051168	nuclear export	8	0.0666667	1	1
GO:0051603	proteolysis involved in cellular protein catabolic process	242	0.0666667	0.00247399	0.0954253
GO:0051789	response to protein stimulus	8	0.0666667	0.696093	1
GO:0001558	regulation of cell growth	7	0.075	1	1
GO:0006357	regulation of transcription from RNA polymerase II promoter	7	0.075	1	1
GO:0006535	cysteine biosynthetic process from serine	2	0.075	1	1
GO:0006536	glutamate metabolic process	22	0.075	0.000233456	0.0257863
GO:0006546	glycine catabolic process	12	0.075	0.00797991	0.156734
GO:0006560	proline metabolic process	8	0.075	0.431393	1
GO:0006768	biotin metabolic process	4	0.075	0.119852	0.66374
GO:0006791	sulfur utilization	14	0.075	0.0821285	0.551582
GO:0006944	membrane fusion	33	0.075	1	1
GO:0006982	response to lipid hydroperoxide	1	0.075	1	1
GO:0007000	nucleolus organization and biogenesis	4	0.075	1	1
GO:0007067	mitosis	16	0.075	0.105961	0.621947
GO:0007166	cell surface receptor linked signal transduction	154	0.075	0.670411	1
GO:0007167	enzyme linked receptor protein signaling pathway	130	0.075	0.708402	1
GO:0007169	transmembrane receptor protein tyrosine kinase signaling pathway	130	0.075	0.708402	1
GO:0009071	serine family amino acid catabolic process	12	0.075	0.00797991	0.156734
GO:0009081	branched chain family amino acid metabolic process	27	0.075	0.64732	1
GO:0009102	biotin biosynthetic process	4	0.075	0.119852	0.66374
GO:0009734	auxin mediated signaling pathway	28	0.075	0.53648	1
GO:0009856	pollination	97	0.075	0.991306	1
GO:0009875	pollen-pistil interaction	39	0.075	0.696162	1
GO:0009880	embryonic pattern specification	7	0.075	1	1
GO:0009969	xyloglucan biosynthetic process	3	0.075	0.614335	1
GO:0009991	response to extracellular stimulus	69	0.075	0.932354	1
GO:0010026	trichome differentiation	62	0.075	0.989252	1
GO:0010069	zygote asymmetric cytokinesis in the embryo sac	2	0.075	0.211929	0.837104
GO:0010070	zygote asymmetric cell division	2	0.075	0.211929	0.837104
GO:0010213	non-photoreactive DNA repair	3	0.075	1	1
GO:0010335	response to non-ionic osmotic stress	1	0.075	1	1
GO:0010422	regulation of brassinosteroid biosynthetic process	2	0.075	1	1
GO:0015824	proline transport	3	0.075	1	1
GO:0019218	regulation of steroid metabolic process	2	0.075	1	1
GO:0019513	lactose catabolic process, using glucoside 3-dehydrogenase	13	0.075	1	1
GO:0019563	glycerol catabolic process	7	0.075	0.378956	1
GO:0032922	circadian regulation of gene expression	1	0.075	0.146812	0.700839
GO:0033194	response to hydroperoxide	1	0.075	1	1
GO:0035265	organ growth	8	0.075	1	1
GO:0035315	hair cell differentiation	62	0.075	0.989252	1
GO:0042743	hydrogen peroxide metabolic process	13	0.075	0.621281	1
GO:0045935	positive regulation of nucleobase, nucleoside, nucleotide and nucleic acid metabolic process	39	0.075	0.191247	0.820058
GO:0046174	polyol catabolic process	7	0.075	0.378956	1
GO:0046890	regulation of lipid biosynthetic process	4	0.075	1	1
GO:0050810	regulation of steroid biosynthetic process	2	0.075	1	1
GO:0000354	cis assembly of pre-catalytic spliceosome	1	0.0833333	1	1
GO:0002213	defense response to insect	4	0.0833333	1	1
GO:0005984	disaccharide metabolic process	78	0.0833333	0.875223	1
GO:0005985	sucrose metabolic process	35	0.0833333	0.568074	1
GO:0006284	base-excision repair	16	0.0833333	0.376387	1
GO:0006432	phenylalanyl-tRNA aminoacylation	7	0.0833333	1	1
GO:0006434	seryl-tRNA aminoacylation	2	0.0833333	1	1
GO:0006561	proline biosynthetic process	5	0.0833333	0.231837	0.870113
GO:0008216	spermidine metabolic process	5	0.0833333	1	1
GO:0008295	spermidine biosynthetic process	5	0.0833333	1	1
GO:0008535	respiratory chain complex IV assembly	7	0.0833333	1	1
GO:0009068	aspartate family amino acid catabolic process	11	0.0833333	0.03792	0.365657
GO:0009099	valine biosynthetic process	1	0.0833333	1	1
GO:0009256	10-formyltetrahydrofolate metabolic process	3	0.0833333	1	1
GO:0009257	10-formyltetrahydrofolate biosynthetic process	3	0.0833333	1	1
GO:0009270	response to humidity	2	0.0833333	1	1
GO:0009616	virus induced gene silencing	7	0.0833333	0.348053	0.981738
GO:0009942	longitudinal axis specification	18	0.0833333	1	1
GO:0010072	primary shoot apical meristem specification	12	0.0833333	1	1
GO:0010078	maintenance of root meristem identity	5	0.0833333	1	1
GO:0010186	positive regulation of cellular defense response	2	0.0833333	1	1
GO:0010230	alternative respiration	1	0.0833333	1	1
GO:0010257	NADH dehydrogenase complex assembly	3	0.0833333	1	1
GO:0010258	NADH dehydrogenase complex (plastoquinone) assembly	3	0.0833333	1	1
GO:0016246	RNA interference	27	0.0833333	0.0129146	0.193719
GO:0016441	posttranscriptional gene silencing	96	0.0833333	0.161337	0.73835
GO:0018344	protein geranylgeranylation	2	0.0833333	1	1
GO:0018348	protein amino acid geranylgeranylation	2	0.0833333	1	1
GO:0019369	arachidonic acid metabolic process	1	0.0833333	1	1
GO:0019373	epoxygenase P450 pathway	1	0.0833333	1	1
GO:0019564	aerobic glycerol catabolic process	5	0.0833333	0.272077	0.920131
GO:0019683	glyceraldehyde-3-phosphate catabolic process	5	0.0833333	0.272077	0.920131
GO:0031047	gene silencing by RNA	95	0.0833333	0.132713	0.700839
GO:0033554	cellular response to stress	58	0.0833333	0.975098	1
GO:0042493	response to drug	67	0.0833333	0.928393	1
GO:0042546	cell wall biogenesis	80	0.0833333	0.66782	1
GO:0043254	regulation of protein complex assembly	1	0.0833333	0.211929	0.837104
GO:0044003	modification by symbiont of host morphology or physiology	8	0.0833333	0.348053	0.981738
GO:0045292	nuclear mRNA cis splicing, via spliceosome	7	0.0833333	1	1
GO:0046654	tetrahydrofolate biosynthetic process	2	0.0833333	1	1
GO:0048508	embryonic meristem development	18	0.0833333	1	1
GO:0048573	photoperiodism, flowering	19	0.0833333	0.89023	1
GO:0048586	regulation of long-day photoperiodism, flowering	3	0.0833333	1	1
GO:0048831	regulation of shoot development	3	0.0833333	1	1
GO:0050826	response to freezing	4	0.0833333	0.643777	1
GO:0051258	protein polymerization	18	0.0833333	0.254615	0.920131
GO:0051554	flavonol metabolic process	5	0.0833333	0.0265182	0.299022
GO:0051555	flavonol biosynthetic process	5	0.0833333	0.0265182	0.299022
GO:0051701	interaction with host	11	0.0833333	0.0612987	0.486783
GO:0051716	cellular response to stimulus	61	0.0833333	0.941108	1
GO:0051788	response to misfolded protein	3	0.0833333	1	1
GO:0051817	modification of morphology or physiology of other organism during symbiotic interaction	8	0.0833333	0.348053	0.981738
GO:0052018	modulation by symbiont of host RNA levels	7	0.0833333	0.348053	0.981738
GO:0052249	modulation of RNA levels in other organism during symbiotic interaction	7	0.0833333	0.348053	0.981738
GO:0000025	maltose catabolic process	1	0.0916667	1	1
GO:0000910	cytokinesis	37	0.0916667	0.867635	1
GO:0005991	trehalose metabolic process	22	0.0916667	1	1
GO:0006450	regulation of translational fidelity	1	0.0916667	1	1
GO:0006563	L-serine metabolic process	14	0.0916667	0.48625	1
GO:0006664	glycolipid metabolic process	9	0.0916667	1	1
GO:0006771	riboflavin metabolic process	10	0.0916667	0.696093	1
GO:0006813	potassium ion transport	48	0.0916667	0.151503	0.709348
GO:0006817	phosphate transport	14	0.0916667	0.760523	1
GO:0006829	zinc ion transport	11	0.0916667	1	1
GO:0006874	cellular calcium ion homeostasis	23	0.0916667	0.760523	1
GO:0006879	cellular iron ion homeostasis	10	0.0916667	0.0121276	0.188736
GO:0007243	protein kinase cascade	8	0.0916667	1	1
GO:0008654	phospholipid biosynthetic process	47	0.0916667	0.662816	1
GO:0009123	nucleoside monophosphate metabolic process	11	0.0916667	1	1
GO:0009124	nucleoside monophosphate biosynthetic process	10	0.0916667	1	1
GO:0009126	purine nucleoside monophosphate metabolic process	9	0.0916667	1	1
GO:0009127	purine nucleoside monophosphate biosynthetic process	9	0.0916667	1	1
GO:0009156	ribonucleoside monophosphate biosynthetic process	9	0.0916667	1	1
GO:0009161	ribonucleoside monophosphate metabolic process	10	0.0916667	1	1
GO:0009167	purine ribonucleoside monophosphate metabolic process	9	0.0916667	1	1
GO:0009168	purine ribonucleoside monophosphate biosynthetic process	9	0.0916667	1	1
GO:0009231	riboflavin biosynthetic process	10	0.0916667	0.696093	1
GO:0009247	glycolipid biosynthetic process	9	0.0916667	1	1
GO:0009443	pyridoxal 5'-phosphate salvage	1	0.0916667	0.146812	0.700839
GO:0009593	detection of chemical stimulus	8	0.0916667	0.760523	1
GO:0009625	response to insect	12	0.0916667	0.376387	1
GO:0009648	photoperiodism	23	0.0916667	0.810901	1
GO:0009832	plant-type cell wall biogenesis	52	0.0916667	0.854537	1
GO:0009834	plant-type secondary cell wall biogenesis	16	0.0916667	0.873153	1
GO:0009934	regulation of meristem organization	15	0.0916667	1	1
GO:0009957	epidermal cell fate specification	7	0.0916667	0.470147	1
GO:0010044	response to aluminum ion	9	0.0916667	0.670973	1
GO:0010103	stomatal complex morphogenesis	15	0.0916667	0.348053	0.981738
GO:0010116	positive regulation of abscisic acid biosynthetic process	2	0.0916667	1	1
GO:0010117	photoprotection	2	0.0916667	0.470147	1
GO:0010202	response to low fluence red light	1	0.0916667	1	1
GO:0010267	RNA interference, production of ta-siRNAs	11	0.0916667	0.404195	1
GO:0010310	regulation of hydrogen peroxide metabolic process	4	0.0916667	1	1
GO:0010374	stomatal complex development	24	0.0916667	0.556269	1
GO:0015800	acidic amino acid transport	4	0.0916667	0.174359	0.771755
GO:0015893	drug transport	66	0.0916667	0.919848	1
GO:0015976	carbon utilization	25	0.0916667	0.631324	1
GO:0018920	glyphosate metabolic process	2	0.0916667	1	1
GO:0019637	organophosphate metabolic process	2	0.0916667	1	1
GO:0019658	glucose catabolic process to lactate and acetate	11	0.0916667	0.0612987	0.486783
GO:0030422	RNA interference, production of siRNA	17	0.0916667	0.0821285	0.551582
GO:0031050	dsRNA fragmentation	17	0.0916667	0.0821285	0.551582
GO:0032776	DNA methylation on cytosine	4	0.0916667	0.327636	0.952174
GO:0034404	nucleobase, nucleoside and nucleotide biosynthetic process	13	0.0916667	0.508702	1
GO:0035194	posttranscriptional gene silencing by RNA	88	0.0916667	0.0527911	0.454808
GO:0042126	nitrate metabolic process	9	0.0916667	0.0713241	0.499527
GO:0042128	nitrate assimilation	8	0.0916667	0.0713241	0.499527
GO:0042726	riboflavin and derivative metabolic process	10	0.0916667	0.696093	1
GO:0042727	riboflavin and derivative biosynthetic process	10	0.0916667	0.696093	1
GO:0043331	response to dsRNA	17	0.0916667	0.0821285	0.551582
GO:0045828	positive regulation of isoprenoid metabolic process	2	0.0916667	1	1
GO:0045834	positive regulation of lipid metabolic process	2	0.0916667	1	1
GO:0046112	nucleobase biosynthetic process	12	0.0916667	0.508702	1
GO:0046467	membrane lipid biosynthetic process	61	0.0916667	0.791259	1
GO:0048598	embryonic morphogenesis	4	0.0916667	1	1
GO:0051052	regulation of DNA metabolic process	17	0.0916667	0.318736	0.952174
GO:0051791	medium-chain fatty acid metabolic process	2	0.0916667	1	1
GO:0055072	iron ion homeostasis	10	0.0916667	0.0121276	0.188736
GO:0055074	calcium ion homeostasis	23	0.0916667	0.760523	1
GO:0000038	very-long-chain fatty acid metabolic process	16	0.1	0.719295	1
GO:0000469	cleavages during rRNA processing	1	0.1	0.0498408	0.444452
GO:0000478	endonucleolytic cleavages during rRNA processing	1	0.1	0.0498408	0.444452
GO:0001676	long-chain fatty acid metabolic process	4	0.1	0.42636	1
GO:0002103	endonucleolytic cleavage of tetracistronic rRNA transcript (SSU-rRNA, LSU-rRNA, 4.5S-rRNA, 5S-rRNA)	1	0.1	0.0498408	0.444452
GO:0005992	trehalose biosynthetic process	20	0.1	1	1
GO:0006107	oxaloacetate metabolic process	6	0.1	0.0138314	0.200658
GO:0006213	pyrimidine nucleoside metabolic process	10	0.1	1	1
GO:0006358	regulation of transcription from RNA polymerase II promoter, global	2	0.1	1	1
GO:0006493	protein amino acid O-linked glycosylation	1	0.1	1	1
GO:0006528	asparagine metabolic process	8	0.1	0.135544	0.700839
GO:0006544	glycine metabolic process	19	0.1	0.00122839	0.0648908
GO:0006855	multidrug transport	63	0.1	0.961033	1
GO:0006907	pinocytosis	1	0.1	1	1
GO:0007126	meiosis	59	0.1	0.758345	1
GO:0007338	single fertilization	1	0.1	1	1
GO:0009590	detection of gravity	2	0.1	1	1
GO:0009631	cold acclimation	23	0.1	1	1
GO:0009956	radial pattern formation	6	0.1	1	1
GO:0010229	inflorescence development	10	0.1	0.0945321	0.594341
GO:0016572	histone phosphorylation	4	0.1	1	1
GO:0019464	glycine decarboxylation via glycine cleavage system	8	0.1	0.0233652	0.276107
GO:0019554	glutamate catabolic process to oxaloacetate	6	0.1	0.0138314	0.200658
GO:0031055	chromatin remodeling at centromere	1	0.1	1	1
GO:0031146	SCF-dependent proteasomal ubiquitin-dependent protein catabolic process	4	0.1	0.0712891	0.499527
GO:0031348	negative regulation of defense response	14	0.1	0.297251	0.949171
GO:0031508	centromeric heterochromatin formation	1	0.1	1	1
GO:0034508	centromere complex assembly	1	0.1	1	1
GO:0042196	chlorinated hydrocarbon metabolic process	2	0.1	0.510593	1
GO:0042197	halogenated hydrocarbon metabolic process	2	0.1	0.510593	1
GO:0042205	chlorinated hydrocarbon catabolic process	2	0.1	0.510593	1
GO:0042206	halogenated hydrocarbon catabolic process	2	0.1	0.510593	1
GO:0043043	peptide biosynthetic process	14	0.1	1	1
GO:0043650	dicarboxylic acid biosynthetic process	9	0.1	0.0713241	0.499527
GO:0046620	regulation of organ growth	3	0.1	1	1
GO:0046621	negative regulation of organ growth	3	0.1	1	1
GO:0046853	inositol and derivative phosphorylation	1	0.1	0.327636	0.952174
GO:0046937	phytochelatin metabolic process	2	0.1	1	1
GO:0046938	phytochelatin biosynthetic process	2	0.1	1	1
GO:0048443	stamen development	31	0.1	0.961483	1
GO:0048466	androecium development	31	0.1	0.961483	1
GO:0048578	positive regulation of long-day photoperiodism, flowering	2	0.1	1	1
GO:0051321	meiotic cell cycle	60	0.1	0.758345	1
GO:0051327	M phase of meiotic cell cycle	59	0.1	0.758345	1
GO:0060249	anatomical structure homeostasis	27	0.1	1	1
GO:0005977	glycogen metabolic process	3	0.108333	1	1
GO:0005986	sucrose biosynthetic process	22	0.108333	0.48625	1
GO:0006097	glyoxylate cycle	2	0.108333	0.012299	0.188736
GO:0006112	energy reserve metabolic process	3	0.108333	1	1
GO:0006122	mitochondrial electron transport, ubiquinol to cytochrome c	6	0.108333	0.547952	1
GO:0006144	purine base metabolic process	15	0.108333	0.578792	1
GO:0006216	cytidine catabolic process	8	0.108333	1	1
GO:0006448	regulation of translational elongation	1	0.108333	0.211929	0.837104
GO:0006505	GPI anchor metabolic process	16	0.108333	0.740727	1
GO:0006538	glutamate catabolic process	14	0.108333	0.000114442	0.0154497
GO:0006839	mitochondrial transport	66	0.108333	0.0151287	0.210695
GO:0006862	nucleotide transport	4	0.108333	0.0580296	0.476644
GO:0007267	cell-cell signaling	42	0.108333	0.614335	1
GO:0009065	glutamine family amino acid catabolic process	19	0.108333	0.000987456	0.0585249
GO:0009067	aspartate family amino acid biosynthetic process	33	0.108333	0.503762	1
GO:0009164	nucleoside catabolic process	8	0.108333	1	1
GO:0009853	photorespiration	31	0.108333	0.655131	1
GO:0009863	salicylic acid mediated signaling pathway	34	0.108333	0.29396	0.941758
GO:0009900	dehiscence	10	0.108333	0.58246	1
GO:0009932	cell tip growth	53	0.108333	0.692304	1
GO:0009972	cytidine deamination	8	0.108333	1	1
GO:0010028	xanthophyll cycle	1	0.108333	1	1
GO:0010248	establishment and/or maintenance of transmembrane electrochemical gradient	1	0.108333	1	1
GO:0015801	aromatic amino acid transport	1	0.108333	1	1
GO:0015810	aspartate transport	1	0.108333	1	1
GO:0015827	tryptophan transport	1	0.108333	1	1
GO:0015865	purine nucleotide transport	4	0.108333	0.0580296	0.476644
GO:0017148	negative regulation of translation	1	0.108333	0.211929	0.837104
GO:0019374	galactolipid metabolic process	7	0.108333	1	1
GO:0019375	galactolipid biosynthetic process	7	0.108333	1	1
GO:0019953	sexual reproduction	57	0.108333	0.681375	1
GO:0030155	regulation of cell adhesion	1	0.108333	0.00582247	0.144541
GO:0030497	fatty acid elongation	10	0.108333	1	1
GO:0042454	ribonucleoside catabolic process	8	0.108333	1	1
GO:0042814	monopolar cell growth	4	0.108333	1	1
GO:0045900	negative regulation of translational elongation	1	0.108333	0.211929	0.837104
GO:0046087	cytidine metabolic process	8	0.108333	1	1
GO:0046131	pyrimidine ribonucleoside metabolic process	9	0.108333	1	1
GO:0046133	pyrimidine ribonucleoside catabolic process	8	0.108333	1	1
GO:0046135	pyrimidine nucleoside catabolic process	8	0.108333	1	1
GO:0046487	glyoxylate metabolic process	2	0.108333	0.012299	0.188736
GO:0046505	sulfolipid metabolic process	2	0.108333	1	1
GO:0046506	sulfolipid biosynthetic process	2	0.108333	1	1
GO:0048579	negative regulation of long-day photoperiodism, flowering	1	0.108333	1	1
GO:0048623	seed germination on parent plant	2	0.108333	1	1
GO:0048838	release of seed from dormancy	2	0.108333	1	1
GO:0051128	regulation of cellular component organization and biogenesis	29	0.108333	0.840832	1
GO:0051302	regulation of cell division	10	0.108333	1	1
GO:0000165	MAPKKK cascade	7	0.116667	1	1
GO:0001561	fatty acid alpha-oxidation	1	0.116667	1	1
GO:0006127	glycerophosphate shuttle	1	0.116667	1	1
GO:0006301	postreplication repair	5	0.116667	1	1
GO:0006346	methylation-dependent chromatin silencing	4	0.116667	1	1
GO:0006552	leucine catabolic process	4	0.116667	1	1
GO:0006562	proline catabolic process	3	0.116667	1	1
GO:0006597	spermine biosynthetic process	3	0.116667	1	1
GO:0006805	xenobiotic metabolic process	8	0.116667	0.505919	1
GO:0007200	G-protein signaling, coupled to IP3 second messenger (phospholipase C activating)	11	0.116667	0.0713241	0.499527
GO:0007205	activation of protein kinase C activity	11	0.116667	0.0713241	0.499527
GO:0008037	cell recognition	34	0.116667	1	1
GO:0008215	spermine metabolic process	3	0.116667	1	1
GO:0008614	pyridoxine metabolic process	7	0.116667	0.760523	1
GO:0008615	pyridoxine biosynthetic process	7	0.116667	0.760523	1
GO:0009083	branched chain family amino acid catabolic process	6	0.116667	0.470147	1
GO:0009410	response to xenobiotic stimulus	8	0.116667	0.505919	1
GO:0009566	fertilization	23	0.116667	0.208656	0.837104
GO:0009567	double fertilization forming a zygote and endosperm	22	0.116667	0.176768	0.773263
GO:0010071	root meristem specification	3	0.116667	1	1
GO:0015915	fatty acyl transport	1	0.116667	0.42636	1
GO:0015916	fatty acyl coenzyme A transport	1	0.116667	0.42636	1
GO:0016598	protein arginylation	2	0.116667	0.272077	0.920131
GO:0018912	1,4-dichlorobenzene metabolic process	1	0.116667	1	1
GO:0019261	1,4-dichlorobenzene catabolic process	1	0.116667	1	1
GO:0019509	methionine salvage	1	0.116667	1	1
GO:0031647	regulation of protein stability	4	0.116667	1	1
GO:0032147	activation of protein kinase activity	11	0.116667	0.0713241	0.499527
GO:0032204	regulation of telomere maintenance	3	0.116667	1	1
GO:0033674	positive regulation of kinase activity	14	0.116667	0.0936849	0.594341
GO:0035264	multicellular organism growth	2	0.116667	1	1
GO:0042149	cellular response to glucose starvation	1	0.116667	1	1
GO:0042178	xenobiotic catabolic process	5	0.116667	0.340237	0.970394
GO:0042537	benzene and derivative metabolic process	1	0.116667	1	1
GO:0042816	vitamin B6 metabolic process	8	0.116667	0.760523	1
GO:0042819	vitamin B6 biosynthetic process	8	0.116667	0.760523	1
GO:0043102	amino acid salvage	1	0.116667	1	1
GO:0043451	alkene catabolic process	1	0.116667	1	1
GO:0045022	early endosome to late endosome transport	1	0.116667	1	1
GO:0045860	positive regulation of protein kinase activity	14	0.116667	0.0936849	0.594341
GO:0048015	phosphoinositide-mediated signaling	14	0.116667	0.176768	0.773263
GO:0048448	stamen morphogenesis	4	0.116667	1	1
GO:0048455	stamen formation	3	0.116667	1	1
GO:0048544	recognition or rejection of self pollen	33	0.116667	1	1
GO:0050821	protein stabilization	4	0.116667	1	1
GO:0051347	positive regulation of transferase activity	15	0.116667	0.0936849	0.594341
GO:0051567	histone H3-K9 methylation	6	0.116667	1	1
GO:0002238	response to molecule of fungal origin	2	0.125	1	1
GO:0006014	D-ribose metabolic process	20	0.125	0.745349	1
GO:0006020	inositol metabolic process	9	0.125	0.760523	1
GO:0006105	succinate metabolic process	8	0.125	0.00287651	0.102793
GO:0006121	mitochondrial electron transport, succinate to ubiquinone	7	0.125	1	1
GO:0006175	dATP biosynthetic process	2	0.125	1	1
GO:0006176	dATP biosynthetic process from ADP	2	0.125	1	1
GO:0006405	RNA export from nucleus	6	0.125	1	1
GO:0006479	protein amino acid methylation	26	0.125	1	1
GO:0006530	asparagine catabolic process	5	0.125	0.0580296	0.476644
GO:0006531	aspartate metabolic process	5	0.125	0.0580296	0.476644
GO:0006533	aspartate catabolic process	5	0.125	0.0580296	0.476644
GO:0006820	anion transport	57	0.125	0.751512	1
GO:0006892	post-Golgi vesicle-mediated transport	5	0.125	1	1
GO:0006896	Golgi to vacuole transport	5	0.125	1	1
GO:0008213	protein amino acid alkylation	26	0.125	1	1
GO:0009135	purine nucleoside diphosphate metabolic process	2	0.125	1	1
GO:0009151	purine deoxyribonucleotide metabolic process	2	0.125	1	1
GO:0009153	purine deoxyribonucleotide biosynthetic process	2	0.125	1	1
GO:0009179	purine ribonucleoside diphosphate metabolic process	2	0.125	1	1
GO:0009185	ribonucleoside diphosphate metabolic process	2	0.125	1	1
GO:0009215	purine deoxyribonucleoside triphosphate metabolic process	2	0.125	1	1
GO:0009216	purine deoxyribonucleoside triphosphate biosynthetic process	2	0.125	1	1
GO:0009423	chorismate biosynthetic process	3	0.125	1	1
GO:0009561	megagametogenesis	43	0.125	0.452892	1
GO:0009860	pollen tube growth	30	0.125	0.728764	1
GO:0009960	endosperm development	15	0.125	0.15392	0.715849
GO:0010196	nonphotochemical quenching	3	0.125	1	1
GO:0010381	attachment of peroxisome to chloroplast	1	0.125	0.211929	0.837104
GO:0015749	monosaccharide transport	8	0.125	0.510593	1
GO:0015791	polyol transport	2	0.125	1	1
GO:0015798	myo-inositol transport	1	0.125	1	1
GO:0016571	histone methylation	20	0.125	1	1
GO:0016579	protein deubiquitination	3	0.125	0.378956	1
GO:0019465	aspartate transamidation	5	0.125	0.0580296	0.476644
GO:0031327	negative regulation of cellular biosynthetic process	4	0.125	0.42636	1
GO:0032491	detection of molecule of fungal origin	1	0.125	1	1
GO:0035295	tube development	35	0.125	0.544034	1
GO:0042325	regulation of phosphorylation	4	0.125	0.174359	0.771755
GO:0042744	hydrogen peroxide catabolic process	6	0.125	0.614335	1
GO:0043549	regulation of kinase activity	24	0.125	0.161495	0.73835
GO:0045859	regulation of protein kinase activity	24	0.125	0.161495	0.73835
GO:0046031	ADP metabolic process	2	0.125	1	1
GO:0046060	dATP metabolic process	2	0.125	1	1
GO:0046351	disaccharide biosynthetic process	43	0.125	0.888344	1
GO:0046482	para-aminobenzoic acid metabolic process	3	0.125	1	1
GO:0048868	pollen tube development	35	0.125	0.544034	1
GO:0051125	regulation of actin nucleation	1	0.125	1	1
GO:0051127	positive regulation of actin nucleation	1	0.125	1	1
GO:0051338	regulation of transferase activity	25	0.125	0.161495	0.73835
GO:0000082	G1/S transition of mitotic cell cycle	4	0.133333	1	1
GO:0000245	spliceosome assembly	7	0.133333	1	1
GO:0000741	karyogamy	20	0.133333	0.600463	1
GO:0006403	RNA localization	7	0.133333	1	1
GO:0006430	lysyl-tRNA aminoacylation	1	0.133333	1	1
GO:0009085	lysine biosynthetic process	13	0.133333	1	1
GO:0009089	lysine biosynthetic process via diaminopimelate	13	0.133333	1	1
GO:0009132	nucleoside diphosphate metabolic process	5	0.133333	1	1
GO:0009559	embryo sac central cell differentiation	20	0.133333	0.600463	1
GO:0009646	response to absence of light	12	0.133333	1	1
GO:0009652	thigmotropism	4	0.133333	1	1
GO:0009894	regulation of catabolic process	5	0.133333	1	1
GO:0010014	meristem initiation	8	0.133333	1	1
GO:0010197	polar nucleus fusion	20	0.133333	0.600463	1
GO:0010564	regulation of cell cycle process	10	0.133333	0.614335	1
GO:0015884	folic acid transport	1	0.133333	1	1
GO:0017182	peptidyl-diphthamide metabolic process	1	0.133333	1	1
GO:0017183	peptidyl-diphthamide biosynthetic process from peptidyl-histidine	1	0.133333	1	1
GO:0019566	arabinose metabolic process	6	0.133333	1	1
GO:0019932	second-messenger-mediated signaling	27	0.133333	0.173694	0.771755
GO:0030004	cellular monovalent inorganic cation homeostasis	7	0.133333	0.670973	1
GO:0031329	regulation of cellular catabolic process	5	0.133333	1	1
[truncated: 432 more rows]

## Sheet: S3b2.bpFisher
Table S3b2 Fisher's exact test analysis of transcriptomics data of GO terms (biological process). The significant gene list's cut off is q-value < 0.01 (2,869 transcripts fall into this list with 2191 have 2 or more Go terms associated).
GO term	Name	# of loci falling into this GO term	MRPP p-value	Fisher's exact test p-value	Fisher's exact test q-value		cutoff	Fisher test qvalue
GO:0008150			0.0333333	1.62e-24	3.94e-21		q-value (count)	0.01	0.05	0.1	0.2
GO:0009987	cellular process	10529	0.025	7.9e-08	9.6e-05		0.01 (2191)	5	36	66	166
GO:0008152			0.0333333	3.85e-07	0.000311965
GO:0044237	cellular metabolic process	8332	0.025	4.81e-06	0.00292248
GO:0046459	short-chain fatty acid metabolic process	3	0.0166667	1.45e-05	0.00704719
GO:0009056	catabolic process	667	0.0333333	2.63e-05	0.0106524
GO:0019439	aromatic compound catabolic process	11	0.0416667	3.18e-05	0.0110308
GO:0006082	organic acid metabolic process	687	0.0333333	4.77e-05	0.0135423
GO:0006519	amino acid and derivative metabolic process	515	0.0333333	5.72e-05	0.0135423
GO:0044248	cellular catabolic process	646	0.0333333	5.78e-05	0.0135423
GO:0006629	lipid metabolic process	675	0.0333333	6.53e-05	0.0135423
GO:0019752	carboxylic acid metabolic process	685	0.0333333	6.69e-05	0.0135423
GO:0044242	cellular lipid catabolic process	47	0.0333333	8.57e-05	0.014919
GO:0009063	amino acid catabolic process	53	0.0416667	8.93e-05	0.014919
GO:0009310	amine catabolic process	53	0.0416667	8.93e-05	0.014919
GO:0032787	monocarboxylic acid metabolic process	318	0.0333333	9.82e-05	0.014919
GO:0006725	aromatic compound metabolic process	305	0.025	0.000112987	0.0154497
GO:0006538	glutamate catabolic process	14	0.108333	0.000114442	0.0154497
GO:0044270	nitrogen compound catabolic process	57	0.0416667	0.000137648	0.0176045
GO:0016042	lipid catabolic process	51	0.0333333	0.000156937	0.0186584
GO:0044255	cellular lipid metabolic process	479	0.0333333	0.000161245	0.0186584
GO:0006536	glutamate metabolic process	22	0.075	0.000233456	0.0257863
GO:0009740	gibberellic acid mediated signaling	35	0.0333333	0.000254824	0.0263499
GO:0010476	gibberellin-mediated signaling	35	0.0333333	0.000254824	0.0263499
GO:0010187	negative regulation of seed germination	9	0.0333333	0.000378344	0.0360539
GO:0051241	negative regulation of multicellular organismal process	9	0.0333333	0.000378344	0.0360539
GO:0009448	gamma-aminobutyric acid metabolic process	2	0.0416667	0.00044407	0.0365793
GO:0009450	gamma-aminobutyric acid catabolic process	2	0.0416667	0.00044407	0.0365793
GO:0019605	butyrate metabolic process	2	0.0416667	0.00044407	0.0365793
GO:0019626	short-chain fatty acid catabolic process	2	0.0416667	0.00044407	0.0365793
GO:0042219	amino acid derivative catabolic process	5	0.0416667	0.00044407	0.0365793
GO:0046359	butyrate catabolic process	2	0.0416667	0.00044407	0.0365793
GO:0008202	steroid metabolic process	55	0.00833333	0.000597353	0.0439869
GO:0044238	primary metabolic process	8212	0.0333333	0.000630831	0.0450859
GO:0009628	response to abiotic stimulus	935	0.025	0.000689223	0.0478518
GO:0009062	fatty acid catabolic process	30	0.0333333	0.000725381	0.0489632
GO:0006631	fatty acid metabolic process	188	0.0333333	0.000791919	0.0520098
GO:0006575	amino acid derivative metabolic process	231	0.0166667	0.000883538	0.0551795
GO:0006807	nitrogen compound metabolic process	468	0.0333333	0.000885596	0.0551795
GO:0009739	response to gibberellin stimulus	127	0.0333333	0.000916965	0.0557056
GO:0009065	glutamine family amino acid catabolic process	19	0.108333	0.000987456	0.0585249
GO:0009064	glutamine family amino acid metabolic process	49	0.0416667	0.00110242	0.0635701
GO:0065007	biological regulation	3332	0.025	0.0011249	0.0635701
GO:0009416	response to light stimulus	381	0.025	0.00116007	0.0640677
GO:0019438	aromatic compound biosynthetic process	182	0.0166667	0.0011949	0.0645244
GO:0006544	glycine metabolic process	19	0.1	0.00122839	0.0648908
GO:0016054	organic acid catabolic process	37	0.0416667	0.00161574	0.0805849
GO:0046395	carboxylic acid catabolic process	37	0.0416667	0.00161574	0.0805849
GO:0019748	secondary metabolic process	391	0.025	0.00164222	0.0805849
GO:0010222	stem vascular tissue pattern formation	2	0.0166667	0.00167471	0.0805849
GO:0010021	amylopectin biosynthetic process	4	0.025	0.00167471	0.0805849
GO:0009314	response to radiation	394	0.025	0.00175161	0.0818541
GO:0009250	glucan biosynthetic process	53	0.025	0.0018417	0.0844401
GO:0043285	biopolymer catabolic process	304	0.0333333	0.00201051	0.0904731
GO:0030163	protein catabolic process	259	0.0416667	0.00206614	0.0912858
GO:0000041	transition metal ion transport	48	0.025	0.00210617	0.0913927
GO:0007568	aging	78	0.0333333	0.00226108	0.09533
GO:0009308	amine metabolic process	412	0.0333333	0.00232227	0.09533
GO:0006511	ubiquitin-dependent protein catabolic process	241	0.0666667	0.00235383	0.09533
GO:0019941	modification-dependent protein catabolic process	241	0.0666667	0.00235383	0.09533
GO:0043632	modification-dependent macromolecule catabolic process	241	0.0666667	0.00235383	0.09533
GO:0015979	photosynthesis	139	0.025	0.00247182	0.0954253
GO:0051603	proteolysis involved in cellular protein catabolic process	242	0.0666667	0.00247399	0.0954253
GO:0006812	cation transport	337	0.0333333	0.00260567	0.0974371
GO:0009719	response to endogenous stimulus	829	0.025	0.00260634	0.0974371
GO:0009937	regulation of gibberellic acid mediated signaling	14	0.0333333	0.00269702	0.0992993
GO:0046483	heterocycle metabolic process	202	0.0333333	0.00281313	0.102029
GO:0006105	succinate metabolic process	8	0.125	0.00287651	0.102793
GO:0044257	cellular protein catabolic process	248	0.0416667	0.0030657	0.107546
GO:0019642	anaerobic glycolysis	6	0.00833333	0.00312017	0.107546
GO:0006540	glutamate decarboxylation to succinate	6	0.0416667	0.00312017	0.107546
GO:0051186	cofactor metabolic process	226	0.0333333	0.00325078	0.109698
GO:0006694	steroid biosynthetic process	39	0.00833333	0.00329546	0.109698
GO:0032502	developmental process	1814	0.025	0.00348184	0.111562
GO:0008610	lipid biosynthetic process	344	0.025	0.00350575	0.111562
GO:0009057	macromolecule catabolic process	437	0.0333333	0.00352159	0.111562
GO:0006508	proteolysis	697	0.025	0.00353509	0.111562
GO:0050896	response to stimulus	2905	0.025	0.00369342	0.115064
GO:0050789	regulation of biological process	2995	0.025	0.00381753	0.117425
GO:0006635	fatty acid beta-oxidation	26	0.0333333	0.00460725	0.139945
GO:0006972	hyperosmotic response	39	0.0166667	0.00471621	0.140947
GO:0046148	pigment biosynthetic process	85	0.0333333	0.00475624	0.140947
GO:0006520	amino acid metabolic process	344	0.0333333	0.00486002	0.141848
GO:0009651	response to salt stress	205	0.00833333	0.0049034	0.141848
GO:0006970	response to osmotic stress	232	0.00833333	0.00504982	0.144365
GO:0009698	phenylpropanoid metabolic process	140	0.0166667	0.00516944	0.144541
GO:0010029	regulation of seed germination	21	0.025	0.0053847	0.144541
GO:0009714	chalcone metabolic process	1	0.0333333	0.00551872	0.144541
GO:0009715	chalcone biosynthetic process	1	0.0333333	0.00551872	0.144541
GO:0009938	negative regulation of gibberellic acid mediated signaling	9	0.0333333	0.00551872	0.144541
GO:0042180	ketone metabolic process	1	0.0333333	0.00551872	0.144541
GO:0042181	ketone biosynthetic process	1	0.0333333	0.00551872	0.144541
GO:0010163	high-affinity potassium ion import	2	0.00833333	0.00582247	0.144541
GO:0009865	pollen tube adhesion	2	0.0416667	0.00582247	0.144541
GO:0019482	beta-alanine metabolic process	1	0.0416667	0.00582247	0.144541
GO:0019484	beta-alanine catabolic process	1	0.0416667	0.00582247	0.144541
GO:0019796	nonprotein amino acid catabolic process	1	0.0416667	0.00582247	0.144541
GO:0030155	regulation of cell adhesion	1	0.108333	0.00582247	0.144541
GO:0009699	phenylpropanoid biosynthetic process	123	0.0166667	0.00588871	0.144541
GO:0033692	cellular polysaccharide biosynthetic process	76	0.025	0.00597108	0.145097
GO:0042221	response to chemical stimulus	1309	0.0333333	0.00613735	0.146975
GO:0051239	regulation of multicellular organismal process	22	0.025	0.00619242	0.146975
GO:0042538	hyperosmotic salinity response	36	0.00833333	0.00637362	0.146975
GO:0010162	seed dormancy	16	0.0333333	0.00638168	0.146975
GO:0022611	dormancy process	16	0.0333333	0.00638168	0.146975
GO:0048518	positive regulation of biological process	159	0.025	0.00645418	0.146975
GO:0044265	cellular macromolecule catabolic process	411	0.0333333	0.00647172	0.146975
GO:0010431	seed maturation	20	0.0166667	0.00703333	0.152394
GO:0019656	glucose catabolic process to D-lactate and ethanol	9	0.00833333	0.00733296	0.152394
GO:0019659	glucose catabolic process to lactate	9	0.00833333	0.00733296	0.152394
GO:0022415	viral reproductive process	8	0.0166667	0.00733296	0.152394
GO:0048581	negative regulation of post-embryonic development	50	0.025	0.00737847	0.152394
GO:0010232	vascular transport	2	0.025	0.00744874	0.152394
GO:0010233	phloem transport	2	0.025	0.00744874	0.152394
GO:0006935	chemotaxis	6	0.0333333	0.00744874	0.152394
GO:0007626	locomotory behavior	6	0.0333333	0.00744874	0.152394
GO:0010183	pollen tube guidance	6	0.0333333	0.00744874	0.152394
GO:0042330	taxis	6	0.0333333	0.00744874	0.152394
GO:0050918	positive chemotaxis	6	0.0333333	0.00744874	0.152394
GO:0009725	response to hormone stimulus	717	0.025	0.00752563	0.152394
GO:0006811	ion transport	401	0.0416667	0.00781047	0.156734
GO:0006546	glycine catabolic process	12	0.075	0.00797991	0.156734
GO:0009071	serine family amino acid catabolic process	12	0.075	0.00797991	0.156734
GO:0010149	senescence	31	0.0416667	0.00799797	0.156734
GO:0009058	biosynthetic process	4789	0.025	0.00872666	0.169646
GO:0051188	cofactor biosynthetic process	120	0.0333333	0.0090596	0.174721
GO:0015995	chlorophyll biosynthetic process	29	0.0333333	0.0091884	0.175809
GO:0042398	amino acid derivative biosynthetic process	191	0.0166667	0.00948767	0.179417
GO:0006826	iron ion transport	12	0.0416667	0.00952459	0.179417
GO:0006083	acetate metabolic process	21	0.00833333	0.00983412	0.183822
GO:0016119	carotene metabolic process	11	0.025	0.0101825	0.188736
GO:0030001	metal ion transport	211	0.0666667	0.0103067	0.188736
GO:0019395	fatty acid oxidation	30	0.0333333	0.010851	0.188736
GO:0034440	lipid oxidation	30	0.0333333	0.010851	0.188736
GO:0048609	reproductive process in a multicellular organism	30	0.00833333	0.0109545	0.188736
GO:0016125	sterol metabolic process	23	0.00833333	0.0112168	0.188736
GO:0016126	sterol biosynthetic process	23	0.00833333	0.0112168	0.188736
GO:0007242	intracellular signaling cascade	587	0.025	0.0114779	0.188736
GO:0009629	response to gravity	39	0.00833333	0.0118224	0.188736
GO:0042440	pigment metabolic process	106	0.025	0.011847	0.188736
GO:0006089	lactate metabolic process	16	0.00833333	0.0119752	0.188736
GO:0009723	response to ethylene stimulus	143	0.0333333	0.0120438	0.188736
GO:0006779	porphyrin biosynthetic process	51	0.0333333	0.0120871	0.188736
GO:0033014	tetrapyrrole biosynthetic process	51	0.0333333	0.0120871	0.188736
GO:0006415	translational termination	13	0.00833333	0.0121276	0.188736
GO:0043624	cellular protein complex disassembly	15	0.00833333	0.0121276	0.188736
GO:0006879	cellular iron ion homeostasis	10	0.0916667	0.0121276	0.188736
GO:0055072	iron ion homeostasis	10	0.0916667	0.0121276	0.188736
GO:0019650	glucose catabolic process to butanediol	7	0.00833333	0.012299	0.188736
GO:0019660	glycolytic fermentation	7	0.00833333	0.012299	0.188736
GO:0034077	butanediol metabolic process	7	0.00833333	0.012299	0.188736
GO:0034311	diol metabolic process	7	0.00833333	0.012299	0.188736
GO:0016337	cell-cell adhesion	4	0.0166667	0.012299	0.188736
GO:0043487	regulation of RNA stability	2	0.00833333	0.012299	0.188736
GO:0043488	regulation of mRNA stability	2	0.00833333	0.012299	0.188736
GO:0043489	RNA stabilization	2	0.00833333	0.012299	0.188736
GO:0048255	mRNA stabilization	2	0.00833333	0.012299	0.188736
GO:0006097	glyoxylate cycle	2	0.108333	0.012299	0.188736
GO:0046487	glyoxylate metabolic process	2	0.108333	0.012299	0.188736
GO:0048580	regulation of post-embryonic development	124	0.00833333	0.012427	0.188736
GO:0007155	cell adhesion	21	0.0166667	0.0129146	0.193719
GO:0022610	biological adhesion	21	0.0166667	0.0129146	0.193719
GO:0016246	RNA interference	27	0.0833333	0.0129146	0.193719
GO:0044249	cellular biosynthetic process	3123	0.025	0.0132013	0.195605
GO:0009914	hormone transport	49	0.025	0.0134805	0.197931
GO:0009926	auxin polar transport	49	0.025	0.0134805	0.197931
GO:0006107	oxaloacetate metabolic process	6	0.1	0.0138314	0.200658
GO:0019554	glutamate catabolic process to oxaloacetate	6	0.1	0.0138314	0.200658
GO:0030005	cellular di-, tri-valent inorganic cation homeostasis	42	0.025	0.014152	0.201499
GO:0055066	di-, tri-valent inorganic cation homeostasis	42	0.025	0.014152	0.201499
GO:0006790	sulfur metabolic process	90	0.00833333	0.0141796	0.201499
GO:0015994	chlorophyll metabolic process	42	0.025	0.0145458	0.205501
GO:0050794	regulation of cellular process	2849	0.025	0.0146994	0.206472
GO:0006839	mitochondrial transport	66	0.108333	0.0151287	0.210695
GO:0016032	viral reproduction	10	0.0166667	0.0151735	0.210695
GO:0016053	organic acid biosynthetic process	175	0.0333333	0.015804	0.21631
GO:0046394	carboxylic acid biosynthetic process	175	0.0333333	0.015804	0.21631
GO:0009813	flavonoid biosynthetic process	64	0.025	0.0159561	0.21631
GO:0009626	plant-type hypersensitive response	37	0.05	0.015987	0.21631
GO:0034050	host programmed cell death induced by symbiont	37	0.05	0.015987	0.21631
GO:0009617	response to bacterium	169	0.025	0.016112	0.21631
GO:0006470	protein amino acid dephosphorylation	45	0.00833333	0.0163372	0.218129
GO:0019446	tyrosine catabolic process to phosphoenolpyruvate	2	0.00833333	0.0165793	0.21894
GO:0006637	acyl-CoA metabolic process	2	0.0166667	0.0165793	0.21894
GO:0007017	microtubule-based process	100	0.025	0.0166683	0.21894
GO:0010224	response to UV-B	29	0.0166667	0.017926	0.234195
GO:0019725	cellular homeostasis	140	0.0333333	0.0180583	0.234661
GO:0008219	cell death	114	0.0333333	0.0182535	0.234719
GO:0016265	death	114	0.0333333	0.0182535	0.234719
GO:0043269	regulation of ion transport	5	0.025	0.0185716	0.234719
GO:0000018	regulation of DNA recombination	5	0.258333	0.0185716	0.234719
GO:0045910	negative regulation of DNA recombination	5	0.258333	0.0185716	0.234719
GO:0032984	macromolecular complex disassembly	16	0.00833333	0.0186906	0.234719
GO:0043241	protein complex disassembly	16	0.00833333	0.0186906	0.234719
GO:0016311	dephosphorylation	50	0.00833333	0.0196278	0.244593
GO:0030258	lipid modification	35	0.0416667	0.0201429	0.246115
GO:0032504	multicellular organism reproduction	33	0.00833333	0.0201703	0.246115
GO:0006778	porphyrin metabolic process	67	0.0166667	0.0203382	0.246115
GO:0033013	tetrapyrrole metabolic process	67	0.0166667	0.0203382	0.246115
GO:0006810	transport	1742	0.025	0.0203398	0.246115
GO:0048519	negative regulation of biological process	214	0.0333333	0.0203576	0.246115
GO:0009755	hormone-mediated signaling	229	0.025	0.0222192	0.266968
GO:0051234	establishment of localization	1746	0.025	0.0223022	0.266968
GO:0019252	starch biosynthetic process	12	0.0333333	0.0227041	0.270446
GO:0019464	glycine decarboxylation via glycine cleavage system	8	0.1	0.0233652	0.276107
GO:0012501	programmed cell death	84	0.0666667	0.0234066	0.276107
GO:0006073	glucan metabolic process	100	0.025	0.0235916	0.276944
GO:0006914	autophagy	20	0.0166667	0.0238082	0.277477
GO:0010048	vernalization response	17	0.00833333	0.0238082	0.277477
GO:0009069	serine family amino acid metabolic process	40	0.05	0.0242643	0.280773
GO:0009812	flavonoid metabolic process	68	0.025	0.0248799	0.286532
GO:0051179	localization	1767	0.025	0.0250435	0.287055
GO:0009639	response to red or far red light	131	0.00833333	0.02565	0.292627
GO:0007610	behavior	7	0.0166667	0.0262973	0.29861
GO:0051554	flavonol metabolic process	5	0.0833333	0.0265182	0.299022
GO:0051555	flavonol biosynthetic process	5	0.0833333	0.0265182	0.299022
GO:0019662	non-glycolytic fermentation	14	0.0416667	0.0276718	0.309873
GO:0050793	regulation of developmental process	218	0.0166667	0.027848	0.310204
GO:0048522	positive regulation of cellular process	87	0.025	0.0279567	0.310204
GO:0010193	response to ozone	12	0.00833333	0.029314	0.323787
GO:0005982	starch metabolic process	32	0.025	0.0308042	0.334817
GO:0016110	tetraterpenoid catabolic process	3	0.00833333	0.0314838	0.334817
GO:0016118	carotenoid catabolic process	3	0.00833333	0.0314838	0.334817
GO:0016121	carotene catabolic process	3	0.00833333	0.0314838	0.334817
GO:0016124	xanthophyll catabolic process	3	0.00833333	0.0314838	0.334817
GO:0009747	hexokinase-dependent signaling	2	0.0166667	0.0314838	0.334817
GO:0048766	root hair initiation	4	0.0166667	0.0314838	0.334817
GO:0015675	nickel ion transport	2	0.025	0.0314838	0.334817
GO:0009405	pathogenesis	2	0.175	0.0314838	0.334817
GO:0019048	virus-host interaction	3	0.175	0.0314838	0.334817
GO:0044000	movement within host	3	0.175	0.0314838	0.334817
GO:0046739	spread of virus within host	3	0.175	0.0314838	0.334817
GO:0051814	movement within other organism during symbiotic interaction	3	0.175	0.0314838	0.334817
GO:0052126	movement in host environment	3	0.175	0.0314838	0.334817
GO:0052192	movement in environment of other organism during symbiotic interaction	3	0.175	0.0314838	0.334817
GO:0010053	root epidermal cell differentiation	51	0.00833333	0.034454	0.353358
GO:0015674	di-, tri-valent inorganic cation transport	39	0.0666667	0.034454	0.353358
GO:0009845	seed germination	54	0.0333333	0.0351548	0.353358
GO:0006873	cellular ion homeostasis	69	0.025	0.0354055	0.353358
GO:0055082	cellular chemical homeostasis	69	0.025	0.0354055	0.353358
GO:0006825	copper ion transport	18	0.0416667	0.035473	0.353358
GO:0006878	cellular copper ion homeostasis	5	0.025	0.035473	0.353358
GO:0055070	copper ion homeostasis	5	0.025	0.035473	0.353358
GO:0002237	response to molecule of bacterial origin	9	0.0166667	0.035473	0.353358
GO:0008300	isoprenoid catabolic process	8	0.141667	0.035473	0.353358
GO:0016115	terpenoid catabolic process	8	0.141667	0.035473	0.353358
GO:0006636	unsaturated fatty acid biosynthetic process	7	0.00833333	0.0360774	0.353358
GO:0033559	unsaturated fatty acid metabolic process	7	0.00833333	0.0360774	0.353358
GO:0007005	mitochondrion organization and biogenesis	76	0.0416667	0.0362082	0.353358
GO:0009966	regulation of signal transduction	98	0.0166667	0.036745	0.357162
GO:0006800	oxygen and reactive oxygen species metabolic process	38	0.0166667	0.0378255	0.365657
GO:0009068	aspartate family amino acid catabolic process	11	0.0833333	0.03792	0.365657
GO:0010054	trichoblast differentiation	32	0.00833333	0.0381867	0.366773
GO:0007275	multicellular organismal development	1582	0.025	0.0391549	0.374592
GO:0045087	innate immune response	205	0.0333333	0.0403408	0.384424
GO:0009909	regulation of flower development	88	0.00833333	0.0416541	0.393131
GO:0009685	gibberellin metabolic process	25	0.05	0.0416589	0.393131
GO:0016101	diterpenoid metabolic process	25	0.05	0.0416589	0.393131
GO:0006113	fermentation	40	0.0166667	0.0422755	0.396639
GO:0009411	response to UV	54	0.0166667	0.0430526	0.402377
GO:0010260	organ senescence	25	0.0416667	0.0448211	0.4173
GO:0000271	polysaccharide biosynthetic process	95	0.0416667	0.0450855	0.418159
GO:0043648	dicarboxylic acid metabolic process	89	0.05	0.0455273	0.420652
GO:0031324	negative regulation of cellular metabolic process	72	0.025	0.0468051	0.430819
GO:0008299	isoprenoid biosynthetic process	97	0.0333333	0.0479832	0.439169
GO:0010608	posttranscriptional regulation of gene expression	122	0.0416667	0.0479832	0.439169
GO:0048316	seed development	536	0.0166667	0.0491371	0.444452
GO:0009892	negative regulation of metabolic process	73	0.025	0.0495424	0.444452
GO:0007165	signal transduction	977	0.025	0.0497718	0.444452
GO:0006572	tyrosine catabolic process	3	0.00833333	0.0498408	0.444452
GO:0009074	aromatic amino acid family catabolic process	6	0.00833333	0.0498408	0.444452
GO:0006422	aspartyl-tRNA aminoacylation	2	0.05	0.0498408	0.444452
GO:0000469	cleavages during rRNA processing	1	0.1	0.0498408	0.444452
GO:0000478	endonucleolytic cleavages during rRNA processing	1	0.1	0.0498408	0.444452
GO:0002103	endonucleolytic cleavage of tetracistronic rRNA transcript (SSU-rRNA, LSU-rRNA, 4.5S-rRNA, 5S-rRNA)	1	0.1	0.0498408	0.444452
GO:0010189	vitamin E biosynthetic process	7	0.0166667	0.0508412	0.444778
GO:0042360	vitamin E metabolic process	7	0.0166667	0.0508412	0.444778
GO:0031540	regulation of anthocyanin biosynthetic process	7	0.0333333	0.0508412	0.444778
GO:0010150	leaf senescence	23	0.05	0.0511881	0.444778
GO:0006732	coenzyme metabolic process	136	0.0333333	0.0512501	0.444778
GO:0035194	posttranscriptional gene silencing by RNA	88	0.0916667	0.0527911	0.454808
GO:0006775	fat-soluble vitamin metabolic process	14	0.00833333	0.0530735	0.454808
GO:0042362	fat-soluble vitamin biosynthetic process	14	0.00833333	0.0530735	0.454808
GO:0045934	negative regulation of nucleobase, nucleoside, nucleotide and nucleic acid metabolic process	56	0.0333333	0.0531545	0.454808
GO:0006633	fatty acid biosynthetic process	130	0.025	0.053417	0.45545
GO:0000160	two-component signal transduction system (phosphorelay)	74	0.0166667	0.0539311	0.458225
GO:0009072	aromatic amino acid family metabolic process	59	0.0416667	0.054296	0.459719
GO:0006996	organelle organization and biogenesis	812	0.025	0.055176	0.465548
GO:0006530	asparagine catabolic process	5	0.125	0.0580296	0.476644
GO:0006531	aspartate metabolic process	5	0.125	0.0580296	0.476644
GO:0006533	aspartate catabolic process	5	0.125	0.0580296	0.476644
GO:0019465	aspartate transamidation	5	0.125	0.0580296	0.476644
GO:0006862	nucleotide transport	4	0.108333	0.0580296	0.476644
GO:0015865	purine nucleotide transport	4	0.108333	0.0580296	0.476644
GO:0009686	gibberellin biosynthetic process	19	0.0333333	0.0581544	0.476644
GO:0016102	diterpenoid biosynthetic process	19	0.0333333	0.0581544	0.476644
GO:0051094	positive regulation of developmental process	48	0.00833333	0.0582565	0.476644
GO:0009753	response to jasmonic acid stimulus	142	0.0333333	0.0587402	0.478989
GO:0010104	regulation of ethylene mediated signaling pathway	11	0.00833333	0.0594252	0.482147
GO:0010105	negative regulation of ethylene mediated signaling pathway	11	0.00833333	0.0594252	0.482147
GO:0009873	ethylene mediated signaling pathway	56	0.0166667	0.0602189	0.486153
GO:0006074	1,3-beta-glucan metabolic process	12	0.05	0.0612987	0.486783
GO:0006075	1,3-beta-glucan biosynthetic process	12	0.05	0.0612987	0.486783
GO:0009272	fungal-type cell wall biogenesis	12	0.05	0.0612987	0.486783
GO:0031505	fungal-type cell wall organization and biogenesis	12	0.05	0.0612987	0.486783
GO:0051273	beta-glucan metabolic process	12	0.05	0.0612987	0.486783
GO:0051274	beta-glucan biosynthetic process	12	0.05	0.0612987	0.486783
GO:0051278	fungal-type cell wall polysaccharide biosynthetic process	12	0.05	0.0612987	0.486783
GO:0051701	interaction with host	11	0.0833333	0.0612987	0.486783
GO:0019658	glucose catabolic process to lactate and acetate	11	0.0916667	0.0612987	0.486783
GO:0030003	cellular cation homeostasis	57	0.00833333	0.062403	0.487586
GO:0044264	cellular polysaccharide metabolic process	131	0.025	0.0627419	0.488663
GO:0005976	polysaccharide metabolic process	133	0.025	0.0652413	0.499527
GO:0032501	multicellular organismal process	1628	0.025	0.0675061	0.499527
GO:0048523	negative regulation of cellular process	150	0.025	0.0681519	0.499527
GO:0002376	immune system process	218	0.0333333	0.0700888	0.499527
GO:0009066	aspartate family amino acid metabolic process	70	0.0333333	0.0709695	0.499527
GO:0006777	Mo-molybdopterin cofactor biosynthetic process	6	0.00833333	0.0710369	0.499527
GO:0019720	Mo-molybdopterin cofactor metabolic process	7	0.00833333	0.0710369	0.499527
GO:0032324	molybdopterin cofactor biosynthetic process	7	0.00833333	0.0710369	0.499527
GO:0042558	pteridine and derivative metabolic process	8	0.00833333	0.0710369	0.499527
GO:0042559	pteridine and derivative biosynthetic process	6	0.00833333	0.0710369	0.499527
GO:0043545	molybdopterin cofactor metabolic process	8	0.00833333	0.0710369	0.499527
GO:0010082	regulation of root meristem growth	2	0.0166667	0.0710369	0.499527
GO:0010449	root meristem growth	2	0.0166667	0.0710369	0.499527
GO:0009090	homoserine biosynthetic process	3	0.0416667	0.0710369	0.499527
GO:0018958	phenol metabolic process	3	0.0583333	0.0710369	0.499527
GO:0016120	carotene biosynthetic process	6	0.0583333	0.0710369	0.499527
GO:0010023	proanthocyanidin biosynthetic process	6	0.216667	0.0710369	0.499527
GO:0019915	sequestering of lipid	17	0.00833333	0.0712891	0.499527
GO:0019058	viral infectious cycle	5	0.0166667	0.0712891	0.499527
GO:0019079	viral genome replication	4	0.0166667	0.0712891	0.499527
GO:0046786	viral replication complex formation and maintenance	4	0.0166667	0.0712891	0.499527
GO:0010311	lateral root formation	7	0.05	0.0712891	0.499527
GO:0018208	peptidyl-proline modification	11	0.025	0.0712891	0.499527
GO:0018401	peptidyl-proline hydroxylation to 4-hydroxy-L-proline	11	0.025	0.0712891	0.499527
GO:0019471	4-hydroxyproline metabolic process	11	0.025	0.0712891	0.499527
GO:0019511	peptidyl-proline hydroxylation	11	0.025	0.0712891	0.499527
GO:0009757	hexose mediated signaling	7	0.0333333	0.0712891	0.499527
GO:0031146	SCF-dependent proteasomal ubiquitin-dependent protein catabolic process	4	0.1	0.0712891	0.499527
GO:0010039	response to iron ion	9	0.0333333	0.0713241	0.499527
GO:0044403	symbiosis, encompassing mutualism through parasitism	14	0.158333	0.0713241	0.499527
GO:0044419	interspecies interaction between organisms	14	0.158333	0.0713241	0.499527
GO:0007200	G-protein signaling, coupled to IP3 second messenger (phospholipase C activating)	11	0.116667	0.0713241	0.499527
GO:0007205	activation of protein kinase C activity	11	0.116667	0.0713241	0.499527
GO:0032147	activation of protein kinase activity	11	0.116667	0.0713241	0.499527
GO:0043650	dicarboxylic acid biosynthetic process	9	0.1	0.0713241	0.499527
GO:0042126	nitrate metabolic process	9	0.0916667	0.0713241	0.499527
GO:0042128	nitrate assimilation	8	0.0916667	0.0713241	0.499527
GO:0050801	ion homeostasis	75	0.025	0.0719483	0.499527
GO:0010604	positive regulation of macromolecule metabolic process	42	0.05	0.0724181	0.501356
GO:0009967	positive regulation of signal transduction	16	0.0166667	0.0744815	0.514176
GO:0007154	cell communication	1114	0.025	0.0764456	0.52624
GO:0009611	response to wounding	113	0.0333333	0.078603	0.538201
GO:0009809	lignin biosynthetic process	35	0.0166667	0.0786261	0.538201
GO:0055080	cation homeostasis	61	0.00833333	0.0808847	0.551068
GO:0016128	phytosteroid metabolic process	17	0.025	0.0810727	0.551068
GO:0016131	brassinosteroid metabolic process	17	0.025	0.0810727	0.551068
GO:0009733	response to auxin stimulus	278	0.025	0.0817133	0.551582
GO:0006791	sulfur utilization	14	0.075	0.0821285	0.551582
GO:0030422	RNA interference, production of siRNA	17	0.0916667	0.0821285	0.551582
GO:0031050	dsRNA fragmentation	17	0.0916667	0.0821285	0.551582
GO:0043331	response to dsRNA	17	0.0916667	0.0821285	0.551582
GO:0015672	monovalent inorganic cation transport	137	0.0333333	0.0826239	0.551582
GO:0016540	protein autoprocessing	12	0.025	0.0834834	0.555033
GO:0046777	protein amino acid autophosphorylation	12	0.025	0.0834834	0.555033
GO:0048506	regulation of timing of meristematic phase transition	13	0.025	0.0857643	0.567095
GO:0048510	regulation of timing of transition from vegetative to reproductive phase	13	0.025	0.0857643	0.567095
GO:0045892	negative regulation of transcription, DNA-dependent	19	0.0333333	0.0891456	0.586262
GO:0051253	negative regulation of RNA metabolic process	19	0.0333333	0.0891456	0.586262
GO:0006955	immune response	217	0.0333333	0.09077	0.594341
GO:0009657	plastid organization and biogenesis	95	0.025	0.0912624	0.594341
GO:0019222	regulation of metabolic process	1758	0.025	0.0926552	0.594341
GO:0031323	regulation of cellular metabolic process	1731	0.025	0.0927486	0.594341
GO:0043085	positive regulation of catalytic activity	20	0.0333333	0.0930308	0.594341
GO:0033674	positive regulation of kinase activity	14	0.116667	0.0936849	0.594341
GO:0045860	positive regulation of protein kinase activity	14	0.116667	0.0936849	0.594341
GO:0051347	positive regulation of transferase activity	15	0.116667	0.0936849	0.594341
GO:0009816	defense response to bacterium, incompatible interaction	33	0.0333333	0.0941002	0.594341
GO:0009769	photosynthesis, light harvesting in photosystem II	7	0.00833333	0.0945321	0.594341
GO:0009871	jasmonic acid and ethylene-dependent systemic resistance, ethylene mediated signaling pathway	3	0.0166667	0.0945321	0.594341
GO:0010353	response to trehalose stimulus	3	0.00833333	0.0945321	0.594341
GO:0010155	regulation of proton transport	3	0.0333333	0.0945321	0.594341
GO:0006638	neutral lipid metabolic process	8	0.308333	0.0945321	0.594341
GO:0006639	acylglycerol metabolic process	8	0.308333	0.0945321	0.594341
GO:0006641	triacylglycerol metabolic process	8	0.308333	0.0945321	0.594341
GO:0046486	glycerolipid metabolic process	9	0.308333	0.0945321	0.594341
GO:0006168	adenine salvage	5	0.0333333	0.0945321	0.594341
GO:0043096	purine base salvage	5	0.0333333	0.0945321	0.594341
GO:0046083	adenine metabolic process	5	0.0333333	0.0945321	0.594341
GO:0010030	positive regulation of seed germination	5	0.0333333	0.0945321	0.594341
GO:0051240	positive regulation of multicellular organismal process	5	0.0333333	0.0945321	0.594341
GO:0010229	inflorescence development	10	0.1	0.0945321	0.594341
GO:0010558	negative regulation of macromolecule biosynthetic process	48	0.025	0.096764	0.596793
GO:0042430	indole and derivative metabolic process	45	0.0666667	0.0976388	0.599905
GO:0042434	indole derivative metabolic process	45	0.0666667	0.0976388	0.599905
GO:0006720	isoprenoid metabolic process	128	0.0333333	0.098044	0.600118
GO:0009808	lignin metabolic process	38	0.0166667	0.0985276	0.601563
GO:0048584	positive regulation of response to stimulus	48	0.025	0.10007	0.60945
GO:0040034	regulation of development, heterochronic	15	0.0416667	0.101364	0.610209
GO:0019220	regulation of phosphate metabolic process	6	0.0166667	0.101364	0.610209
GO:0051174	regulation of phosphorus metabolic process	7	0.0166667	0.101364	0.610209
GO:0051053	negative regulation of DNA metabolic process	10	0.191667	0.101364	0.610209
GO:0009968	negative regulation of signal transduction	37	0.0333333	0.102443	0.610209
GO:0048469	cell maturation	24	0.00833333	0.10311	0.610209
GO:0048764	trichoblast maturation	24	0.00833333	0.10311	0.610209
GO:0048765	root hair cell differentiation	24	0.00833333	0.10311	0.610209
GO:0031537	regulation of anthocyanin metabolic process	9	0.025	0.10311	0.610209
GO:0007031	peroxisome organization and biogenesis	21	0.0333333	0.10311	0.610209
GO:0006568	tryptophan metabolic process	33	0.05	0.10311	0.610209
GO:0006586	indolalkylamine metabolic process	33	0.05	0.10311	0.610209
GO:0042742	defense response to bacterium	100	0.025	0.103459	0.610209
GO:0007067	mitosis	16	0.075	0.105961	0.621947
GO:0009668	plastid membrane organization and biogenesis	11	0.05	0.105961	0.621947
GO:0010027	thylakoid membrane organization and biogenesis	11	0.05	0.105961	0.621947
GO:0009084	glutamine family amino acid biosynthetic process	20	0.0333333	0.106545	0.622364
GO:0006979	response to oxidative stress	208	0.0333333	0.106822	0.622489
GO:0051093	negative regulation of developmental process	81	0.0333333	0.109822	0.63844
GO:0048583	regulation of response to stimulus	126	0.025	0.11126	0.645257
GO:0048582	positive regulation of post-embryonic development	38	0.00833333	0.112922	0.653337
GO:0010087	phloem or xylem histogenesis	26	0.05	0.113705	0.656303
GO:0045454	cell redox homeostasis	64	0.0416667	0.115269	0.66374
GO:0003006	reproductive developmental process	799	0.0166667	0.116309	0.66374
GO:0048608	reproductive structure development	799	0.0166667	0.116309	0.66374
GO:0000162	tryptophan biosynthetic process	29	0.0416667	0.118922	0.66374
GO:0046219	indolalkylamine biosynthetic process	29	0.0416667	0.118922	0.66374
GO:0006814	sodium ion transport	20	0.0333333	0.118922	0.66374
GO:0006743	ubiquinone metabolic process	7	0.0166667	0.119852	0.66374
GO:0006744	ubiquinone biosynthetic process	7	0.0166667	0.119852	0.66374
GO:0009098	leucine biosynthetic process	7	0.0166667	0.119852	0.66374
GO:0032270	positive regulation of cellular protein metabolic process	4	0.025	0.119852	0.66374
GO:0051247	positive regulation of protein metabolic process	4	0.025	0.119852	0.66374
GO:0006206	pyrimidine base metabolic process	5	0.0333333	0.119852	0.66374
GO:0006207	'de novo' pyrimidine base biosynthetic process	4	0.0333333	0.119852	0.66374
GO:0019856	pyrimidine base biosynthetic process	4	0.0333333	0.119852	0.66374
GO:0006768	biotin metabolic process	4	0.075	0.119852	0.66374
GO:0009102	biotin biosynthetic process	4	0.075	0.119852	0.66374
GO:0019794	nonprotein amino acid metabolic process	4	0.0583333	0.119852	0.66374
GO:0048585	negative regulation of response to stimulus	60	0.0333333	0.11991	0.66374
GO:0009110	vitamin biosynthetic process	61	0.025	0.120712	0.666658
GO:0010557	positive regulation of macromolecule biosynthetic process	40	0.05	0.123778	0.68204
GO:0010468	regulation of gene expression	1773	0.025	0.124998	0.687208
GO:0009962	regulation of flavonoid biosynthetic process	14	0.0333333	0.125556	0.688715
GO:0009108	coenzyme biosynthetic process	67	0.0333333	0.127285	0.695841
GO:0031326	regulation of cellular biosynthetic process	44	0.0333333	0.127285	0.695841
GO:0006555	methionine metabolic process	36	0.0333333	0.131585	0.700839
GO:0042375	quinone cofactor metabolic process	17	0.025	0.132526	0.700839
GO:0045426	quinone cofactor biosynthetic process	17	0.025	0.132526	0.700839
GO:0010498	proteasomal protein catabolic process	8	0.0416667	0.132526	0.700839
GO:0043161	proteasomal ubiquitin-dependent protein catabolic process	8	0.0416667	0.132526	0.700839
GO:0031047	gene silencing by RNA	95	0.0833333	0.132713	0.700839
GO:0015980	energy derivation by oxidation of organic compounds	91	0.025	0.132889	0.700839
GO:0016458	gene silencing	116	0.025	0.133119	0.700839
GO:0009890	negative regulation of biosynthetic process	52	0.0166667	0.133683	0.700839
GO:0010605	negative regulation of macromolecule metabolic process	52	0.025	0.133683	0.700839
GO:0019654	acetate fermentation	16	0.00833333	0.135544	0.700839
GO:0048767	root hair elongation	12	0.00833333	0.135544	0.700839
GO:0006528	asparagine metabolic process	8	0.1	0.135544	0.700839
GO:0043067	regulation of programmed cell death	24	0.166667	0.135638	0.700839
GO:0009073	aromatic amino acid family biosynthetic process	50	0.0333333	0.136962	0.700839
GO:0046417	chorismate metabolic process	50	0.0333333	0.136962	0.700839
GO:0006766	vitamin metabolic process	97	0.025	0.139771	0.700839
GO:0040029	regulation of gene expression, epigenetic	145	0.0166667	0.143544	0.700839
GO:0009627	systemic acquired resistance	39	0.05	0.146088	0.700839
GO:0006570	tyrosine metabolic process	5	0.00833333	0.146582	0.700839
GO:0009092	homoserine metabolic process	5	0.025	0.146582	0.700839
GO:0010344	seed oilbody biogenesis	3	0.00833333	0.146582	0.700839
GO:0009061	anaerobic respiration	15	0.0416667	0.146732	0.700839
GO:0006722	triterpenoid metabolic process	11	0.00833333	0.146812	0.700839
GO:0009727	detection of ethylene stimulus	3	0.00833333	0.146812	0.700839
GO:0016104	triterpenoid biosynthetic process	11	0.00833333	0.146812	0.700839
GO:0019742	pentacyclic triterpenoid metabolic process	11	0.00833333	0.146812	0.700839
GO:0019745	pentacyclic triterpenoid biosynthetic process	11	0.00833333	0.146812	0.700839
GO:0006827	high-affinity iron ion transport	1	0.0166667	0.146812	0.700839
GO:0007263	nitric oxide mediated signal transduction	1	0.0166667	0.146812	0.700839
GO:0010424	DNA methylation on cytosine within a CG sequence	1	0.0166667	0.146812	0.700839
GO:0006313	transposition, DNA-mediated	5	0.025	0.146812	0.700839
GO:0006522	alanine metabolic process	3	0.025	0.146812	0.700839
GO:0006523	alanine biosynthetic process	2	0.025	0.146812	0.700839
GO:0006524	alanine catabolic process	2	0.025	0.146812	0.700839
GO:0009078	pyruvate family amino acid metabolic process	3	0.025	0.146812	0.700839
GO:0009079	pyruvate family amino acid biosynthetic process	2	0.025	0.146812	0.700839
GO:0009080	pyruvate family amino acid catabolic process	2	0.025	0.146812	0.700839
GO:0010315	auxin efflux	1	0.025	0.146812	0.700839
GO:0019272	L-alanine biosynthetic process from pyruvate	1	0.025	0.146812	0.700839
GO:0019481	L-alanine catabolic process, by transamination	2	0.025	0.146812	0.700839
GO:0019517	threonine catabolic process to D-lactate	2	0.025	0.146812	0.700839
GO:0019643	reductive tricarboxylic acid cycle	2	0.025	0.146812	0.700839
GO:0032196	transposition	5	0.025	0.146812	0.700839
GO:0042851	L-alanine metabolic process	2	0.025	0.146812	0.700839
GO:0042852	L-alanine biosynthetic process	1	0.025	0.146812	0.700839
GO:0042853	L-alanine catabolic process	2	0.025	0.146812	0.700839
GO:0019595	non-phosphorylated glucose catabolic process	2	0.0333333	0.146812	0.700839
GO:0046430	non-phosphorylated glucose metabolic process	2	0.0333333	0.146812	0.700839
GO:0018961	pentachlorophenol metabolic process	1	0.0166667	0.146812	0.700839
GO:0019336	phenol catabolic process	1	0.0166667	0.146812	0.700839
GO:0019338	pentachlorophenol catabolic process	1	0.0166667	0.146812	0.700839
GO:0006655	phosphatidylglycerol biosynthetic process	2	0.0416667	0.146812	0.700839
GO:0046471	phosphatidylglycerol metabolic process	2	0.0416667	0.146812	0.700839
GO:0009439	cyanate metabolic process	2	0.0583333	0.146812	0.700839
GO:0009661	chromoplast organization and biogenesis	1	0.0666667	0.146812	0.700839
GO:0032922	circadian regulation of gene expression	1	0.075	0.146812	0.700839
GO:0009443	pyridoxal 5'-phosphate salvage	1	0.0916667	0.146812	0.700839
GO:0010321	regulation of vegetative phase change	4	0.158333	0.146812	0.700839
GO:0010520	regulation of meiotic recombination	1	0.808333	0.146812	0.700839
GO:0045128	negative regulation of meiotic recombination	1	0.808333	0.146812	0.700839
GO:0045835	negative regulation of meiosis	1	0.808333	0.146812	0.700839
GO:0009893	positive regulation of metabolic process	50	0.0333333	0.147254	0.700839
GO:0031325	positive regulation of cellular metabolic process	50	0.0333333	0.147254	0.700839
GO:0050790	regulation of catalytic activity	69	0.0416667	0.147472	0.700839
GO:0009791	post-embryonic development	444	0.0166667	0.147776	0.700839
GO:0016481	negative regulation of transcription	47	0.025	0.147786	0.700839
GO:0043170	macromolecule metabolic process	6598	0.025	0.147998	0.700839
GO:0006310	DNA recombination	49	0.025	0.148388	0.700839
GO:0042435	indole derivative biosynthetic process	44	0.0416667	0.148388	0.700839
GO:0022414	reproductive process	916	0.0166667	0.149563	0.704335
GO:0008652	amino acid biosynthetic process	153	0.0333333	0.150177	0.705863
GO:0009404	toxin metabolic process	47	0.0333333	0.151503	0.709348
GO:0009407	toxin catabolic process	47	0.0333333	0.151503	0.709348
GO:0006813	potassium ion transport	48	0.0916667	0.151503	0.709348
GO:0009870	defense response signaling pathway, resistance gene-dependent	13	0.025	0.15392	0.715849
GO:0009960	endosperm development	15	0.125	0.15392	0.715849
GO:0048856	anatomical structure development	1286	0.0166667	0.15407	0.715849
GO:0009640	photomorphogenesis	50	0.00833333	0.154633	0.717096
GO:0009718	anthocyanin biosynthetic process	17	0.025	0.15689	0.726175
GO:0048878	chemical homeostasis	85	0.0416667	0.158116	0.730461
GO:0009910	negative regulation of flower development	33	0.0416667	0.160839	0.73835
GO:0006857	oligopeptide transport	66	0.0166667	0.161337	0.73835
GO:0016441	posttranscriptional gene silencing	96	0.0833333	0.161337	0.73835
GO:0000087	M phase of mitotic cell cycle	17	0.0583333	0.161495	0.73835
GO:0043549	regulation of kinase activity	24	0.125	0.161495	0.73835
GO:0045859	regulation of protein kinase activity	24	0.125	0.161495	0.73835
GO:0051338	regulation of transferase activity	25	0.125	0.161495	0.73835
GO:0009814	defense response, incompatible interaction	139	0.0333333	0.163028	0.741869
GO:0009911	positive regulation of flower development	31	0.00833333	0.168028	0.763193
GO:0043283	biopolymer metabolic process	5179	0.025	0.169896	0.770239
GO:0010629	negative regulation of gene expression	50	0.025	0.171246	0.771755
GO:0000103	sulfate assimilation	13	0.0666667	0.173016	0.771755
GO:0010089	xylem histogenesis	12	0.0583333	0.173016	0.771755
GO:0006772	thiamin metabolic process	10	0.025	0.173016	0.771755
GO:0042723	thiamin and derivative metabolic process	10	0.025	0.173016	0.771755
GO:0006304	DNA modification	29	0.0583333	0.173694	0.771755
GO:0019932	second-messenger-mediated signaling	27	0.133333	0.173694	0.771755
GO:0009309	amine biosynthetic process	171	0.0333333	0.174004	0.771755
GO:0009094	L-phenylalanine biosynthetic process	6	0.00833333	0.174359	0.771755
GO:0001736	establishment of planar polarity	3	0.025	0.174359	0.771755
GO:0001738	morphogenesis of a polarized epithelium	3	0.025	0.174359	0.771755
GO:0002009	morphogenesis of an epithelium	3	0.025	0.174359	0.771755
GO:0007164	establishment of tissue polarity	3	0.025	0.174359	0.771755
GO:0009939	positive regulation of gibberellic acid mediated signaling	4	0.025	0.174359	0.771755
GO:0015800	acidic amino acid transport	4	0.0916667	0.174359	0.771755
GO:0042325	regulation of phosphorylation	4	0.125	0.174359	0.771755
GO:0015804	neutral amino acid transport	5	0.0666667	0.174359	0.771755
GO:0009889	regulation of biosynthetic process	1662	0.025	0.176131	0.77256
GO:0009567	double fertilization forming a zygote and endosperm	22	0.116667	0.176768	0.773263
GO:0048015	phosphoinositide-mediated signaling	14	0.116667	0.176768	0.773263
GO:0010628	positive regulation of gene expression	38	0.0666667	0.179486	0.782335
GO:0045941	positive regulation of transcription	38	0.0666667	0.179486	0.782335
GO:0016114	terpenoid biosynthetic process	62	0.025	0.182145	0.791084
GO:0009891	positive regulation of biosynthetic process	46	0.0583333	0.182145	0.791084
GO:0051171	regulation of nitrogen compound metabolic process	17	0.00833333	0.186925	0.809676
GO:0019219	regulation of nucleobase, nucleoside, nucleotide and nucleic acid metabolic process	1641	0.025	0.190905	0.820058
GO:0030243	cellulose metabolic process	25	0.0333333	0.191247	0.820058
GO:0030244	cellulose biosynthetic process	25	0.0333333	0.191247	0.820058
GO:0045935	positive regulation of nucleobase, nucleoside, nucleotide and nucleic acid metabolic process	39	0.075	0.191247	0.820058
GO:0015833	peptide transport	67	0.0166667	0.192464	0.820058
GO:0009789	positive regulation of abscisic acid mediated signaling	11	0.025	0.192731	0.820058
GO:0016122	xanthophyll metabolic process	12	0.025	0.192731	0.820058
GO:0010050	vegetative phase change	10	0.175	0.192731	0.820058
GO:0006818	hydrogen transport	70	0.0166667	0.192957	0.820058
GO:0015992	proton transport	70	0.0166667	0.192957	0.820058
GO:0042592	homeostatic process	180	0.0333333	0.193034	0.820058
GO:0000003	reproduction	936	0.0166667	0.195854	0.830583
GO:0048509	regulation of meristem development	28	0.00833333	0.200506	0.837104
GO:0009630	gravitropism	36	0.00833333	0.201825	0.837104
GO:0008356	asymmetric cell division	6	0.0416667	0.202869	0.837104
GO:0006537	glutamate biosynthetic process	4	0.0416667	0.202869	0.837104
GO:0031086	nuclear-transcribed mRNA catabolic process, deadenylation-independent decay	4	0.0166667	0.202869	0.837104
GO:0031087	deadenylation-independent decapping of nuclear-transcribed mRNA	4	0.0166667	0.202869	0.837104
GO:0007033	vacuole organization and biogenesis	7	0.00833333	0.202869	0.837104
GO:0009566	fertilization	23	0.116667	0.208656	0.837104
GO:0018865	acrylonitrile metabolic process	2	0.00833333	0.211929	0.837104
GO:0019256	acrylonitrile catabolic process	2	0.00833333	0.211929	0.837104
GO:0019330	aldoxime metabolic process	2	0.00833333	0.211929	0.837104
GO:0050898	nitrile metabolic process	2	0.00833333	0.211929	0.837104
GO:0050899	nitrile catabolic process	2	0.00833333	0.211929	0.837104
GO:0046900	tetrahydrofolylpolyglutamate metabolic process	2	0.0166667	0.211929	0.837104
GO:0016559	peroxisome fission	5	0.0166667	0.211929	0.837104
GO:0032928	regulation of superoxide release	1	0.0166667	0.211929	0.837104
GO:0006573	valine metabolic process	3	0.025	0.211929	0.837104
GO:0007530	sex determination	1	0.00833333	0.211929	0.837104
GO:0001578	microtubule bundle formation	2	0.0333333	0.211929	0.837104
GO:0031110	regulation of microtubule polymerization or depolymerization	3	0.0333333	0.211929	0.837104
GO:0031112	positive regulation of microtubule polymerization or depolymerization	1	0.0333333	0.211929	0.837104
GO:0031113	regulation of microtubule polymerization	2	0.0333333	0.211929	0.837104
GO:0031116	positive regulation of microtubule polymerization	1	0.0333333	0.211929	0.837104
GO:0032273	positive regulation of protein polymerization	1	0.0333333	0.211929	0.837104
GO:0032886	regulation of microtubule-based process	4	0.0333333	0.211929	0.837104
GO:0051322	anaphase	1	0.0333333	0.211929	0.837104
GO:0019882	antigen processing and presentation	1	0.05	0.211929	0.837104
GO:0006448	regulation of translational elongation	1	0.108333	0.211929	0.837104
GO:0017148	negative regulation of translation	1	0.108333	0.211929	0.837104
GO:0045900	negative regulation of translational elongation	1	0.108333	0.211929	0.837104
GO:0006750	glutathione biosynthetic process	2	0.316667	0.211929	0.837104
GO:0010069	zygote asymmetric cytokinesis in the embryo sac	2	0.075	0.211929	0.837104
GO:0010070	zygote asymmetric cell division	2	0.075	0.211929	0.837104
GO:0043254	regulation of protein complex assembly	1	0.0833333	0.211929	0.837104
GO:0009903	chloroplast avoidance movement	3	0.0416667	0.211929	0.837104
GO:0019433	triacylglycerol catabolic process	3	0.15	0.211929	0.837104
GO:0044269	glycerol ether catabolic process	3	0.15	0.211929	0.837104
GO:0046461	neutral lipid catabolic process	3	0.15	0.211929	0.837104
GO:0046464	acylglycerol catabolic process	3	0.15	0.211929	0.837104
GO:0046503	glycerolipid catabolic process	3	0.15	0.211929	0.837104
GO:0010381	attachment of peroxisome to chloroplast	1	0.125	0.211929	0.837104
GO:0018315	molybdenum incorporation into molybdenum-molybdopterin complex	2	0.0416667	0.211929	0.837104
GO:0042040	metal incorporation into metallo-molybdopterin complex	2	0.0416667	0.211929	0.837104
GO:0006816	calcium ion transport	18	0.00833333	0.212966	0.837104
GO:0009605	response to external stimulus	269	0.0333333	0.213851	0.837104
GO:0006350	transcription	1715	0.025	0.214131	0.837104
GO:0010218	response to far red light	23	0.00833333	0.214407	0.837104
GO:0006417	regulation of translation	20	0.05	0.214407	0.837104
GO:0006576	biogenic amine metabolic process	53	0.0416667	0.214443	0.837104
GO:0032268	regulation of cellular protein metabolic process	33	0.0333333	0.214443	0.837104
GO:0006950	response to stress	1648	0.025	0.214994	0.837238
GO:0006006	glucose metabolic process	88	0.0333333	0.219554	0.853624
GO:0009756	carbohydrate mediated signaling	27	0.0333333	0.222311	0.862963
GO:0006342	chromatin silencing	16	0.0333333	0.225174	0.870103
GO:0016129	phytosteroid biosynthetic process	14	0.0583333	0.225174	0.870103
GO:0016132	brassinosteroid biosynthetic process	14	0.0583333	0.225174	0.870103
GO:0034220	transmembrane ion transport	37	0.0166667	0.225761	0.870103
GO:0055085	transmembrane transport	37	0.0166667	0.225761	0.870103
GO:0042401	biogenic amine biosynthetic process	47	0.0333333	0.228156	0.870113
GO:0010556	regulation of macromolecule biosynthetic process	1639	0.025	0.22823	0.870113
GO:0000272	polysaccharide catabolic process	25	0.0166667	0.228599	0.870113
GO:0065009	regulation of molecular function	79	0.0333333	0.228904	0.870113
GO:0006498	N-terminal protein lipidation	430	0.025	0.230532	0.870113
GO:0006499	N-terminal protein myristoylation	430	0.025	0.230532	0.870113
GO:0018319	protein amino acid myristoylation	430	0.025	0.230532	0.870113
GO:0018377	protein myristoylation	430	0.025	0.230532	0.870113
GO:0018409	peptide or protein amino-terminal blocking	430	0.025	0.230532	0.870113
GO:0006558	L-phenylalanine metabolic process	8	0.00833333	0.231837	0.870113
GO:0006749	glutathione metabolic process	7	0.0333333	0.231837	0.870113
GO:0006541	glutamine metabolic process	15	0.00833333	0.231837	0.870113
GO:0009838	abscission	5	0.025	0.231837	0.870113
GO:0010227	floral organ abscission	5	0.025	0.231837	0.870113
GO:0043101	purine salvage	7	0.025	0.231837	0.870113
GO:0006561	proline biosynthetic process	5	0.0833333	0.231837	0.870113
GO:0006333	chromatin assembly or disassembly	89	0.0333333	0.23203	0.870113
GO:0018193	peptidyl-amino acid modification	454	0.025	0.233075	0.871384
GO:0010388	cullin deneddylation	7	0.0333333	0.233624	0.871384
GO:0009944	polarity specification of adaxial/abaxial axis	16	0.05	0.233624	0.871384
GO:0010084	specification of organ axis polarity	17	0.05	0.233624	0.871384
GO:0065001	specification of axis polarity	17	0.05	0.233624	0.871384
GO:0006066	alcohol metabolic process	233	0.0333333	0.238849	0.886842
GO:0009737	response to abscisic acid stimulus	229	0.025	0.239046	0.886842
GO:0007264	small GTPase mediated signal transduction	112	0.025	0.240191	0.889731
GO:0009112	nucleobase metabolic process	20	0.0583333	0.242011	0.895108
GO:0043284	biopolymer biosynthetic process	2647	0.025	0.244096	0.901448
GO:0060255	regulation of macromolecule metabolic process	1665	0.025	0.246271	0.908103
GO:0006396	RNA processing	313	0.0333333	0.246839	0.908817
GO:0046164	alcohol catabolic process	96	0.0333333	0.247282	0.909069
GO:0010015	root morphogenesis	87	0.00833333	0.250809	0.920131
GO:0016485	protein processing	28	0.0166667	0.253924	0.920131
GO:0031365	N-terminal protein amino acid modification	435	0.025	0.254339	0.920131
GO:0051246	regulation of protein metabolic process	47	0.0333333	0.254365	0.920131
GO:0005987	sucrose catabolic process	18	0.0666667	0.254615	0.920131
GO:0019575	sucrose catabolic process, using beta-fructofuranosidase	18	0.0666667	0.254615	0.920131
GO:0000338	protein deneddylation	9	0.05	0.254615	0.920131
GO:0051258	protein polymerization	18	0.0833333	0.254615	0.920131
GO:0009943	adaxial/abaxial axis specification	19	0.00833333	0.254615	0.920131
GO:0044271	nitrogen compound biosynthetic process	188	0.0333333	0.255372	0.920131
GO:0006457	protein folding	243	0.025	0.25913	0.920131
GO:0009650	UV protection	3	0.841667	0.261027	0.920131
GO:0006007	glucose catabolic process	85	0.0333333	0.262646	0.920131
GO:0051707	response to other organism	474	0.025	0.264271	0.920131
GO:0009409	response to cold	218	0.025	0.264806	0.920131
GO:0043543	protein amino acid acylation	437	0.025	0.266636	0.920131
GO:0006721	terpenoid metabolic process	92	0.0333333	0.271404	0.920131
GO:0000303	response to superoxide	2	0.00833333	0.272077	0.920131
GO:0000305	response to oxygen radical	2	0.00833333	0.272077	0.920131
GO:0009105	lipoic acid biosynthetic process	2	0.00833333	0.272077	0.920131
GO:0000098	sulfur amino acid catabolic process	1	0.0166667	0.272077	0.920131
GO:0009087	methionine catabolic process	1	0.0166667	0.272077	0.920131
GO:0019458	methionine catabolic process via 2-oxobutanoate	1	0.0166667	0.272077	0.920131
GO:0010477	response to sulfur dioxide	1	0.025	0.272077	0.920131
GO:0031119	tRNA pseudouridine synthesis	2	0.00833333	0.272077	0.920131
GO:0019564	aerobic glycerol catabolic process	5	0.0833333	0.272077	0.920131
GO:0019683	glyceraldehyde-3-phosphate catabolic process	5	0.0833333	0.272077	0.920131
GO:0001887	selenium metabolic process	1	0.025	0.272077	0.920131
GO:0010269	response to selenium ion	1	0.025	0.272077	0.920131
GO:0018282	metal incorporation into metallo-sulfur cluster	1	0.025	0.272077	0.920131
GO:0018283	iron incorporation into metallo-sulfur cluster	1	0.025	0.272077	0.920131
GO:0009946	proximal/distal axis specification	1	0.0333333	0.272077	0.920131
GO:0019354	siroheme biosynthetic process	3	0.0333333	0.272077	0.920131
GO:0046156	siroheme metabolic process	3	0.0333333	0.272077	0.920131
GO:0006467	protein thiol-disulfide exchange	3	0.0583333	0.272077	0.920131
GO:0043086	negative regulation of catalytic activity	10	0.575	0.272077	0.920131
GO:0006670	sphingosine metabolic process	1	0.525	0.272077	0.920131
GO:0046512	sphingosine biosynthetic process	1	0.525	0.272077	0.920131
GO:0046520	sphingoid biosynthetic process	1	0.525	0.272077	0.920131
GO:0048552	regulation of metalloenzyme activity	3	0.0583333	0.272077	0.920131
GO:0048554	positive regulation of metalloenzyme activity	3	0.0583333	0.272077	0.920131
GO:0019432	triacylglycerol biosynthetic process	5	0.366667	0.272077	0.920131
GO:0045017	glycerolipid biosynthetic process	6	0.366667	0.272077	0.920131
GO:0046460	neutral lipid biosynthetic process	5	0.366667	0.272077	0.920131
GO:0046463	acylglycerol biosynthetic process	5	0.366667	0.272077	0.920131
GO:0046504	glycerol ether biosynthetic process	5	0.366667	0.272077	0.920131
GO:0009712	catechol metabolic process	2	0.0583333	0.272077	0.920131
GO:0019614	catechol catabolic process	2	0.0583333	0.272077	0.920131
GO:0019615	catechol catabolic process, ortho-cleavage	2	0.0583333	0.272077	0.920131
GO:0019618	protocatechuate catabolic process, ortho-cleavage	2	0.0583333	0.272077	0.920131
GO:0019619	protocatechuate catabolic process	2	0.0583333	0.272077	0.920131
GO:0042952	beta-ketoadipate pathway	2	0.0583333	0.272077	0.920131
GO:0046278	protocatechuate metabolic process	2	0.0583333	0.272077	0.920131
GO:0009394	2'-deoxyribonucleotide metabolic process	1	0.233333	0.272077	0.920131
GO:0006423	cysteinyl-tRNA aminoacylation	3	0.875	0.272077	0.920131
GO:0016598	protein arginylation	2	0.116667	0.272077	0.920131
GO:0016052	carbohydrate catabolic process	153	0.0333333	0.272177	0.920131
GO:0010051	xylem and phloem pattern formation	31	0.0166667	0.272631	0.920131
GO:0006084	acetyl-CoA metabolic process	27	0.0166667	0.272631	0.920131
GO:0006915	apoptosis	30	0.175	0.272631	0.920131
GO:0042127	regulation of cell proliferation	17	0.0166667	0.275851	0.920238
GO:0006099	tricarboxylic acid cycle	13	0.0166667	0.275851	0.920238
GO:0046356	acetyl-CoA catabolic process	13	0.0166667	0.275851	0.920238
GO:0009806	lignan metabolic process	16	0.05	0.275851	0.920238
GO:0009807	lignan biosynthetic process	16	0.05	0.275851	0.920238
GO:0009862	systemic acquired resistance, salicylic acid mediated signaling pathway	24	0.0666667	0.275851	0.920238
GO:0045814	negative regulation of gene expression, epigenetic	19	0.0333333	0.27645	0.920238
GO:0006305	DNA alkylation	27	0.0583333	0.27645	0.920238
GO:0006306	DNA methylation	27	0.0583333	0.27645	0.920238
GO:0045449	regulation of transcription	1619	0.025	0.276829	0.920238
GO:0006096	glycolysis	56	0.0416667	0.27981	0.927148
GO:0022622	root system development	166	0.0333333	0.280296	0.927148
GO:0048364	root development	166	0.0333333	0.280296	0.927148
GO:0006338	chromatin remodeling	30	0.0333333	0.280434	0.927148
GO:0010182	sugar mediated signaling	23	0.0333333	0.285059	0.940236
GO:0065008	regulation of biological quality	402	0.025	0.285166	0.940236
GO:0019320	hexose catabolic process	86	0.0333333	0.28582	0.940369
GO:0010119	regulation of stomatal movement	24	0.0166667	0.28774	0.940369
GO:0022607	cellular component assembly	94	0.0333333	0.288229	0.940369
GO:0006323	DNA packaging	79	0.0333333	0.289087	0.940369
GO:0031497	chromatin assembly	76	0.0333333	0.289087	0.940369
GO:0000302	response to reactive oxygen species	48	0.0333333	0.289612	0.940369
GO:0006349	genetic imprinting	9	0.00833333	0.290237	0.940369
GO:0006833	water transport	6	0.00833333	0.290237	0.940369
GO:0042044	fluid transport	6	0.00833333	0.290237	0.940369
GO:0009095	aromatic amino acid family biosynthetic process, prephenate pathway	8	0.00833333	0.290237	0.940369
GO:0010205	photoinhibition	7	0.0166667	0.290237	0.940369
GO:0043155	negative regulation of photosynthesis, light reaction	7	0.0166667	0.290237	0.940369
GO:0010020	chloroplast fission	9	0.025	0.290237	0.940369
GO:0010191	mucilage metabolic process	5	0.025	0.290237	0.940369
GO:0048359	mucilage metabolic process during seed coat development	2	0.025	0.290237	0.940369
GO:0051640	organelle localization	9	0.0416667	0.290237	0.940369
GO:0006783	heme biosynthetic process	9	0.0166667	0.290237	0.940369
GO:0006917	induction of apoptosis	4	0.183333	0.290237	0.940369
GO:0043065	positive regulation of apoptosis	4	0.183333	0.290237	0.940369
GO:0046283	anthocyanin metabolic process	22	0.025	0.293916	0.941758
GO:0032879	regulation of localization	16	0.025	0.29396	0.941758
GO:0009863	salicylic acid mediated signaling pathway	34	0.108333	0.29396	0.941758
GO:0009765	photosynthesis, light harvesting	20	0.00833333	0.297251	0.949171
GO:0009052	pentose-phosphate shunt, non-oxidative branch	8	0.05	0.297251	0.949171
GO:0031348	negative regulation of defense response	14	0.1	0.297251	0.949171
GO:0010038	response to metal ion	88	0.025	0.299582	0.952174
GO:0016108	tetraterpenoid metabolic process	28	0.025	0.302906	0.952174
GO:0016116	carotenoid metabolic process	28	0.025	0.302906	0.952174
GO:0006081	aldehyde metabolic process	23	0.0666667	0.302906	0.952174
GO:0000096	sulfur amino acid metabolic process	49	0.0333333	0.309719	0.952174
GO:0009606	tropism	50	0.0166667	0.310453	0.952174
GO:0007623	circadian rhythm	47	0.0166667	0.310569	0.952174
GO:0048511	rhythmic process	47	0.0166667	0.310569	0.952174
GO:0009746	response to hexose stimulus	20	0.00833333	0.311605	0.952174
GO:0034284	response to monosaccharide stimulus	20	0.00833333	0.311605	0.952174
GO:0002218	activation of innate immune response	27	0.0666667	0.311605	0.952174
GO:0002253	activation of immune response	27	0.0666667	0.311605	0.952174
GO:0002684	positive regulation of immune system process	27	0.0666667	0.311605	0.952174
GO:0045089	positive regulation of innate immune response	27	0.0666667	0.311605	0.952174
GO:0050778	positive regulation of immune response	27	0.0666667	0.311605	0.952174
GO:0001708	cell fate specification	24	0.025	0.311605	0.952174
GO:0042981	regulation of apoptosis	16	0.175	0.311605	0.952174
GO:0006887	exocytosis	30	0.00833333	0.311605	0.952174
GO:0022406	membrane docking	30	0.00833333	0.311605	0.952174
GO:0048278	vesicle docking	30	0.00833333	0.311605	0.952174
GO:0009116	nucleoside metabolic process	26	0.0666667	0.311605	0.952174
GO:0006497	protein amino acid lipidation	450	0.025	0.313718	0.952174
GO:0042157	lipoprotein metabolic process	450	0.025	0.313718	0.952174
GO:0042158	lipoprotein biosynthetic process	450	0.025	0.313718	0.952174
GO:0021700	developmental maturation	30	0.0166667	0.318233	0.952174
GO:0010214	seed coat development	7	0.025	0.318736	0.952174
GO:0005983	starch catabolic process	13	0.0416667	0.318736	0.952174
GO:0022411	cellular component disassembly	1	0.0666667	0.318736	0.952174
GO:0030397	membrane disassembly	1	0.0666667	0.318736	0.952174
GO:0051052	regulation of DNA metabolic process	17	0.0916667	0.318736	0.952174
GO:0043572	plastid fission	11	0.025	0.319295	0.952174
GO:0012502	induction of programmed cell death	6	0.266667	0.319295	0.952174
GO:0043068	positive regulation of programmed cell death	6	0.266667	0.319295	0.952174
GO:0009608	response to symbiont	7	0.175	0.319295	0.952174
GO:0009610	response to symbiotic fungus	7	0.175	0.319295	0.952174
GO:0007030	Golgi organization and biogenesis	5	0.158333	0.319295	0.952174
GO:0044260	cellular macromolecule metabolic process	4067	0.025	0.32157	0.952174
GO:0000002	mitochondrial genome maintenance	2	0.00833333	0.327636	0.952174
GO:0006471	protein amino acid ADP-ribosylation	3	0.00833333	0.327636	0.952174
GO:0007020	microtubule nucleation	4	0.00833333	0.327636	0.952174
GO:0010063	positive regulation of trichoblast fate specification	2	0.00833333	0.327636	0.952174
GO:0031109	microtubule polymerization or depolymerization	5	0.00833333	0.327636	0.952174
GO:0035303	regulation of dephosphorylation	2	0.00833333	0.327636	0.952174
GO:0035304	regulation of protein amino acid dephosphorylation	2	0.00833333	0.327636	0.952174
GO:0042660	positive regulation of cell fate specification	2	0.00833333	0.327636	0.952174
GO:0046785	microtubule polymerization	4	0.00833333	0.327636	0.952174
GO:0010360	negative regulation of anion channel activity	3	0.0333333	0.327636	0.952174
GO:0010361	regulation of anion channel activity by blue light	3	0.0333333	0.327636	0.952174
GO:0010362	negative regulation of anion channel activity by blue light	3	0.0333333	0.327636	0.952174
GO:0032410	negative regulation of transporter activity	3	0.0333333	0.327636	0.952174
GO:0032413	negative regulation of ion transmembrane transporter activity	3	0.0333333	0.327636	0.952174
GO:0051051	negative regulation of transport	3	0.0333333	0.327636	0.952174
GO:0045727	positive regulation of translation	2	0.025	0.327636	0.952174
GO:0010325	raffinose family oligosaccharide biosynthetic process	4	0.025	0.327636	0.952174
GO:0010219	regulation of vernalization response	3	0.05	0.327636	0.952174
GO:0010220	positive regulation of vernalization response	2	0.05	0.327636	0.952174
GO:0000273	lipoic acid metabolic process	3	0.0166667	0.327636	0.952174
GO:0042554	superoxide release	2	0.0333333	0.327636	0.952174
GO:0006567	threonine catabolic process	4	0.0166667	0.327636	0.952174
GO:0009954	proximal/distal pattern formation	5	0.0333333	0.327636	0.952174
GO:0019496	serine-isocitrate lyase pathway	4	0.0333333	0.327636	0.952174
GO:0006984	ER-nuclear signaling pathway	5	0.0583333	0.327636	0.952174
GO:0006986	response to unfolded protein	5	0.0583333	0.327636	0.952174
GO:0030968	endoplasmic reticulum unfolded protein response	5	0.0583333	0.327636	0.952174
GO:0009904	chloroplast accumulation movement	2	0.05	0.327636	0.952174
GO:0032776	DNA methylation on cytosine	4	0.0916667	0.327636	0.952174
GO:0019549	glutamate catabolic process to succinate	2	0.15	0.327636	0.952174
GO:0015695	organic cation transport	5	0.0416667	0.327636	0.952174
GO:0015696	ammonium transport	5	0.0416667	0.327636	0.952174
GO:0046853	inositol and derivative phosphorylation	1	0.1	0.327636	0.952174
GO:0009700	indole phytoalexin biosynthetic process	9	0.216667	0.327636	0.952174
GO:0042431	indole metabolic process	9	0.216667	0.327636	0.952174
GO:0046217	indole phytoalexin metabolic process	9	0.216667	0.327636	0.952174
GO:0052314	phytoalexin metabolic process	9	0.216667	0.327636	0.952174
GO:0052315	phytoalexin biosynthetic process	9	0.216667	0.327636	0.952174
GO:0065004	protein-DNA complex assembly	99	0.0333333	0.32872	0.952174
GO:0032011	ARF protein signal transduction	19	0.0583333	0.329343	0.952174
GO:0032012	regulation of ARF protein signal transduction	19	0.0583333	0.329343	0.952174
GO:0000226	microtubule cytoskeleton organization and biogenesis	29	0.025	0.329343	0.952174
GO:0031507	heterochromatin formation	20	0.0333333	0.329343	0.952174
GO:0010033	response to organic substance	87	0.0333333	0.33068	0.953207
GO:0044275	cellular carbohydrate catabolic process	152	0.0333333	0.332041	0.955996
GO:0048588	developmental cell growth	42	0.05	0.333649	0.959489
GO:0006352	transcription initiation	39	0.0583333	0.335033	0.962329
GO:0009607	response to biotic stimulus	518	0.025	0.338353	0.970394
GO:0042548	regulation of photosynthesis, light reaction	15	0.025	0.340237	0.970394
GO:0043467	regulation of generation of precursor metabolites and energy	15	0.025	0.340237	0.970394
GO:0009251	glucan catabolic process	14	0.0333333	0.340237	0.970394
GO:0006625	protein targeting to peroxisome	10	0.0583333	0.340237	0.970394
GO:0010101	post-embryonic root morphogenesis	19	0.0583333	0.340237	0.970394
GO:0010102	lateral root morphogenesis	19	0.0583333	0.340237	0.970394
GO:0043574	peroxisomal transport	10	0.0583333	0.340237	0.970394
GO:0042178	xenobiotic catabolic process	5	0.116667	0.340237	0.970394
GO:0051049	regulation of transport	11	0.025	0.340237	0.970394
GO:0009793	embryonic development ending in seed dormancy	484	0.025	0.343848	0.974973
GO:0016558	protein import into peroxisome matrix	7	0.0166667	0.348053	0.981738
GO:0010103	stomatal complex morphogenesis	15	0.0916667	0.348053	0.981738
GO:0009616	virus induced gene silencing	7	0.0833333	0.348053	0.981738
GO:0044003	modification by symbiont of host morphology or physiology	8	0.0833333	0.348053	0.981738
GO:0051817	modification of morphology or physiology of other organism during symbiotic interaction	8	0.0833333	0.348053	0.981738
GO:0052018	modulation by symbiont of host RNA levels	7	0.0833333	0.348053	0.981738
GO:0052249	modulation of RNA levels in other organism during symbiotic interaction	7	0.0833333	0.348053	0.981738
GO:0006662	glycerol ether metabolic process	12	0.45	0.348053	0.981738
GO:0044262	cellular carbohydrate metabolic process	381	0.0333333	0.352402	0.988842
GO:0006891	intra-Golgi vesicle-mediated transport	17	0.0166667	0.361686	1
GO:0048285	organelle fission	22	0.0166667	0.361686	1
GO:0010109	regulation of photosynthesis	17	0.025	0.361686	1
GO:0000279	M phase	77	0.025	0.362804	1
GO:0051187	cofactor catabolic process	27	0.00833333	0.364642	1
GO:0031349	positive regulation of defense response	29	0.0666667	0.364932	1
GO:0010154	fruit development	21	0.0666667	0.364932	1
GO:0006139	nucleobase, nucleoside, nucleotide and nucleic acid metabolic process	2684	0.0333333	0.371799	1
GO:0046365	monosaccharide catabolic process	91	0.0333333	0.375292	1
GO:0009086	methionine biosynthetic process	10	0.0166667	0.376387	1
GO:0009625	response to insect	12	0.0916667	0.376387	1
GO:0009228	thiamin biosynthetic process	8	0.025	0.376387	1
GO:0042724	thiamin and derivative biosynthetic process	8	0.025	0.376387	1
GO:0006221	pyrimidine nucleotide biosynthetic process	13	0.183333	0.376387	1
GO:0006298	mismatch repair	15	0.0416667	0.376387	1
GO:0045005	maintenance of fidelity during DNA-dependent DNA replication	15	0.0416667	0.376387	1
GO:0006284	base-excision repair	16	0.0833333	0.376387	1
GO:0008285	negative regulation of cell proliferation	2	0.00833333	0.378956	1
GO:0010265	SCF complex assembly	1	0.00833333	0.378956	1
GO:0051130	positive regulation of cellular component organization and biogenesis	4	0.0166667	0.378956	1
GO:0051495	positive regulation of cytoskeleton organization and biogenesis	2	0.0166667	0.378956	1
GO:0009445	putrescine metabolic process	2	0.00833333	0.378956	1
GO:0009446	putrescine biosynthetic process	2	0.00833333	0.378956	1
GO:0045597	positive regulation of cell differentiation	4	0.00833333	0.378956	1
GO:0051050	positive regulation of transport	2	0.00833333	0.378956	1
GO:0009312	oligosaccharide biosynthetic process	5	0.025	0.378956	1
GO:0010364	regulation of ethylene biosynthetic process	3	0.0333333	0.378956	1
GO:0031335	regulation of sulfur amino acid metabolic process	3	0.0333333	0.378956	1
GO:0042762	regulation of sulfur metabolic process	3	0.0333333	0.378956	1
GO:0046885	regulation of hormone biosynthetic process	3	0.0333333	0.378956	1
GO:0010043	response to zinc ion	6	0.0416667	0.378956	1
GO:0045995	regulation of embryonic development	4	0.0666667	0.378956	1
GO:0019563	glycerol catabolic process	7	0.075	0.378956	1
GO:0046174	polyol catabolic process	7	0.075	0.378956	1
GO:0016579	protein deubiquitination	3	0.125	0.378956	1
GO:0007584	response to nutrient	4	0.241667	0.378956	1
GO:0015991	ATP hydrolysis coupled proton transport	3	0.025	0.378956	1
GO:0000394	RNA splicing, via endonucleolytic cleavage and ligation	6	0.05	0.378956	1
GO:0006388	tRNA splicing	6	0.05	0.378956	1
GO:0010337	regulation of salicylic acid metabolic process	4	0.05	0.378956	1
GO:0007140	male meiosis	7	0.808333	0.378956	1
GO:0040020	regulation of meiosis	3	0.55	0.378956	1
GO:0051445	regulation of meiotic cell cycle	4	0.55	0.378956	1
GO:0046519	sphingoid metabolic process	2	0.541667	0.378956	1
GO:0030641	regulation of cellular pH	2	0.2	0.378956	1
GO:0051453	regulation of intracellular pH	2	0.2	0.378956	1
GO:0016103	diterpenoid catabolic process	5	0.2	0.378956	1
GO:0045487	gibberellin catabolic process	5	0.2	0.378956	1
GO:0045088	regulation of innate immune response	34	0.0666667	0.382707	1
GO:0050776	regulation of immune response	34	0.0666667	0.382707	1
GO:0045165	cell fate commitment	31	0.025	0.382707	1
GO:0009060	aerobic respiration	17	0.0166667	0.383023	1
GO:0009109	coenzyme catabolic process	16	0.0166667	0.383023	1
GO:0001666	response to hypoxia	14	0.025	0.383023	1
GO:0009051	pentose-phosphate shunt, oxidative branch	11	0.0416667	0.383023	1
GO:0006626	protein targeting to mitochondrion	19	0.0416667	0.383023	1
GO:0015931	nucleobase, nucleoside, nucleotide and nucleic acid transport	34	0.0583333	0.383023	1
GO:0051252	regulation of RNA metabolic process	937	0.0166667	0.387431	1
GO:0006767	water-soluble vitamin metabolic process	83	0.0333333	0.388952	1
GO:0043455	regulation of secondary metabolic process	25	0.0333333	0.390687	1
GO:0045333	cellular respiration	49	0.025	0.390687	1
GO:0000278	mitotic cell cycle	41	0.05	0.390687	1
GO:0009636	response to toxin	67	0.0333333	0.398203	1
GO:0008380	RNA splicing	68	0.0166667	0.398464	1
GO:0019318	hexose metabolic process	124	0.0333333	0.403361	1
GO:0009785	blue light signaling pathway	7	0.0166667	0.404195	1
GO:0019299	rhamnose metabolic process	8	0.025	0.404195	1
GO:0019300	rhamnose biosynthetic process	8	0.025	0.404195	1
GO:0009082	branched chain family amino acid biosynthetic process	13	0.0166667	0.404195	1
GO:0042168	heme metabolic process	12	0.0416667	0.404195	1
GO:0010267	RNA interference, production of ta-siRNAs	11	0.0916667	0.404195	1
GO:0006085	acetyl-CoA biosynthetic process	12	0.0416667	0.404195	1
GO:0022403	cell cycle phase	92	0.025	0.404484	1
GO:0010035	response to inorganic substance	110	0.0333333	0.405146	1
GO:0007010	cytoskeleton organization and biogenesis	189	0.025	0.406588	1
GO:0009620	response to fungus	136	0.0583333	0.41269	1
GO:0007265	Ras protein signal transduction	42	0.0416667	0.418538	1
GO:0046578	regulation of Ras protein signal transduction	42	0.0416667	0.418538	1
GO:0051056	regulation of small GTPase mediated signal transduction	42	0.0416667	0.418538	1
GO:0042254	ribosome biogenesis and assembly	201	0.025	0.425092	1
GO:0009886	post-embryonic morphogenesis	25	0.025	0.425141	1
GO:0006808	regulation of nitrogen utilization	12	0.00833333	0.425141	1
GO:0009955	adaxial/abaxial pattern formation	24	0.00833333	0.425141	1
GO:0019740	nitrogen utilization	13	0.00833333	0.425141	1
GO:0010047	fruit dehiscence	3	0.00833333	0.42636	1
GO:0010111	glyoxysome organization and biogenesis	1	0.00833333	0.42636	1
GO:0010031	circumnutation	4	0.0166667	0.42636	1
GO:0050665	hydrogen peroxide biosynthetic process	3	0.0166667	0.42636	1
GO:0050879	multicellular organismal movement	4	0.0166667	0.42636	1
GO:0006624	vacuolar protein processing	4	0.025	0.42636	1
GO:0006521	regulation of amino acid metabolic process	4	0.0166667	0.42636	1
GO:0033238	regulation of amine metabolic process	4	0.0166667	0.42636	1
GO:0019419	sulfate reduction	2	0.025	0.42636	1
GO:0031327	negative regulation of cellular biosynthetic process	4	0.125	0.42636	1
GO:0008284	positive regulation of cell proliferation	6	0.00833333	0.42636	1
GO:0010057	trichoblast fate specification	3	0.0166667	0.42636	1
GO:0010061	regulation of trichoblast fate specification	3	0.0166667	0.42636	1
GO:0042659	regulation of cell fate specification	3	0.0166667	0.42636	1
GO:0048446	petal morphogenesis	6	0.05	0.42636	1
GO:0018117	protein amino acid adenylylation	1	0.0583333	0.42636	1
GO:0018175	protein amino acid nucleotidylation	1	0.0583333	0.42636	1
GO:0015915	fatty acyl transport	1	0.116667	0.42636	1
GO:0015916	fatty acyl coenzyme A transport	1	0.116667	0.42636	1
GO:0000080	G1 phase of mitotic cell cycle	4	0.0166667	0.42636	1
GO:0051318	G1 phase	4	0.0166667	0.42636	1
GO:0015717	triose phosphate transport	3	0.175	0.42636	1
GO:0001676	long-chain fatty acid metabolic process	4	0.1	0.42636	1
GO:0006334	nucleosome assembly	58	0.0333333	0.428159	1
GO:0009658	chloroplast organization and biogenesis	64	0.0333333	0.428159	1
GO:0042364	water-soluble vitamin biosynthetic process	47	0.0333333	0.428159	1
GO:0048441	petal development	17	0.00833333	0.431393	1
GO:0048465	corolla development	17	0.00833333	0.431393	1
GO:0015996	chlorophyll catabolic process	8	0.0166667	0.431393	1
GO:0046149	pigment catabolic process	8	0.0166667	0.431393	1
GO:0006526	arginine biosynthetic process	8	0.025	0.431393	1
GO:0006560	proline metabolic process	8	0.075	0.431393	1
GO:0009218	pyrimidine ribonucleotide metabolic process	13	0.2	0.431393	1
GO:0000956	nuclear-transcribed mRNA catabolic process	8	0.025	0.431393	1
GO:0006510	ATP-dependent proteolysis	24	0.0416667	0.435546	1
GO:0009790	embryonic development	516	0.025	0.438532	1
GO:0007018	microtubule-based movement	51	0.025	0.441902	1
GO:0032940	secretion by cell	44	0.00833333	0.441902	1
GO:0046903	secretion	44	0.00833333	0.441902	1
GO:0009561	megagametogenesis	43	0.125	0.452892	1
GO:0040008	regulation of growth	30	0.00833333	0.457135	1
GO:0006098	pentose-phosphate shunt	28	0.05	0.457135	1
GO:0000051	urea cycle intermediate metabolic process	10	0.025	0.457911	1
GO:0006525	arginine metabolic process	10	0.025	0.457911	1
GO:0019852	L-ascorbic acid metabolic process	10	0.0333333	0.457911	1
GO:0019853	L-ascorbic acid biosynthetic process	9	0.0333333	0.457911	1
GO:0006801	superoxide metabolic process	12	0.0166667	0.457911	1
GO:0019682	glyceraldehyde-3-phosphate metabolic process	12	0.316667	0.457911	1
GO:0006402	mRNA catabolic process	10	0.0333333	0.457911	1
GO:0009751	response to salicylic acid stimulus	133	0.0333333	0.461379	1
GO:0043094	metabolic compound salvage	44	0.0333333	0.461978	1
GO:0042542	response to hydrogen peroxide	36	0.0333333	0.463471	1
GO:0010467	gene expression	3417	0.025	0.466126	1
GO:0032312	regulation of ARF GTPase activity	14	0.0583333	0.466209	1
GO:0006760	folic acid and derivative metabolic process	22	0.05	0.466209	1
GO:0044267	cellular protein metabolic process	3935	0.025	0.466574	1
GO:0009826	unidimensional cell growth	151	0.025	0.467866	1
GO:0015904	tetracycline transport	2	0.00833333	0.470147	1
GO:0046836	glycolipid transport	4	0.00833333	0.470147	1
GO:0010117	photoprotection	2	0.0916667	0.470147	1
GO:0009696	salicylic acid metabolic process	8	0.025	0.470147	1
GO:0006400	tRNA modification	4	0.025	0.470147	1
GO:0010501	RNA secondary structure unwinding	2	0.0166667	0.470147	1
GO:0000304	response to singlet oxygen	6	0.0583333	0.470147	1
GO:0015969	guanosine tetraphosphate metabolic process	4	0.0666667	0.470147	1
GO:0009083	branched chain family amino acid catabolic process	6	0.116667	0.470147	1
GO:0009957	epidermal cell fate specification	7	0.0916667	0.470147	1
GO:0000023	maltose metabolic process	3	0.333333	0.470147	1
GO:0032271	regulation of protein polymerization	5	0.166667	0.470147	1
GO:0009867	jasmonic acid mediated signaling pathway	31	0.025	0.47362	1
GO:0008643	carbohydrate transport	71	0.0333333	0.474529	1
GO:0050832	defense response to fungus	87	0.0666667	0.475577	1
GO:0006596	polyamine biosynthetic process	10	0.0333333	0.483695	1
GO:0006551	leucine metabolic process	13	0.0166667	0.483695	1
GO:0019538	protein metabolic process	3958	0.025	0.484622	1
GO:0006563	L-serine metabolic process	14	0.0916667	0.48625	1
GO:0005986	sucrose biosynthetic process	22	0.108333	0.48625	1
GO:0007186	G-protein coupled receptor protein signaling pathway	20	0.05	0.487024	1
GO:0006740	NADPH regeneration	29	0.05	0.487222	1
GO:0006355	regulation of transcription, DNA-dependent	931	0.0166667	0.488142	1
GO:0006091	generation of precursor metabolites and energy	269	0.0333333	0.490676	1
GO:0009266	response to temperature stimulus	328	0.025	0.495273	1
GO:0009738	abscisic acid mediated signaling	61	0.0166667	0.496479	1
GO:0009644	response to high light intensity	40	0.0333333	0.49939	1
GO:0034470	ncRNA processing	129	0.00833333	0.500614	1
GO:0048646	anatomical structure formation	45	0.00833333	0.503762	1
GO:0046352	disaccharide catabolic process	38	0.0666667	0.503762	1
GO:0009067	aspartate family amino acid biosynthetic process	33	0.108333	0.503762	1
GO:0008033	tRNA processing	31	0.0166667	0.505919	1
GO:0006364	rRNA processing	97	0.025	0.505919	1
GO:0016072	rRNA metabolic process	97	0.025	0.505919	1
GO:0006805	xenobiotic metabolic process	8	0.116667	0.505919	1
GO:0009410	response to xenobiotic stimulus	8	0.116667	0.505919	1
GO:0010118	stomatal movement	39	0.0166667	0.508147	1
GO:0022402	cell cycle process	113	0.0333333	0.508147	1
GO:0034404	nucleobase, nucleoside and nucleotide biosynthetic process	13	0.0916667	0.508702	1
GO:0046112	nucleobase biosynthetic process	12	0.0916667	0.508702	1
GO:0044273	sulfur compound catabolic process	4	0.0166667	0.510593	1
GO:0017145	stem cell division	2	0.0166667	0.510593	1
GO:0042371	vitamin K biosynthetic process	7	0.00833333	0.510593	1
GO:0042373	vitamin K metabolic process	7	0.00833333	0.510593	1
GO:0006901	vesicle coating	14	0.025	0.510593	1
GO:0048268	clathrin coat assembly	14	0.025	0.510593	1
GO:0046835	carbohydrate phosphorylation	3	0.025	0.510593	1
GO:0007131	meiotic recombination	15	0.525	0.510593	1
GO:0010255	glucose mediated signaling	5	0.0333333	0.510593	1
GO:0015749	monosaccharide transport	8	0.125	0.510593	1
GO:0010216	maintenance of DNA methylation	6	0.216667	0.510593	1
GO:0032350	regulation of hormone metabolic process	4	0.025	0.510593	1
GO:0010289	homogalacturonan biosynthetic process	3	0.0666667	0.510593	1
GO:0042196	chlorinated hydrocarbon metabolic process	2	0.1	0.510593	1
GO:0042197	halogenated hydrocarbon metabolic process	2	0.1	0.510593	1
GO:0042205	chlorinated hydrocarbon catabolic process	2	0.1	0.510593	1
GO:0042206	halogenated hydrocarbon catabolic process	2	0.1	0.510593	1
GO:0015780	nucleotide-sugar transport	6	0.0583333	0.510593	1
GO:0008617	guanosine metabolic process	5	0.0666667	0.510593	1
GO:0032880	regulation of protein localization	5	0.0666667	0.510593	1
GO:0032269	negative regulation of cellular protein metabolic process	5	0.225	0.510593	1
GO:0051248	negative regulation of protein metabolic process	5	0.225	0.510593	1
GO:0006995	cellular response to nitrogen starvation	6	0.2	0.510593	1
GO:0043562	cellular response to nitrogen levels	6	0.2	0.510593	1
GO:0015837	amine transport	64	0.00833333	0.511678	1
GO:0009059	macromolecule biosynthetic process	3694	0.025	0.513375	1
GO:0044272	sulfur compound biosynthetic process	33	0.0166667	0.513929	1
GO:0006869	lipid transport	136	0.025	0.515108	1
GO:0009743	response to carbohydrate stimulus	84	0.0333333	0.51933	1
GO:0031347	regulation of defense response	53	0.025	0.52386	1
GO:0044247	cellular polysaccharide catabolic process	19	0.0166667	0.525188	1
GO:0006904	vesicle docking during exocytosis	29	0.00833333	0.525188	1
GO:0016070	RNA metabolic process	1427	0.025	0.530056	1
GO:0032318	regulation of Ras GTPase activity	37	0.0416667	0.531158	1
GO:0043087	regulation of GTPase activity	37	0.0416667	0.531158	1
GO:0051336	regulation of hydrolase activity	38	0.0416667	0.531158	1
GO:0006595	polyamine metabolic process	12	0.0166667	0.5329	1
GO:0006787	porphyrin catabolic process	11	0.0166667	0.5329	1
GO:0033015	tetrapyrrole catabolic process	11	0.0166667	0.5329	1
GO:0009226	nucleotide-sugar biosynthetic process	11	0.025	0.5329	1
GO:0003008	system process	15	0.0416667	0.5329	1
GO:0007600	sensory perception	15	0.0416667	0.5329	1
GO:0007601	visual perception	15	0.0416667	0.5329	1
GO:0007602	phototransduction	15	0.0416667	0.5329	1
GO:0009583	detection of light stimulus	15	0.0416667	0.5329	1
GO:0009584	detection of visible light	15	0.0416667	0.5329	1
GO:0009585	red, far-red light phototransduction	15	0.0416667	0.5329	1
GO:0050877	neurological system process	15	0.0416667	0.5329	1
GO:0050906	detection of stimulus involved in sensory perception	15	0.0416667	0.5329	1
GO:0050908	detection of light stimulus involved in visual perception	15	0.0416667	0.5329	1
GO:0050953	sensory perception of light stimulus	15	0.0416667	0.5329	1
GO:0050962	detection of light stimulus involved in sensory perception	15	0.0416667	0.5329	1
GO:0042631	cellular response to water deprivation	5	0.133333	0.5329	1
GO:0009734	auxin mediated signaling pathway	28	0.075	0.53648	1
GO:0048731	system development	602	0.025	0.539513	1
GO:0009415	response to water	142	0.0166667	0.540537	1
GO:0040007	growth	257	0.025	0.543016	1
GO:0003002	regionalization	82	0.00833333	0.543643	1
GO:0035295	tube development	35	0.125	0.544034	1
GO:0048868	pollen tube development	35	0.125	0.544034	1
GO:0006739	NADP metabolic process	31	0.05	0.545425	1
GO:0016051	carbohydrate biosynthetic process	258	0.0416667	0.547342	1
GO:0005975	carbohydrate metabolic process	764	0.0333333	0.547806	1
GO:0006733	oxidoreduction coenzyme metabolic process	47	0.0416667	0.547866	1
GO:0042549	photosystem II stabilization	5	0.0166667	0.547952	1
GO:0009311	oligosaccharide metabolic process	8	0.0333333	0.547952	1
GO:0010253	UDP-rhamnose biosynthetic process	4	0.0333333	0.547952	1
GO:0033478	UDP-rhamnose metabolic process	4	0.0333333	0.547952	1
GO:0009902	chloroplast relocation	6	0.05	0.547952	1
GO:0051644	plastid localization	6	0.05	0.547952	1
GO:0051656	establishment of organelle localization	7	0.05	0.547952	1
GO:0051667	establishment of plastid localization	6	0.05	0.547952	1
GO:0045489	pectin biosynthetic process	9	0.0666667	0.547952	1
GO:0006122	mitochondrial electron transport, ubiquinol to cytochrome c	6	0.108333	0.547952	1
GO:0007127	meiosis I	18	0.783333	0.547952	1
GO:0015988	energy coupled proton transport, against electrochemical gradient	5	0.025	0.547952	1
GO:0030041	actin filament polymerization	7	0.275	0.547952	1
GO:0019722	calcium-mediated signaling	13	0.441667	0.547952	1
GO:0006885	regulation of pH	6	0.2	0.547952	1
GO:0015743	malate transport	5	0.2	0.547952	1
GO:0006821	chloride transport	6	0.758333	0.547952	1
GO:0006752	group transfer coenzyme metabolic process	33	0.0416667	0.552425	1
GO:0006351	transcription, DNA-dependent	964	0.0166667	0.554841	1
GO:0032774	RNA biosynthetic process	965	0.0166667	0.554841	1
GO:0006220	pyrimidine nucleotide metabolic process	16	0.175	0.556269	1
GO:0010374	stomatal complex development	24	0.0916667	0.556269	1
GO:0010075	regulation of meristem growth	14	0.00833333	0.556269	1
GO:0006401	RNA catabolic process	11	0.025	0.556269	1
GO:0006281	DNA repair	144	0.00833333	0.559079	1
GO:0010017	red or far red light signaling pathway	26	0.0333333	0.562436	1
GO:0034600	macromolecular complex organization	304	0.0333333	0.56342	1
GO:0016049	cell growth	215	0.025	0.563634	1
GO:0002682	regulation of immune system process	36	0.0583333	0.568074	1
GO:0005985	sucrose metabolic process	35	0.0833333	0.568074	1
GO:0051704	multi-organism process	598	0.025	0.577941	1
GO:0009749	response to glucose stimulus	13	0.0166667	0.578792	1
GO:0006144	purine base metabolic process	15	0.108333	0.578792	1
GO:0031328	positive regulation of cellular biosynthetic process	9	0.05	0.578792	1
GO:0009690	cytokinin metabolic process	21	0.175	0.578792	1
GO:0006071	glycerol metabolic process	41	0.00833333	0.580378	1
GO:0007389	pattern specification process	110	0.00833333	0.581101	1
GO:0010338	leaf formation	3	0.0166667	0.58246	1
GO:0042732	D-xylose metabolic process	5	0.0166667	0.58246	1
GO:0046185	aldehyde catabolic process	10	0.025	0.58246	1
GO:0019305	dTDP-rhamnose biosynthetic process	4	0.0416667	0.58246	1
GO:0046383	dTDP-rhamnose metabolic process	4	0.0416667	0.58246	1
GO:0010204	defense response signaling pathway, resistance gene-independent	8	0.0166667	0.58246	1
GO:0010161	red light signaling pathway	6	0.025	0.58246	1
GO:0009220	pyrimidine ribonucleotide biosynthetic process	6	0.35	0.58246	1
GO:0010236	plastoquinone biosynthetic process	4	0.0416667	0.58246	1
GO:0009900	dehiscence	10	0.108333	0.58246	1
GO:0030148	sphingolipid biosynthetic process	5	0.308333	0.58246	1
GO:0022613	ribonucleoprotein complex biogenesis and assembly	287	0.0333333	0.59368	1
GO:0006325	establishment and/or maintenance of chromatin architecture	147	0.0333333	0.594621	1
GO:0009767	photosynthetic electron transport chain	25	0.025	0.597847	1
GO:0006952	defense response	654	0.025	0.598638	1
GO:0000741	karyogamy	20	0.133333	0.600463	1
GO:0009559	embryo sac central cell differentiation	20	0.133333	0.600463	1
GO:0010197	polar nucleus fusion	20	0.133333	0.600463	1
GO:0048284	organelle fusion	20	0.133333	0.600463	1
GO:0035266	meristem growth	15	0.00833333	0.600463	1
GO:0046686	response to cadmium ion	47	0.0166667	0.601367	1
GO:0006753	nucleoside phosphate metabolic process	136	0.0333333	0.605253	1
GO:0009117	nucleotide metabolic process	136	0.0333333	0.605253	1
GO:0005996	monosaccharide metabolic process	151	0.0333333	0.608957	1
GO:0006090	pyruvate metabolic process	26	0.0333333	0.61312	1
GO:0009768	photosynthesis, light harvesting in photosystem I	5	0.00833333	0.614335	1
GO:0010386	lateral root primordium development	6	0.00833333	0.614335	1
GO:0032392	DNA geometric change	7	0.00833333	0.614335	1
GO:0032508	DNA duplex unwinding	7	0.00833333	0.614335	1
GO:0046677	response to antibiotic	4	0.00833333	0.614335	1
GO:0046688	response to copper ion	11	0.0166667	0.614335	1
GO:0006890	retrograde vesicle-mediated transport, Golgi to ER	5	0.025	0.614335	1
GO:0000085	G2 phase of mitotic cell cycle	4	0.05	0.614335	1
GO:0051319	G2 phase	4	0.05	0.614335	1
GO:0005513	detection of calcium ion	7	0.241667	0.614335	1
GO:0009262	deoxyribonucleotide metabolic process	8	0.141667	0.614335	1
GO:0042744	hydrogen peroxide catabolic process	6	0.125	0.614335	1
GO:0045038	protein import into chloroplast thylakoid membrane	5	0.166667	0.614335	1
GO:0007267	cell-cell signaling	42	0.108333	0.614335	1
GO:0009969	xyloglucan biosynthetic process	3	0.075	0.614335	1
GO:0006370	mRNA capping	5	0.00833333	0.614335	1
GO:0009452	RNA capping	5	0.00833333	0.614335	1
GO:0051493	regulation of cytoskeleton organization and biogenesis	10	0.0583333	0.614335	1
GO:0009970	cellular response to sulfate starvation	8	0.175	0.614335	1
GO:0010564	regulation of cell cycle process	10	0.133333	0.614335	1
GO:0006835	dicarboxylic acid transport	6	0.2	0.614335	1
GO:0009888	tissue development	259	0.0333333	0.615454	1
GO:0006094	gluconeogenesis	11	0.0166667	0.621281	1
GO:0016226	iron-sulfur cluster assembly	19	0.0583333	0.621281	1
GO:0031163	metallo-sulfur cluster assembly	19	0.0583333	0.621281	1
GO:0042743	hydrogen peroxide metabolic process	13	0.075	0.621281	1
GO:0006769	nicotinamide metabolic process	36	0.05	0.626261	1
GO:0048589	developmental growth	64	0.05	0.626416	1
GO:0048527	lateral root development	40	0.0166667	0.62747	1
GO:0019319	hexose biosynthetic process	25	0.0166667	0.62747	1
GO:0019684	photosynthesis, light reaction	73	0.025	0.628754	1
GO:0015976	carbon utilization	25	0.0916667	0.631324	1
GO:0009414	response to water deprivation	133	0.0166667	0.633934	1
GO:0048513	organ development	601	0.025	0.637518	1
GO:0048638	regulation of developmental growth	16	0.00833333	0.64125	1
GO:0015977	carbon utilization by fixation of carbon dioxide	19	0.025	0.64125	1
GO:0046916	cellular transition metal ion homeostasis	1	0.00833333	0.643777	1
GO:0055076	transition metal ion homeostasis	1	0.00833333	0.643777	1
GO:0045488	pectin metabolic process	12	0.0166667	0.643777	1
GO:0006566	threonine metabolic process	8	0.025	0.643777	1
GO:0006354	RNA elongation	8	0.0333333	0.643777	1
GO:0031399	regulation of protein modification process	6	0.0166667	0.643777	1
GO:0006916	anti-apoptosis	6	0.025	0.643777	1
GO:0043066	negative regulation of apoptosis	6	0.025	0.643777	1
GO:0006289	nucleotide-excision repair	9	0.0416667	0.643777	1
GO:0050826	response to freezing	4	0.0833333	0.643777	1
GO:0010413	glucuronoxylan metabolic process	5	0.05	0.643777	1
GO:0010417	glucuronoxylan biosynthetic process	5	0.05	0.643777	1
GO:0008154	actin polymerization and/or depolymerization	11	0.275	0.643777	1
GO:0008361	regulation of cell size	220	0.025	0.646137	1
GO:0009081	branched chain family amino acid metabolic process	27	0.075	0.64732	1
GO:0009798	axis specification	36	0.025	0.64732	1
GO:0019751	polyol metabolic process	51	0.00833333	0.655131	1
GO:0009853	photorespiration	31	0.108333	0.655131	1
GO:0015849	organic acid transport	71	0.025	0.658897	1
GO:0046942	carboxylic acid transport	71	0.025	0.658897	1
GO:0006865	amino acid transport	63	0.0166667	0.660375	1
GO:0009582	detection of abiotic stimulus	19	0.0333333	0.660378	1
GO:0006012	galactose metabolic process	16	0.05	0.660378	1
GO:0008654	phospholipid biosynthetic process	47	0.0916667	0.662816	1
GO:0009861	jasmonic acid and ethylene-dependent systemic resistance	33	0.0333333	0.667393	1
GO:0007398	ectoderm development	124	0.025	0.667422	1
GO:0008544	epidermis development	124	0.025	0.667422	1
GO:0009913	epidermal cell differentiation	124	0.025	0.667422	1
GO:0048729	tissue morphogenesis	124	0.025	0.667422	1
GO:0048730	epidermis morphogenesis	124	0.025	0.667422	1
GO:0042546	cell wall biogenesis	80	0.0833333	0.66782	1
GO:0019321	pentose metabolic process	45	0.05	0.669046	1
GO:0055086	nucleobase, nucleoside and nucleotide metabolic process	173	0.0333333	0.669932	1
GO:0007166	cell surface receptor linked signal transduction	154	0.075	0.670411	1
GO:0009915	phloem loading	3	0.00833333	0.670973	1
GO:0045010	actin nucleation	7	0.0166667	0.670973	1
GO:0048829	root cap development	4	0.0666667	0.670973	1
GO:0006900	membrane budding	17	0.0583333	0.670973	1
GO:0016050	vesicle organization and biogenesis	17	0.0583333	0.670973	1
GO:0006613	cotranslational protein targeting to membrane	8	0.0666667	0.670973	1
GO:0006614	SRP-dependent cotranslational protein targeting to membrane	8	0.0666667	0.670973	1
GO:0010044	response to aluminum ion	9	0.0916667	0.670973	1
GO:0006367	transcription initiation from RNA polymerase II promoter	9	0.0166667	0.670973	1
GO:0042278	purine nucleoside metabolic process	7	0.025	0.670973	1
GO:0046128	purine ribonucleoside metabolic process	7	0.025	0.670973	1
GO:0009963	positive regulation of flavonoid biosynthetic process	5	0.05	0.670973	1
GO:0006015	5-phosphoribose 1-diphosphate biosynthetic process	5	0.15	0.670973	1
GO:0019302	D-ribose biosynthetic process	5	0.15	0.670973	1
GO:0019693	ribose phosphate metabolic process	5	0.15	0.670973	1
GO:0046390	ribose phosphate biosynthetic process	5	0.15	0.670973	1
GO:0046391	5-phosphoribose 1-diphosphate metabolic process	5	0.15	0.670973	1
GO:0030004	cellular monovalent inorganic cation homeostasis	7	0.133333	0.670973	1
GO:0046364	monosaccharide biosynthetic process	34	0.025	0.675035	1
GO:0006259	DNA metabolic process	312	0.0333333	0.675354	1
GO:0042752	regulation of circadian rhythm	15	0.0166667	0.678677	1
GO:0009581	detection of external stimulus	25	0.0333333	0.678677	1
GO:0009638	phototropism	13	0.0416667	0.678677	1
GO:0032313	regulation of Rab GTPase activity	23	0.0583333	0.678677	1
GO:0032482	Rab protein signal transduction	23	0.0583333	0.678677	1
GO:0032483	regulation of Rab protein signal transduction	23	0.0583333	0.678677	1
GO:0015985	energy coupled proton transport, down electrochemical gradient	33	0.0166667	0.681375	1
GO:0015986	ATP synthesis coupled proton transport	33	0.0166667	0.681375	1
GO:0019953	sexual reproduction	57	0.108333	0.681375	1
GO:0006974	response to DNA damage stimulus	154	0.0166667	0.683887	1
GO:0009451	RNA modification	108	0.00833333	0.692304	1
GO:0009932	cell tip growth	53	0.108333	0.692304	1
GO:0009817	defense response to fungus, incompatible interaction	33	0.0416667	0.696093	1
GO:0010304	PSII associated light-harvesting complex II catabolic process	6	0.0166667	0.696093	1
GO:0051789	response to protein stimulus	8	0.0666667	0.696093	1
GO:0006771	riboflavin metabolic process	10	0.0916667	0.696093	1
GO:0009231	riboflavin biosynthetic process	10	0.0916667	0.696093	1
GO:0042726	riboflavin and derivative metabolic process	10	0.0916667	0.696093	1
GO:0042727	riboflavin and derivative biosynthetic process	10	0.0916667	0.696093	1
GO:0019430	removal of superoxide radicals	10	0.0166667	0.696093	1
GO:0015936	coenzyme A metabolic process	7	0.541667	0.696093	1
GO:0015937	coenzyme A biosynthetic process	7	0.541667	0.696093	1
GO:0010158	abaxial cell fate specification	7	0.166667	0.696093	1
GO:0009875	pollen-pistil interaction	39	0.075	0.696162	1
GO:0048528	post-embryonic root development	50	0.00833333	0.697771	1
GO:0007049	cell cycle	208	0.0333333	0.698843	1
GO:0016192	vesicle-mediated transport	184	0.0166667	0.701236	1
GO:0006754	ATP biosynthetic process	34	0.0166667	0.706185	1
GO:0046034	ATP metabolic process	34	0.0166667	0.706185	1
GO:0009553	embryo sac development	76	0.0333333	0.706185	1
GO:0007167	enzyme linked receptor protein signaling pathway	130	0.075	0.708402	1
GO:0007169	transmembrane receptor protein tyrosine kinase signaling pathway	130	0.075	0.708402	1
GO:0030705	cytoskeleton-dependent intracellular transport	68	0.0333333	0.708718	1
GO:0010099	regulation of photomorphogenesis	11	0.025	0.712851	1
GO:0051325	interphase	16	0.05	0.712851	1
GO:0051329	interphase of mitotic cell cycle	16	0.05	0.712851	1
GO:0009908	flower development	241	0.0166667	0.717373	1
GO:0009624	response to nematode	53	0.05	0.718051	1
GO:0051276	chromosome organization and biogenesis	178	0.0333333	0.718396	1
GO:0009720	detection of hormone stimulus	6	0.00833333	0.719295	1
GO:0009726	detection of endogenous stimulus	6	0.00833333	0.719295	1
GO:0015914	phospholipid transport	12	0.025	0.719295	1
GO:0009773	photosynthetic electron transport in photosystem I	7	0.0333333	0.719295	1
GO:0045047	protein targeting to ER	9	0.0583333	0.719295	1
GO:0000038	very-long-chain fatty acid metabolic process	16	0.1	0.719295	1
GO:0019288	isopentenyl diphosphate biosynthetic process, mevalonate-independent pathway	7	0.458333	0.719295	1
GO:0007059	chromosome segregation	15	0.05	0.719295	1
GO:0010359	regulation of anion channel activity	5	0.0416667	0.719295	1
GO:0022898	regulation of transmembrane transporter activity	5	0.0416667	0.719295	1
GO:0032409	regulation of transporter activity	5	0.0416667	0.719295	1
GO:0032412	regulation of ion transmembrane transporter activity	5	0.0416667	0.719295	1
GO:0010252	auxin homeostasis	14	0.0416667	0.719295	1
GO:0002252	immune effector process	17	0.05	0.719803	1
GO:0051607	defense response to virus	17	0.05	0.719803	1
GO:0016071	mRNA metabolic process	123	0.025	0.720476	1
GO:0048193	Golgi vesicle transport	55	0.0333333	0.722238	1
GO:0051301	cell division	71	0.0333333	0.725899	1
GO:0009860	pollen tube growth	30	0.125	0.728764	1
GO:0051606	detection of stimulus	39	0.00833333	0.729559	1
GO:0008283	cell proliferation	45	0.0166667	0.729559	1
GO:0009199	ribonucleoside triphosphate metabolic process	37	0.0166667	0.740712	1
GO:0009201	ribonucleoside triphosphate biosynthetic process	37	0.0166667	0.740712	1
GO:0009205	purine ribonucleoside triphosphate metabolic process	37	0.0166667	0.740712	1
GO:0009206	purine ribonucleoside triphosphate biosynthetic process	37	0.0166667	0.740712	1
GO:0006505	GPI anchor metabolic process	16	0.108333	0.740727	1
GO:0043069	negative regulation of programmed cell death	10	0.025	0.740727	1
GO:0009119	ribonucleoside metabolic process	16	0.025	0.740727	1
GO:0009682	induced systemic resistance	12	0.0666667	0.740727	1
GO:0009864	induced systemic resistance, jasmonic acid mediated signaling pathway	7	0.0666667	0.740727	1
GO:0015692	lead ion transport	4	0.466667	0.740727	1
GO:0006997	nuclear organization and biogenesis	26	0.175	0.743921	1
GO:0009070	serine family amino acid biosynthetic process	19	0.0166667	0.743921	1
GO:0006888	ER to Golgi vesicle-mediated transport	19	0.0416667	0.743921	1
GO:0006014	D-ribose metabolic process	20	0.125	0.745349	1
GO:0006413	translational initiation	79	0.0416667	0.746213	1
GO:0006820	anion transport	57	0.125	0.751512	1
GO:0043412	biopolymer modification	1800	0.0333333	0.757587	1
GO:0007126	meiosis	59	0.1	0.758345	1
GO:0051321	meiotic cell cycle	60	0.1	0.758345	1
GO:0051327	M phase of meiotic cell cycle	59	0.1	0.758345	1
GO:0009642	response to light intensity	59	0.0333333	0.759865	1
GO:0009593	detection of chemical stimulus	8	0.0916667	0.760523	1
GO:0008614	pyridoxine metabolic process	7	0.116667	0.760523	1
GO:0008615	pyridoxine biosynthetic process	7	0.116667	0.760523	1
GO:0042816	vitamin B6 metabolic process	8	0.116667	0.760523	1
GO:0042819	vitamin B6 biosynthetic process	8	0.116667	0.760523	1
GO:0006874	cellular calcium ion homeostasis	23	0.0916667	0.760523	1
GO:0055074	calcium ion homeostasis	23	0.0916667	0.760523	1
GO:0006020	inositol metabolic process	9	0.125	0.760523	1
GO:0007015	actin filament organization	12	0.0416667	0.760523	1
GO:0006817	phosphate transport	14	0.0916667	0.760523	1
GO:0019322	pentose biosynthetic process	9	0.15	0.760523	1
GO:0055067	monovalent inorganic cation homeostasis	11	0.141667	0.760523	1
GO:0016043	cellular component organization and biogenesis	1522	0.025	0.761491	1
GO:0006730	one-carbon compound metabolic process	90	0.0333333	0.761736	1
GO:0009144	purine nucleoside triphosphate metabolic process	39	0.0166667	0.761962	1
GO:0009145	purine nucleoside triphosphate biosynthetic process	39	0.0166667	0.761962	1
GO:0043414	biopolymer methylation	56	0.0416667	0.761962	1
GO:0019362	pyridine nucleotide metabolic process	40	0.0416667	0.768502	1
GO:0015698	inorganic anion transport	39	0.15	0.768999	1
GO:0016109	tetraterpenoid biosynthetic process	22	0.025	0.77206	1
GO:0016117	carotenoid biosynthetic process	22	0.025	0.77206	1
GO:0032259	methylation	57	0.0416667	0.772067	1
GO:0010025	wax biosynthetic process	32	0.0166667	0.778808	1
GO:0010166	wax metabolic process	34	0.0166667	0.778808	1
GO:0009959	negative gravitropism	10	0.025	0.778808	1
GO:0006476	protein amino acid deacetylation	12	0.00833333	0.778808	1
GO:0016575	histone deacetylation	12	0.00833333	0.778808	1
GO:0001522	pseudouridine synthesis	17	0.0333333	0.778808	1
GO:0009958	positive gravitropism	10	0.025	0.778808	1
GO:0006665	sphingolipid metabolic process	10	0.15	0.778808	1
GO:0016925	protein sumoylation	8	0.025	0.778808	1
GO:0065003	macromolecular complex assembly	288	0.0333333	0.78215	1
GO:0009259	ribonucleotide metabolic process	65	0.025	0.783268	1
GO:0009736	cytokinin mediated signaling	40	0.025	0.78509	1
GO:0009744	response to sucrose stimulus	40	0.05	0.786217	1
GO:0034285	response to disaccharide stimulus	40	0.05	0.786217	1
GO:0009141	nucleoside triphosphate metabolic process	41	0.0166667	0.791259	1
GO:0009142	nucleoside triphosphate biosynthetic process	41	0.0166667	0.791259	1
GO:0046467	membrane lipid biosynthetic process	61	0.0916667	0.791259	1
GO:0008272	sulfate transport	11	0.366667	0.795697	1
GO:0046474	glycerophospholipid biosynthetic process	24	0.141667	0.795697	1
GO:0009240	isopentenyl diphosphate biosynthetic process	9	0.275	0.795697	1
GO:0046490	isopentenyl diphosphate metabolic process	9	0.275	0.795697	1
GO:0006397	mRNA processing	79	0.0333333	0.797898	1
GO:0016567	protein ubiquitination	92	0.0666667	0.798006	1
GO:0010114	response to red light	36	0.025	0.800358	1
GO:0046165	alcohol biosynthetic process	55	0.0166667	0.802859	1
GO:0009887	organ morphogenesis	191	0.0166667	0.803831	1
GO:0016044	membrane organization and biogenesis	81	0.0416667	0.804188	1
GO:0009648	photoperiodism	23	0.0916667	0.810901	1
GO:0015031	protein transport	359	0.025	0.810945	1
GO:0045184	establishment of protein localization	359	0.025	0.810945	1
GO:0008104	protein localization	375	0.025	0.811009	1
GO:0006556	S-adenosylmethionine biosynthetic process	4	0.0166667	0.811298	1
GO:0009396	folic acid and derivative biosynthetic process	11	0.0333333	0.811298	1
GO:0033043	regulation of organelle organization and biogenesis	17	0.0666667	0.811298	1
GO:0016998	cell wall catabolic process	23	0.2	0.811298	1
GO:0009260	ribonucleotide biosynthetic process	55	0.025	0.814153	1
GO:0022618	ribonucleoprotein complex assembly	87	0.0416667	0.816992	1
GO:0006464	protein modification process	1670	0.0333333	0.819111	1
GO:0009787	regulation of abscisic acid mediated signaling	29	0.025	0.820314	1
GO:0009165	nucleotide biosynthetic process	83	0.025	0.822378	1
GO:0010410	hemicellulose metabolic process	8	0.00833333	0.825707	1
GO:0045491	xylan metabolic process	8	0.00833333	0.825707	1
GO:0010100	negative regulation of photomorphogenesis	7	0.025	0.825707	1
GO:0005988	lactose metabolic process	18	0.05	0.825707	1
GO:0005990	lactose catabolic process	18	0.05	0.825707	1
GO:0031407	oxylipin metabolic process	24	0.0333333	0.834576	1
GO:0031408	oxylipin biosynthetic process	24	0.0333333	0.834576	1
GO:0000097	sulfur amino acid biosynthetic process	25	0.0166667	0.837943	1
GO:0006612	protein targeting to membrane	13	0.0416667	0.839016	1
GO:0019253	reductive pentose-phosphate cycle	11	0.0583333	0.839016	1
GO:0009735	response to cytokinin stimulus	78	0.025	0.839975	1
GO:0009692	ethylene metabolic process	21	0.0333333	0.840832	1
GO:0009693	ethylene biosynthetic process	21	0.0333333	0.840832	1
GO:0043450	alkene biosynthetic process	21	0.0333333	0.840832	1
GO:0051128	regulation of cellular component organization and biogenesis	29	0.108333	0.840832	1
GO:0022900	electron transport chain	51	0.025	0.841122	1
GO:0055114	oxidation reduction	51	0.025	0.841122	1
GO:0033036	macromolecule localization	384	0.025	0.849287	1
GO:0048444	floral organ morphogenesis	27	0.0166667	0.850272	1
GO:0046500	S-adenosylmethionine metabolic process	5	0.0166667	0.85131	1
GO:0010207	photosystem II assembly	11	0.025	0.85131	1
GO:0019685	photosynthesis, dark reaction	12	0.0583333	0.85131	1
GO:0006119	oxidative phosphorylation	57	0.0166667	0.853121	1
GO:0042545	cell wall modification	106	0.025	0.853121	1
GO:0032446	protein modification by small protein conjugation	102	0.025	0.853268	1
GO:0010228	vegetative to reproductive phase transition	30	0.141667	0.854057	1
GO:0009832	plant-type cell wall biogenesis	52	0.0916667	0.854537	1
GO:0016568	chromatin modification	75	0.025	0.85995	1
GO:0010383	cell wall polysaccharide metabolic process	10	0.00833333	0.862665	1
GO:0010286	heat acclimation	14	0.025	0.862665	1
GO:0033205	cytokinesis during cell cycle	20	0.158333	0.862665	1
GO:0009152	purine ribonucleotide biosynthetic process	52	0.025	0.865355	1
GO:0006461	protein complex assembly	112	0.0333333	0.867066	1
GO:0009653	anatomical structure morphogenesis	361	0.0166667	0.867082	1
GO:0000910	cytokinesis	37	0.0916667	0.867635	1
GO:0009834	plant-type secondary cell wall biogenesis	16	0.0916667	0.873153	1
GO:0006796	phosphate metabolic process	1076	0.025	0.87317	1
GO:0005984	disaccharide metabolic process	78	0.0833333	0.875223	1
GO:0010382	cell wall metabolic process	33	0.0166667	0.875604	1
GO:0010073	meristem maintenance	35	0.0333333	0.875604	1
GO:0009150	purine ribonucleotide metabolic process	54	0.025	0.876719	1
GO:0006793	phosphorus metabolic process	1078	0.025	0.877966	1
GO:0006399	tRNA metabolic process	98	0.0333333	0.879979	1
GO:0048507	meristem development	101	0.00833333	0.880663	1
GO:0006366	transcription from RNA polymerase II promoter	17	0.0166667	0.88284	1
GO:0009827	plant-type cell wall modification	40	0.025	0.883129	1
GO:0006875	cellular metal ion homeostasis	37	0.0166667	0.883129	1
GO:0055065	metal ion homeostasis	37	0.0166667	0.883129	1
GO:0051649	establishment of localization in cell	478	0.025	0.885615	1
GO:0046351	disaccharide biosynthetic process	43	0.125	0.888344	1
GO:0009965	leaf morphogenesis	111	0.025	0.889254	1
GO:0048573	photoperiodism, flowering	19	0.0833333	0.89023	1
GO:0006644	phospholipid metabolic process	75	0.0166667	0.891678	1
GO:0000059	protein import into nucleus, docking	13	0.00833333	0.891788	1
GO:0009688	abscisic acid biosynthetic process	14	0.0666667	0.891788	1
GO:0043289	apocarotenoid biosynthetic process	14	0.0666667	0.891788	1
GO:0009741	response to brassinosteroid stimulus	31	0.0333333	0.894269	1
GO:0048481	ovule development	31	0.0166667	0.896929	1
GO:0000398	nuclear mRNA splicing, via spliceosome	43	0.0166667	0.896929	1
GO:0007047	cell wall organization and biogenesis	239	0.025	0.898283	1
GO:0045229	external encapsulating structure organization and biogenesis	243	0.025	0.901047	1
GO:0009615	response to virus	41	0.05	0.901872	1
GO:0009637	response to blue light	25	0.0333333	0.903244	1
GO:0043449	alkene metabolic process	23	0.025	0.903244	1
GO:0051641	cellular localization	490	0.025	0.904258	1
GO:0030036	actin cytoskeleton organization and biogenesis	53	0.00833333	0.905276	1
GO:0051726	regulation of cell cycle	94	0.0333333	0.906022	1
GO:0009408	response to heat	107	0.0416667	0.908444	1
GO:0009694	jasmonic acid metabolic process	23	0.0333333	0.910265	1
GO:0009695	jasmonic acid biosynthetic process	23	0.0333333	0.910265	1
GO:0006414	translational elongation	722	0.0166667	0.910381	1
GO:0006650	glycerophospholipid metabolic process	44	0.025	0.914805	1
GO:0000375	RNA splicing, via transesterification reactions	44	0.0166667	0.914805	1
GO:0000377	RNA splicing, via transesterification reactions with bulged adenosine as nucleophile	44	0.0166667	0.914805	1
GO:0006605	protein targeting	119	0.025	0.916781	1
GO:0046907	intracellular transport	429	0.0333333	0.919242	1
GO:0015893	drug transport	66	0.0916667	0.919848	1
GO:0042775	organelle ATP synthesis coupled electron transport	22	0.0416667	0.921249	1
GO:0031668	cellular response to extracellular stimulus	59	0.0666667	0.923731	1
GO:0043687	post-translational protein modification	1175	0.0333333	0.925738	1
GO:0048645	organ formation	29	0.00833333	0.927264	1
GO:0042493	response to drug	67	0.0833333	0.928393	1
GO:0006163	purine nucleotide metabolic process	59	0.025	0.929048	1
GO:0006164	purine nucleotide biosynthetic process	59	0.025	0.929048	1
GO:0009850	auxin metabolic process	42	0.0583333	0.929736	1
GO:0006486	protein amino acid glycosylation	52	0.00833333	0.932343	1
GO:0009101	glycoprotein biosynthetic process	52	0.00833333	0.932343	1
GO:0043413	biopolymer glycosylation	52	0.00833333	0.932343	1
GO:0009991	response to extracellular stimulus	69	0.075	0.932354	1
GO:0042773	ATP synthesis coupled electron transport	24	0.05	0.93282	1
GO:0006412	translation	1291	0.025	0.934729	1
GO:0048467	gynoecium development	50	0.00833333	0.936092	1
GO:0009664	plant-type cell wall organization and biogenesis	115	0.0416667	0.939823	1
GO:0006418	tRNA aminoacylation for protein translation	67	0.0333333	0.941108	1
GO:0043038	amino acid activation	67	0.0333333	0.941108	1
GO:0043039	tRNA aminoacylation	67	0.0333333	0.941108	1
GO:0051716	cellular response to stimulus	61	0.0833333	0.941108	1
GO:0042445	hormone metabolic process	83	0.0416667	0.941461	1
GO:0022904	respiratory electron transport chain	26	0.0583333	0.942692	1
GO:0030154	cell differentiation	250	0.0333333	0.943751	1
GO:0009269	response to desiccation	18	0.0166667	0.947069	1
GO:0045595	regulation of cell differentiation	27	0.00833333	0.947069	1
GO:0017038	protein import	54	0.0333333	0.949718	1
GO:0048366	leaf development	175	0.00833333	0.950664	1
GO:0006643	membrane lipid metabolic process	94	0.025	0.951882	1
GO:0031667	response to nutrient levels	58	0.0666667	0.952114	1
GO:0031669	cellular response to nutrient levels	48	0.0666667	0.952488	1
GO:0042446	hormone biosynthetic process	48	0.0333333	0.952488	1
GO:0048437	floral organ development	99	0.025	0.956873	1
GO:0048440	carpel development	46	0.00833333	0.958363	1
GO:0009933	meristem organization	39	0.025	0.958363	1
GO:0048229	gametophyte development	137	0.025	0.958557	1
GO:0048827	phyllome development	182	0.00833333	0.958897	1
GO:0009100	glycoprotein metabolic process	57	0.00833333	0.959838	1
GO:0048569	post-embryonic organ development	100	0.025	0.960756	1
GO:0009225	nucleotide-sugar metabolic process	29	0.025	0.961033	1
GO:0006855	multidrug transport	63	0.1	0.961033	1
GO:0048443	stamen development	31	0.1	0.961483	1
GO:0048466	androecium development	31	0.1	0.961483	1
GO:0006260	DNA replication	117	0.0333333	0.964319	1
GO:0009742	brassinosteroid mediated signaling	17	0.0333333	0.964426	1
GO:0043401	steroid hormone mediated signaling	17	0.0333333	0.964426	1
GO:0048545	response to steroid hormone stimulus	17	0.0333333	0.964426	1
GO:0048869	cellular developmental process	281	0.0333333	0.966344	1
GO:0030384	phosphoinositide metabolic process	35	0.0583333	0.967144	1
GO:0016036	cellular response to phosphate starvation	31	0.0583333	0.967144	1
GO:0016310	phosphorylation	1027	0.0333333	0.96758	1
GO:0048468	cell development	122	0.0333333	0.967995	1
GO:0010016	shoot morphogenesis	151	0.0333333	0.968623	1
GO:0022621	shoot system development	257	0.0166667	0.969548	1
GO:0009687	abscisic acid metabolic process	19	0.025	0.969654	1
GO:0043288	apocarotenoid metabolic process	19	0.025	0.969654	1
GO:0006468	protein amino acid phosphorylation	942	0.0333333	0.97004	1
GO:0048532	organization of an anatomical structure	42	0.0166667	0.970158	1
GO:0048438	floral whorl development	88	0.025	0.970962	1
GO:0006261	DNA-dependent DNA replication	55	0.0333333	0.972094	1
GO:0009825	multidimensional cell growth	54	0.05	0.972094	1
GO:0033554	cellular response to stress	58	0.0833333	0.975098	1
GO:0045036	protein targeting to chloroplast	20	0.133333	0.976092	1
GO:0042594	response to starvation	53	0.0666667	0.978696	1
GO:0030029	actin filament-based process	73	0.0333333	0.979249	1
GO:0006606	protein import into nucleus	33	0.00833333	0.979606	1
GO:0006886	intracellular protein transport	246	0.025	0.980989	1
GO:0051170	nuclear import	34	0.00833333	0.981165	1
GO:0009292	genetic transfer	28	0.0333333	0.982604	1
GO:0009294	DNA mediated transformation	28	0.0333333	0.982604	1
GO:0009555	pollen development	68	0.025	0.987343	1
GO:0010026	trichome differentiation	62	0.075	0.989252	1
GO:0035315	hair cell differentiation	62	0.075	0.989252	1
GO:0043623	cellular protein complex assembly	64	0.025	0.990138	1
GO:0009856	pollination	97	0.075	0.991306	1
GO:0009267	cellular response to starvation	47	0.0666667	0.991495	1
GO:0016570	histone modification	41	0.0583333	0.9933	1
GO:0000902	cell morphogenesis	65	0.05	0.993388	1
GO:0032989	cellular structure morphogenesis	65	0.05	0.993388	1
GO:0048367	shoot development	254	0.0166667	0.994325	1
GO:0016569	covalent chromatin modification	44	0.0333333	0.996725	1
GO:0006913	nucleocytoplasmic transport	59	0.00833333	0.998836	1
GO:0051169	nuclear transport	59	0.00833333	0.998836	1
GO:0000154	rRNA modification	71	0.00833333	1	1
GO:0000740	nuclear membrane fusion	1	0.00833333	1	1
GO:0001709	cell fate determination	3	0.00833333	1	1
GO:0006183	GTP biosynthetic process	3	0.00833333	1	1
GO:0006228	UTP biosynthetic process	3	0.00833333	1	1
GO:0006241	CTP biosynthetic process	3	0.00833333	1	1
GO:0006458	'de novo' protein folding	2	0.00833333	1	1
GO:0006611	protein export from nucleus	2	0.00833333	1	1
GO:0008360	regulation of cell shape	2	0.00833333	1	1
GO:0009147	pyrimidine nucleoside triphosphate metabolic process	4	0.00833333	1	1
GO:0009208	pyrimidine ribonucleoside triphosphate metabolic process	3	0.00833333	1	1
GO:0009209	pyrimidine ribonucleoside triphosphate biosynthetic process	3	0.00833333	1	1
GO:0009729	detection of brassinosteroid stimulus	2	0.00833333	1	1
GO:0010157	response to chlorate	1	0.00833333	1	1
GO:0010198	synergid death	1	0.00833333	1	1
GO:0010623	developmental programmed cell death	1	0.00833333	1	1
GO:0018343	protein farnesylation	1	0.00833333	1	1
GO:0018347	protein amino acid farnesylation	1	0.00833333	1	1
GO:0022603	regulation of anatomical structure morphogenesis	2	0.00833333	1	1
GO:0022604	regulation of cell morphogenesis	2	0.00833333	1	1
GO:0030002	cellular anion homeostasis	6	0.00833333	1	1
GO:0030026	cellular manganese ion homeostasis	4	0.00833333	1	1
GO:0030319	cellular di-, tri-valent inorganic anion homeostasis	6	0.00833333	1	1
GO:0030643	cellular phosphate ion homeostasis	6	0.00833333	1	1
GO:0032042	mitochondrial DNA metabolic process	1	0.00833333	1	1
GO:0042335	cuticle development	17	0.00833333	1	1
GO:0042753	positive regulation of circadian rhythm	2	0.00833333	1	1
GO:0042991	transcription factor import into nucleus	6	0.00833333	1	1
GO:0045493	xylan catabolic process	3	0.00833333	1	1
GO:0046036	CTP metabolic process	3	0.00833333	1	1
GO:0046039	GTP metabolic process	3	0.00833333	1	1
GO:0046051	UTP metabolic process	3	0.00833333	1	1
GO:0046470	phosphatidylcholine metabolic process	5	0.00833333	1	1
GO:0048768	root hair cell tip growth	5	0.00833333	1	1
GO:0051084	'de novo' posttranslational protein folding	2	0.00833333	1	1
GO:0051085	chaperone cofactor-dependent protein folding	2	0.00833333	1	1
GO:0055071	manganese ion homeostasis	4	0.00833333	1	1
GO:0007143	female meiosis	3	0.0166667	1	1
GO:0009820	alkaloid metabolic process	13	0.0166667	1	1
GO:0009821	alkaloid biosynthetic process	13	0.0166667	1	1
GO:0019421	sulfate reduction, APS pathway	1	0.0166667	1	1
GO:0019499	cyanide metabolic process	3	0.0166667	1	1
GO:0051409	response to nitrosative stress	2	0.0166667	1	1
GO:0051410	detoxification of nitrogen compound	2	0.0166667	1	1
GO:0006529	asparagine biosynthetic process	3	0.05	1	1
GO:0015791	polyol transport	2	0.125	1	1
GO:0015798	myo-inositol transport	1	0.125	1	1
GO:0006884	cell volume homeostasis	4	0.475	1	1
GO:0000724	double-strand break repair via homologous recombination	10	0.00833333	1	1
GO:0000725	recombinational repair	10	0.00833333	1	1
GO:0006858	extracellular transport	1	0.00833333	1	1
GO:0007062	sister chromatid cohesion	4	0.00833333	1	1
GO:0010212	response to ionizing radiation	14	0.00833333	1	1
GO:0010351	lithium ion transport	4	0.00833333	1	1
GO:0010358	leaf shaping	4	0.00833333	1	1
GO:0010395	rhamnogalacturonan I metabolic process	1	0.00833333	1	1
GO:0010400	rhamnogalacturonan I side chain metabolic process	1	0.00833333	1	1
GO:0048462	carpel formation	4	0.00833333	1	1
GO:0051592	response to calcium ion	1	0.00833333	1	1
GO:0052546	plant-type cell wall pectin metabolic process	2	0.00833333	1	1
GO:0000291	nuclear-transcribed mRNA catabolic process, exonucleolytic	1	0.0166667	1	1
GO:0006072	glycerol-3-phosphate metabolic process	4	0.0166667	1	1
GO:0006302	double-strand break repair	17	0.0166667	1	1
GO:0006435	threonyl-tRNA aminoacylation	3	0.0166667	1	1
GO:0006623	protein targeting to vacuole	16	0.0166667	1	1
GO:0006882	cellular zinc ion homeostasis	3	0.0166667	1	1
GO:0007638	mechanosensory behavior	1	0.0166667	1	1
GO:0009432	SOS response	4	0.0166667	1	1
GO:0009805	coumarin biosynthetic process	1	0.0166667	1	1
GO:0009961	response to 1-aminocyclopropane-1-carboxylic acid	2	0.0166667	1	1
GO:0010042	response to manganese ion	2	0.0166667	1	1
GO:0010378	temperature compensation of the circadian clock	1	0.0166667	1	1
GO:0010493	Lewis a epitope biosynthetic process	2	0.0166667	1	1
GO:0019348	dolichol metabolic process	6	0.0166667	1	1
GO:0019365	pyridine nucleotide salvage	3	0.0166667	1	1
GO:0019408	dolichol biosynthetic process	6	0.0166667	1	1
GO:0032386	regulation of intracellular transport	2	0.0166667	1	1
GO:0032388	positive regulation of intracellular transport	1	0.0166667	1	1
GO:0033157	regulation of intracellular protein transport	2	0.0166667	1	1
GO:0043173	nucleotide salvage	3	0.0166667	1	1
GO:0043290	apocarotenoid catabolic process	2	0.0166667	1	1
GO:0046345	abscisic acid catabolic process	2	0.0166667	1	1
GO:0046488	phosphatidylinositol metabolic process	15	0.0166667	1	1
GO:0046822	regulation of nucleocytoplasmic transport	2	0.0166667	1	1
GO:0046824	positive regulation of nucleocytoplasmic transport	1	0.0166667	1	1
GO:0046825	regulation of protein export from nucleus	1	0.0166667	1	1
GO:0046827	positive regulation of protein export from nucleus	1	0.0166667	1	1
GO:0051222	positive regulation of protein transport	1	0.0166667	1	1
GO:0051223	regulation of protein transport	2	0.0166667	1	1
GO:0055069	zinc ion homeostasis	3	0.0166667	1	1
GO:0001510	RNA methylation	9	0.025	1	1
GO:0006308	DNA catabolic process	9	0.025	1	1
GO:0010343	singlet oxygen-mediated programmed cell death	1	0.025	1	1
GO:0019279	methionine biosynthetic process from L-homoserine via cystathionine	2	0.025	1	1
GO:0050792	regulation of viral reproduction	2	0.025	1	1
GO:0051211	anisotropic cell growth	5	0.025	1	1
GO:0055061	di-, tri-valent inorganic anion homeostasis	7	0.0333333	1	1
GO:0055062	phosphate ion homeostasis	7	0.0333333	1	1
GO:0055081	anion homeostasis	7	0.0333333	1	1
GO:0009831	plant-type cell wall modification during multidimensional cell growth	25	0.0416667	1	1
GO:0042547	cell wall modification during multidimensional cell growth	27	0.0416667	1	1
GO:0006949	syncytium formation	10	0.05	1	1
GO:0015766	disaccharide transport	6	0.0666667	1	1
GO:0015770	sucrose transport	6	0.0666667	1	1
GO:0007243	protein kinase cascade	8	0.0916667	1	1
GO:0019509	methionine salvage	1	0.116667	1	1
GO:0043102	amino acid salvage	1	0.116667	1	1
GO:0042787	protein ubiquitination during ubiquitin-dependent protein catabolic process	5	0.166667	1	1
GO:0006114	glycerol biosynthetic process	15	0.183333	1	1
GO:0000266	mitochondrial fission	2	0.0166667	1	1
GO:0006120	mitochondrial electron transport, NADH to ubiquinone	9	0.0166667	1	1
GO:0006661	phosphatidylinositol biosynthetic process	3	0.0166667	1	1
GO:0010375	stomatal complex patterning	5	0.0166667	1	1
GO:0000903	cellular morphogenesis during vegetative growth	1	0.025	1	1
GO:0002240	response to molecule of oomycetes origin	2	0.025	1	1
GO:0006013	mannose metabolic process	4	0.025	1	1
GO:0006040	amino sugar metabolic process	1	0.025	1	1
GO:0006359	regulation of transcription from RNA polymerase III promoter	1	0.025	1	1
GO:0006465	signal peptide processing	6	0.025	1	1
GO:0006559	L-phenylalanine catabolic process	2	0.025	1	1
GO:0006564	L-serine biosynthetic process	5	0.025	1	1
GO:0006571	tyrosine biosynthetic process	2	0.025	1	1
GO:0006751	glutathione catabolic process	3	0.025	1	1
GO:0006909	phagocytosis	6	0.025	1	1
GO:0007292	female gamete generation	1	0.025	1	1
GO:0008645	hexose transport	4	0.025	1	1
GO:0009399	nitrogen fixation	1	0.025	1	1
GO:0009556	microsporogenesis	26	0.025	1	1
GO:0009560	embryo sac egg cell differentiation	1	0.025	1	1
GO:0009804	coumarin metabolic process	2	0.025	1	1
GO:0010190	cytochrome b6f complex assembly	2	0.025	1	1
GO:0010231	maintenance of seed dormancy	4	0.025	1	1
GO:0015669	gas transport	1	0.025	1	1
GO:0015671	oxygen transport	1	0.025	1	1
GO:0015712	hexose phosphate transport	3	0.025	1	1
GO:0016480	negative regulation of transcription from RNA polymerase III promoter	1	0.025	1	1
GO:0019276	UDP-N-acetylgalactosamine metabolic process	1	0.025	1	1
GO:0019277	UDP-N-acetylgalactosamine biosynthetic process	1	0.025	1	1
GO:0042255	ribosome assembly	1	0.025	1	1
GO:0042256	mature ribosome assembly	1	0.025	1	1
GO:0045787	positive regulation of cell cycle	4	0.025	1	1
GO:0046173	polyol biosynthetic process	21	0.025	1	1
GO:0046349	amino sugar biosynthetic process	1	0.025	1	1
GO:0048236	plant-type spore development	27	0.025	1	1
GO:0009088	threonine biosynthetic process	3	0.0333333	1	1
GO:0009828	plant-type cell wall loosening	35	0.0333333	1	1
GO:0010188	response to microbial phytotoxin	6	0.0333333	1	1
GO:0042372	phylloquinone biosynthetic process	6	0.0333333	1	1
GO:0042374	phylloquinone metabolic process	6	0.0333333	1	1
GO:0009683	indoleacetic acid metabolic process	8	0.0416667	1	1
GO:0009684	indoleacetic acid biosynthetic process	8	0.0416667	1	1
GO:0009788	negative regulation of abscisic acid mediated signaling	16	0.0416667	1	1
GO:0048564	photosystem I assembly	3	0.0416667	1	1
GO:0006516	glycoprotein catabolic process	5	0.05	1	1
GO:0007276	gamete generation	20	0.05	1	1
GO:0010200	response to chitin	8	0.0583333	1	1
GO:0015949	nucleobase, nucleoside and nucleotide interconversion	6	0.0583333	1	1
GO:0019689	pyrimidine nucleoside interconversion	6	0.0583333	1	1
GO:0019690	pyrimidine deoxyribonucleoside interconversion	6	0.0583333	1	1
GO:0010288	response to lead ion	3	0.0666667	1	1
GO:0051168	nuclear export	8	0.0666667	1	1
GO:0006432	phenylalanyl-tRNA aminoacylation	7	0.0833333	1	1
GO:0009256	10-formyltetrahydrofolate metabolic process	3	0.0833333	1	1
GO:0009257	10-formyltetrahydrofolate biosynthetic process	3	0.0833333	1	1
GO:0018344	protein geranylgeranylation	2	0.0833333	1	1
GO:0018348	protein amino acid geranylgeranylation	2	0.0833333	1	1
GO:0009123	nucleoside monophosphate metabolic process	11	0.0916667	1	1
GO:0009124	nucleoside monophosphate biosynthetic process	10	0.0916667	1	1
GO:0009126	purine nucleoside monophosphate metabolic process	9	0.0916667	1	1
GO:0009127	purine nucleoside monophosphate biosynthetic process	9	0.0916667	1	1
GO:0009156	ribonucleoside monophosphate biosynthetic process	9	0.0916667	1	1
GO:0009161	ribonucleoside monophosphate metabolic process	10	0.0916667	1	1
GO:0009167	purine ribonucleoside monophosphate metabolic process	9	0.0916667	1	1
GO:0009168	purine ribonucleoside monophosphate biosynthetic process	9	0.0916667	1	1
GO:0000165	MAPKKK cascade	7	0.116667	1	1
GO:0000245	spliceosome assembly	7	0.133333	1	1
GO:0032506	cytokinetic process	9	0.316667	1	1
GO:0048439	flower morphogenesis	4	0.358333	1	1
GO:0009306	protein secretion	13	0.00833333	1	1
GO:0010094	specification of carpel identity	1	0.00833333	1	1
GO:0010480	microsporocyte differentiation	2	0.00833333	1	1
GO:0006108	malate metabolic process	12	0.0166667	1	1
GO:0016090	prenol metabolic process	11	0.0166667	1	1
GO:0016091	prenol biosynthetic process	8	0.0166667	1	1
GO:0016093	polyprenol metabolic process	11	0.0166667	1	1
GO:0016094	polyprenol biosynthetic process	8	0.0166667	1	1
GO:0048496	maintenance of organ identity	2	0.0166667	1	1
GO:0048497	maintenance of floral organ identity	2	0.0166667	1	1
GO:0006518	peptide metabolic process	20	0.025	1	1
GO:0006897	endocytosis	9	0.025	1	1
GO:0009268	response to pH	3	0.025	1	1
GO:0010324	membrane invagination	9	0.025	1	1
GO:0010447	response to acidity	2	0.025	1	1
GO:0010500	transmitting tissue development	3	0.025	1	1
GO:0000270	peptidoglycan metabolic process	4	0.0333333	1	1
GO:0006177	GMP biosynthetic process	3	0.0333333	1	1
GO:0006549	isoleucine metabolic process	2	0.0333333	1	1
GO:0009097	isoleucine biosynthetic process	2	0.0333333	1	1
GO:0009252	peptidoglycan biosynthetic process	4	0.0333333	1	1
GO:0009273	peptidoglycan-based cell wall biogenesis	4	0.0333333	1	1
GO:0009413	response to flooding	2	0.0333333	1	1
GO:0009554	megasporogenesis	3	0.0333333	1	1
GO:0010135	ureide metabolic process	2	0.0333333	1	1
GO:0010136	ureide catabolic process	2	0.0333333	1	1
GO:0031504	peptidoglycan-based cell wall organization and biogenesis	4	0.0333333	1	1
GO:0043044	ATP-dependent chromatin remodeling	3	0.0333333	1	1
GO:0046037	GMP metabolic process	3	0.0333333	1	1
GO:0046369	galactose biosynthetic process	1	0.0333333	1	1
GO:0052386	cell wall thickening	1	0.0333333	1	1
GO:0000904	cellular morphogenesis during differentiation	51	0.0416667	1	1
GO:0009704	de-etiolation	3	0.0416667	1	1
GO:0010086	embryonic root morphogenesis	1	0.0416667	1	1
GO:0010090	trichome morphogenesis	49	0.0416667	1	1
GO:0048232	male gamete generation	14	0.0416667	1	1
GO:0048235	pollen sperm cell differentiation	14	0.0416667	1	1
GO:0007349	cellularization	7	0.05	1	1
GO:0009558	cellularization of the embryo sac	6	0.05	1	1
GO:0010483	pollen tube reception	1	0.05	1	1
GO:0051703	intraspecies interaction between organisms	1	0.05	1	1
GO:0009438	methylglyoxal metabolic process	5	0.0583333	1	1
GO:0019243	methylglyoxal catabolic process to D-lactate	5	0.0583333	1	1
GO:0046653	tetrahydrofolate metabolic process	4	0.0583333	1	1
GO:0051595	response to methylglyoxal	5	0.0583333	1	1
GO:0051596	methylglyoxal catabolic process	5	0.0583333	1	1
GO:0006424	glutamyl-tRNA aminoacylation	5	0.0666667	1	1
GO:0042023	DNA endoreduplication	20	0.0666667	1	1
GO:0006944	membrane fusion	33	0.075	1	1
GO:0009934	regulation of meristem organization	15	0.0916667	1	1
GO:0006301	postreplication repair	5	0.116667	1	1
GO:0045022	early endosome to late endosome transport	1	0.116667	1	1
GO:0051567	histone H3-K9 methylation	6	0.116667	1	1
GO:0002238	response to molecule of fungal origin	2	0.125	1	1
GO:0032491	detection of molecule of fungal origin	1	0.125	1	1
GO:0015802	basic amino acid transport	5	0.175	1	1
GO:0010152	pollen maturation	6	0.233333	1	1
GO:0000912	formation of actomyosin apparatus involved in cytokinesis	5	0.3	1	1
GO:0000914	phragmoplast formation	5	0.3	1	1
GO:0031032	actomyosin structure organization and biogenesis	5	0.3	1	1
GO:0007093	mitotic cell cycle checkpoint	4	0.00833333	1	1
GO:0048445	carpel morphogenesis	6	0.00833333	1	1
GO:0007034	vacuolar transport	22	0.0166667	1	1
GO:0010160	formation of organ boundary	10	0.0166667	1	1
GO:0010199	organ boundary specification between lateral organs and the meristem	5	0.0166667	1	1
GO:0035196	gene silencing by miRNA, production of miRNAs	4	0.0166667	1	1
GO:0048449	floral organ formation	10	0.0166667	1	1
GO:0048859	formation of anatomical boundary	10	0.0166667	1	1
GO:0006383	transcription from RNA polymerase III promoter	3	0.0333333	1	1
GO:0009200	deoxyribonucleoside triphosphate metabolic process	4	0.0333333	1	1
GO:0009202	deoxyribonucleoside triphosphate biosynthetic process	4	0.0333333	1	1
GO:0009263	deoxyribonucleotide biosynthetic process	5	0.0333333	1	1
GO:0009722	detection of cytokinin stimulus	1	0.0333333	1	1
GO:0010019	chloroplast-nucleus signaling pathway	4	0.0333333	1	1
GO:0030865	cortical cytoskeleton organization and biogenesis	6	0.0333333	1	1
GO:0043153	entrainment of circadian clock by photoperiod	1	0.0333333	1	1
GO:0006167	AMP biosynthetic process	1	0.0416667	1	1
GO:0009242	colanic acid biosynthetic process	2	0.0416667	1	1
GO:0046033	AMP metabolic process	1	0.0416667	1	1
GO:0046377	colanic acid metabolic process	2	0.0416667	1	1
GO:0006617	SRP-dependent cotranslational protein targeting to membrane, signal sequence recognition	4	0.05	1	1
GO:0009851	auxin biosynthetic process	17	0.05	1	1
GO:0010363	regulation of plant-type hypersensitive response	4	0.05	1	1
GO:0015908	fatty acid transport	1	0.05	1	1
GO:0045793	positive regulation of cell size	3	0.05	1	1
GO:0048442	sepal development	7	0.05	1	1
GO:0048464	calyx development	7	0.05	1	1
GO:0009595	detection of biotic stimulus	7	0.0583333	1	1
GO:0010206	photosystem II repair	5	0.0583333	1	1
GO:0030198	extracellular matrix organization and biogenesis	2	0.0583333	1	1
GO:0043062	extracellular structure organization and biogenesis	2	0.0583333	1	1
GO:0009833	plant-type primary cell wall biogenesis	4	0.0666667	1	1
GO:0006357	regulation of transcription from RNA polymerase II promoter	7	0.075	1	1
GO:0019369	arachidonic acid metabolic process	1	0.0833333	1	1
GO:0019373	epoxygenase P450 pathway	1	0.0833333	1	1
GO:0048586	regulation of long-day photoperiodism, flowering	3	0.0833333	1	1
GO:0051788	response to misfolded protein	3	0.0833333	1	1
GO:0009631	cold acclimation	23	0.1	1	1
GO:0048578	positive regulation of long-day photoperiodism, flowering	2	0.1	1	1
GO:0019374	galactolipid metabolic process	7	0.108333	1	1
GO:0019375	galactolipid biosynthetic process	7	0.108333	1	1
GO:0042149	cellular response to glucose starvation	1	0.116667	1	1
GO:0048448	stamen morphogenesis	4	0.116667	1	1
GO:0048455	stamen formation	3	0.116667	1	1
GO:0009132	nucleoside diphosphate metabolic process	5	0.133333	1	1
GO:0009652	thigmotropism	4	0.133333	1	1
GO:0043620	regulation of transcription in response to stress	2	0.133333	1	1
GO:0006427	histidyl-tRNA aminoacylation	3	0.166667	1	1
GO:0009113	purine base biosynthetic process	8	0.166667	1	1
GO:0031122	cytoplasmic microtubule organization and biogenesis	6	0.166667	1	1
GO:0032957	inositol trisphosphate metabolic process	3	0.225	1	1
GO:0006788	heme oxidation	3	0.308333	1	1
GO:0000075	cell cycle checkpoint	6	0.0166667	1	1
GO:0048825	cotyledon development	15	0.0166667	1	1
GO:0006086	acetyl-CoA biosynthetic process from pyruvate	6	0.0333333	1	1
GO:0031056	regulation of histone modification	2	0.0333333	1	1
GO:0031060	regulation of histone methylation	2	0.0333333	1	1
GO:0043622	cortical microtubule organization and biogenesis	5	0.0333333	1	1
GO:0048447	sepal morphogenesis	2	0.0333333	1	1
GO:0048453	sepal formation	2	0.0333333	1	1
GO:0015945	methanol metabolic process	3	0.0416667	1	1
GO:0015946	methanol oxidation	3	0.0416667	1	1
GO:0019413	acetate biosynthetic process	3	0.0416667	1	1
GO:0019415	acetate biosynthetic process from carbon monoxide	3	0.0416667	1	1
GO:0034308	monohydric alcohol metabolic process	3	0.0416667	1	1
GO:0000706	meiotic DNA double-strand break processing	2	0.05	1	1
GO:0000729	DNA double-strand break processing	2	0.05	1	1
GO:0000738	DNA catabolic process, exonucleolytic	2	0.05	1	1
GO:0006311	meiotic gene conversion	4	0.05	1	1
GO:0006436	tryptophanyl-tRNA aminoacylation	1	0.05	1	1
GO:0006494	protein amino acid terminal glycosylation	1	0.05	1	1
GO:0006496	protein amino acid terminal N-glycosylation	1	0.05	1	1
GO:0007346	regulation of mitotic cell cycle	13	0.05	1	1
GO:0009750	response to fructose stimulus	5	0.05	1	1
GO:0010074	maintenance of meristem identity	12	0.05	1	1
GO:0015706	nitrate transport	7	0.05	1	1
GO:0031053	primary microRNA processing	2	0.05	1	1
GO:0043473	pigmentation	4	0.05	1	1
GO:0043476	pigment accumulation	4	0.05	1	1
GO:0043478	pigment accumulation in response to UV light	4	0.05	1	1
GO:0043479	pigment accumulation in tissues in response to UV light	4	0.05	1	1
GO:0043480	pigment accumulation in tissues	4	0.05	1	1
GO:0043481	anthocyanin accumulation in tissues in response to UV light	4	0.05	1	1
GO:0045002	double-strand break repair via single-strand annealing	2	0.05	1	1
GO:0045003	double-strand break repair via synthesis-dependent strand annealing	2	0.05	1	1
GO:0006723	cuticle hydrocarbon biosynthetic process	2	0.0583333	1	1
GO:0010257	NADH dehydrogenase complex assembly	3	0.0833333	1	1
GO:0010258	NADH dehydrogenase complex (plastoquinone) assembly	3	0.0833333	1	1
GO:0006829	zinc ion transport	11	0.0916667	1	1
GO:0010028	xanthophyll cycle	1	0.108333	1	1
GO:0006562	proline catabolic process	3	0.116667	1	1
GO:0006405	RNA export from nucleus	6	0.125	1	1
GO:0043647	inositol phosphate metabolic process	5	0.208333	1	1
GO:0009823	cytokinin catabolic process	7	0.241667	1	1
GO:0042447	hormone catabolic process	7	0.241667	1	1
GO:0000911	cytokinesis by cell plate formation	17	0.325	1	1
GO:0009920	cell plate formation involved in plant-type cell wall biogenesis	3	0.35	1	1
GO:0000079	regulation of cyclin-dependent protein kinase activity	10	0.475	1	1
GO:0009691	cytokinin biosynthetic process	10	0.5	1	1
GO:0010165	response to X-ray	3	0.00833333	1	1
GO:0006741	NADP biosynthetic process	2	0.025	1	1
GO:0009775	photosynthetic electron transport in cytochrome b6/f	3	0.025	1	1
GO:0006487	protein amino acid N-linked glycosylation	15	0.0333333	1	1
GO:0006534	cysteine metabolic process	11	0.0333333	1	1
GO:0019344	cysteine biosynthetic process	11	0.0333333	1	1
GO:0035195	gene silencing by miRNA	63	0.0333333	1	1
GO:0006166	purine ribonucleoside salvage	2	0.05	1	1
GO:0006169	adenosine salvage	2	0.05	1	1
GO:0043174	nucleoside salvage	2	0.05	1	1
GO:0046085	adenosine metabolic process	2	0.05	1	1
GO:0048830	adventitious root development	4	0.05	1	1
GO:0006473	protein amino acid acetylation	7	0.0583333	1	1
GO:0006971	hypotonic response	2	0.0583333	1	1
GO:0009772	photosynthetic electron transport in photosystem II	4	0.0583333	1	1
GO:0009868	jasmonic acid and ethylene-dependent systemic resistance, jasmonic acid mediated signaling pathway	2	0.0583333	1	1
GO:0018149	peptide cross-linking	1	0.0583333	1	1
GO:0018198	peptidyl-cysteine modification	1	0.0583333	1	1
GO:0018316	peptide cross-linking via L-cystine	1	0.0583333	1	1
GO:0042539	hypotonic salinity response	2	0.0583333	1	1
GO:0000184	nuclear-transcribed mRNA catabolic process, nonsense-mediated decay	3	0.0666667	1	1
GO:0006275	regulation of DNA replication	7	0.0666667	1	1
GO:0009612	response to mechanical stimulus	15	0.0666667	1	1
GO:0019515	lactose catabolic process via UDP-galactose	14	0.0666667	1	1
GO:0006982	response to lipid hydroperoxide	1	0.075	1	1
GO:0010335	response to non-ionic osmotic stress	1	0.075	1	1
GO:0033194	response to hydroperoxide	1	0.075	1	1
GO:0000354	cis assembly of pre-catalytic spliceosome	1	0.0833333	1	1
GO:0045292	nuclear mRNA cis splicing, via spliceosome	7	0.0833333	1	1
GO:0006664	glycolipid metabolic process	9	0.0916667	1	1
GO:0009247	glycolipid biosynthetic process	9	0.0916667	1	1
GO:0005992	trehalose biosynthetic process	20	0.1	1	1
GO:0006346	methylation-dependent chromatin silencing	4	0.116667	1	1
GO:0031647	regulation of protein stability	4	0.116667	1	1
GO:0050821	protein stabilization	4	0.116667	1	1
GO:0016571	histone methylation	20	0.125	1	1
GO:0009085	lysine biosynthetic process	13	0.133333	1	1
GO:0009089	lysine biosynthetic process via diaminopimelate	13	0.133333	1	1
GO:0019566	arabinose metabolic process	6	0.133333	1	1
GO:0046451	diaminopimelate metabolic process	13	0.133333	1	1
GO:0048571	long-day photoperiodism	5	0.141667	1	1
GO:0048574	long-day photoperiodism, flowering	5	0.141667	1	1
GO:0006506	GPI anchor biosynthetic process	13	0.158333	1	1
GO:0046489	phosphoinositide biosynthetic process	19	0.158333	1	1
GO:0006421	asparaginyl-tRNA aminoacylation	3	0.258333	1	1
GO:0010225	response to UV-C	1	0.366667	1	1
GO:0043618	regulation of transcription from RNA polymerase II promoter in response to stress	1	0.508333	1	1
GO:0043619	regulation of transcription from RNA polymerase II promoter in response to oxidative stress	1	0.508333	1	1
GO:0006828	manganese ion transport	6	0.00833333	1	1
GO:0015691	cadmium ion transport	8	0.00833333	1	1
GO:0017004	cytochrome complex assembly	13	0.025	1	1
GO:0043335	protein unfolding	1	0.025	1	1
GO:0006000	fructose metabolic process	3	0.05	1	1
GO:0019827	stem cell maintenance	17	0.05	1	1
GO:0048863	stem cell differentiation	17	0.05	1	1
GO:0048864	stem cell development	17	0.05	1	1
GO:0006426	glycyl-tRNA aminoacylation	2	0.0666667	1	1
GO:0006842	tricarboxylic acid transport	1	0.0666667	1	1
GO:0010271	regulation of chlorophyll catabolic process	2	0.0666667	1	1
GO:0015746	citrate transport	1	0.0666667	1	1
GO:0035279	gene silencing by miRNA, mRNA cleavage	6	0.0666667	1	1
GO:0010422	regulation of brassinosteroid biosynthetic process	2	0.075	1	1
GO:0019218	regulation of steroid metabolic process	2	0.075	1	1
GO:0046890	regulation of lipid biosynthetic process	4	0.075	1	1
GO:0050810	regulation of steroid biosynthetic process	2	0.075	1	1
GO:0046654	tetrahydrofolate biosynthetic process	2	0.0833333	1	1
GO:0006358	regulation of transcription from RNA polymerase II promoter, global	2	0.1	1	1
GO:0035264	multicellular organism growth	2	0.116667	1	1
GO:0016973	poly(A)+ mRNA export from nucleus	2	0.141667	1	1
GO:0010268	brassinosteroid homeostasis	6	0.158333	1	1
GO:0032507	maintenance of protein location in cell	4	0.158333	1	1
GO:0045185	maintenance of protein location	5	0.158333	1	1
GO:0051235	maintenance of location	7	0.158333	1	1
GO:0051651	maintenance of location in cell	5	0.158333	1	1
GO:0045116	protein neddylation	2	0.183333	1	1
GO:0019323	pentose catabolic process	8	0.25	1	1
GO:0000919	cell plate formation	4	0.325	1	1
GO:0019363	pyridine nucleotide biosynthetic process	7	0.025	1	1
GO:0006021	inositol biosynthetic process	5	0.0333333	1	1
GO:0016123	xanthophyll biosynthetic process	6	0.0333333	1	1
GO:0019216	regulation of lipid metabolic process	9	0.05	1	1
GO:0001560	regulation of cell growth by extracellular stimulus	2	0.0583333	1	1
GO:0001558	regulation of cell growth	7	0.075	1	1
GO:0006535	cysteine biosynthetic process from serine	2	0.075	1	1
GO:0009880	embryonic pattern specification	7	0.075	1	1
GO:0008216	spermidine metabolic process	5	0.0833333	1	1
GO:0008295	spermidine biosynthetic process	5	0.0833333	1	1
GO:0048508	embryonic meristem development	18	0.0833333	1	1
GO:0005991	trehalose metabolic process	22	0.0916667	1	1
GO:0009186	deoxyribonucleoside diphosphate metabolic process	3	0.141667	1	1
GO:0010215	cellulose microfibril organization	4	0.141667	1	1
GO:0010133	proline catabolic process to glutamate	1	0.15	1	1
GO:0010088	phloem histogenesis	1	0.166667	1	1
GO:0002239	response to oomycetes	5	0.175	1	1
GO:0018342	protein prenylation	6	0.2	1	1
GO:0010091	trichome branching	27	0.225	1	1
[truncated: 432 more rows]

## Sheet: S3b3.mfmrpp
Table S3b3 MRPP test analysis of transcriptomics data of GO terms (molecular function).
GO term	Name	# of loci falling into this GO term	MRPP p-value	Fisher's exact test p-value	Fisher's exact test q-value		MRPP Test
GO:0000179	rRNA (adenine-N6,N6-)-dimethyltransferase activity	2	0.00833333	1	1		p-value	0.00833333	0.0166667	0.025	0.0333333	0.0416667
GO:0000257	nitrilase activity	5	0.00833333	1	1		q-value (FDR)	0.05118	0.05118	0.05118	0.05118	0.05801
GO:0003735	structural constituent of ribosome	397	0.00833333	0.971284	1		count	118	266	456	649	741
GO:0003747	translation release factor activity	12	0.00833333	0.0360774	0.578355
GO:0003837	beta-ureidopropionase activity	1	0.00833333	1	1
GO:0003844	1,4-alpha-glucan branching enzyme activity	2	0.00833333	0.00044407	0.0773863
GO:0003899	DNA-directed RNA polymerase activity	62	0.00833333	0.474529	1
GO:0003909	DNA ligase activity	4	0.00833333	1	1
GO:0003910	DNA ligase (ATP) activity	4	0.00833333	1	1
GO:0003916	DNA topoisomerase activity	16	0.00833333	1	1
GO:0003950	NAD+ ADP-ribosyltransferase activity	8	0.00833333	0.378956	1
GO:0003959	NADPH dehydrogenase activity	7	0.00833333	1	1
GO:0003962	cystathionine gamma-synthase activity	2	0.00833333	1	1
GO:0003968	RNA-directed RNA polymerase activity	6	0.00833333	1	1
GO:0003988	acetyl-CoA C-acyltransferase activity	3	0.00833333	0.42636	1
GO:0004028	3-chloroallyl aldehyde dehydrogenase activity	14	0.00833333	0.62747	1
GO:0004029	aldehyde dehydrogenase (NAD) activity	6	0.00833333	0.78509	1
GO:0004040	amidase activity	5	0.00833333	0.643777	1
GO:0004047	aminomethyltransferase activity	3	0.00833333	0.378956	1
GO:0004128	cytochrome-b5 reductase activity	2	0.00833333	0.012299	0.312938
GO:0004222	metalloendopeptidase activity	38	0.00833333	0.932343	1
GO:0004312	fatty-acid synthase activity	10	0.00833333	0.00299004	0.178828
GO:0004325	ferrochelatase activity	4	0.00833333	0.470147	1
GO:0004334	fumarylacetoacetase activity	1	0.00833333	1	1
GO:0004407	histone deacetylase activity	12	0.00833333	0.643777	1
GO:0004418	hydroxymethylbilane synthase activity	1	0.00833333	0.146812	0.984961
GO:0004484	mRNA guanylyltransferase activity	3	0.00833333	0.510593	1
GO:0004587	ornithine-oxo-acid transaminase activity	1	0.00833333	0.00582247	0.214056
GO:0004612	phosphoenolpyruvate carboxykinase (ATP) activity	2	0.00833333	0.272077	1
GO:0004616	phosphogluconate dehydrogenase (decarboxylating) activity	8	0.00833333	0.290237	1
GO:0004659	prenyltransferase activity	36	0.00833333	0.318233	1
GO:0004664	prephenate dehydratase activity	6	0.00833333	0.174359	1
GO:0004682	protein kinase CK2 activity	1	0.00833333	1	1
GO:0004696	glycogen synthase kinase 3 activity	5	0.00833333	1	1
GO:0004779	sulfate adenylyltransferase activity	4	0.00833333	0.0498408	0.673935
GO:0004781	sulfate adenylyltransferase (ATP) activity	4	0.00833333	0.0498408	0.673935
GO:0004807	triose-phosphate isomerase activity	2	0.00833333	0.0498408	0.673935
GO:0004853	uroporphyrinogen decarboxylase activity	2	0.00833333	0.0314838	0.545988
GO:0005052	peroxisome matrix targeting signal-1 binding	1	0.00833333	1	1
GO:0005092	GDP-dissociation inhibitor activity	7	0.00833333	0.231837	1
GO:0005098	Ran GTPase activator activity	2	0.00833333	1	1
GO:0005319	lipid transporter activity	16	0.00833333	0.135544	0.984961
GO:0005372	water transporter activity	37	0.00833333	0.254365	1
GO:0005384	manganese ion transmembrane transporter activity	5	0.00833333	1	1
GO:0008028	monocarboxylic acid transmembrane transporter activity	7	0.00833333	0.0498408	0.673935
GO:0008060	ARF GTPase activator activity	9	0.00833333	0.58246	1
GO:0008079	translation termination factor activity	12	0.00833333	0.0360774	0.578355
GO:0008080	N-acetyltransferase activity	44	0.00833333	0.168028	1
GO:0008143	poly(A) binding	3	0.00833333	0.00582247	0.214056
GO:0008168	methyltransferase activity	191	0.00833333	0.25858	1
GO:0008173	RNA methyltransferase activity	15	0.00833333	0.696093	1
GO:0008192	RNA guanylyltransferase activity	3	0.00833333	0.510593	1
GO:0008195	phosphatidate phosphatase activity	4	0.00833333	1	1
GO:0008237	metallopeptidase activity	75	0.00833333	0.989996	1
GO:0008398	sterol 14-demethylase activity	1	0.00833333	0.272077	1
GO:0008460	dTDP-glucose 4,6-dehydratase activity	1	0.00833333	0.146812	0.984961
GO:0008493	tetracycline transporter activity	4	0.00833333	0.510593	1
GO:0008508	bile acid:sodium symporter activity	6	0.00833333	0.0498408	0.673935
GO:0008649	rRNA methyltransferase activity	2	0.00833333	1	1
GO:0008756	o-succinylbenzoate-CoA ligase activity	1	0.00833333	1	1
GO:0008792	arginine decarboxylase activity	2	0.00833333	0.327636	1
GO:0008898	homocysteine S-methyltransferase activity	3	0.00833333	0.0498408	0.673935
GO:0009044	xylan 1,4-beta-xylosidase activity	6	0.00833333	1	1
GO:0009931	calcium-dependent protein serine/threonine kinase activity	1	0.00833333	0.202869	1
GO:0009974	epsilon hydroxylase activity	1	0.00833333	1	1
GO:0010179	IAA-Ala conjugate hydrolase activity	2	0.00833333	1	1
GO:0010242	oxygen evolving activity	2	0.00833333	0.327636	1
GO:0010354	homogentisate prenyltransferase activity	2	0.00833333	0.261027	1
GO:0010436	carotenoid dioxygenase activity	7	0.00833333	0.0945321	0.867241
GO:0015082	di-, tri-valent inorganic cation transmembrane transporter activity	51	0.00833333	0.318233	1
GO:0015125	bile acid transmembrane transporter activity	6	0.00833333	0.0498408	0.673935
GO:0015238	drug transporter activity	17	0.00833333	0.319295	1
GO:0015250	water channel activity	37	0.00833333	0.254365	1
GO:0015307	drug:hydrogen antiporter activity	1	0.00833333	0.470147	1
GO:0015520	tetracycline:hydrogen antiporter activity	1	0.00833333	0.470147	1
GO:0016410	N-acyltransferase activity	45	0.00833333	0.168028	1
GO:0016433	rRNA (adenine) methyltransferase activity	2	0.00833333	1	1
GO:0016595	glutamate binding	4	0.00833333	0.146812	0.984961
GO:0016616	oxidoreductase activity, acting on the CH-OH group of donors, NAD or NADP as acceptor	96	0.00833333	0.460407	1
GO:0016620	oxidoreductase activity, acting on the aldehyde or oxo group of donors, NAD or NADP as acceptor	38	0.00833333	0.133544	0.984961
GO:0016628	oxidoreductase activity, acting on the CH-CH group of donors, NAD or NADP as acceptor	23	0.00833333	0.242011	1
GO:0016741	transferase activity, transferring one-carbon groups	193	0.00833333	0.288255	1
GO:0016760	cellulose synthase (UDP-forming) activity	1	0.00833333	0.146582	0.984961
GO:0016815	hydrolase activity, acting on carbon-nitrogen (but not peptide) bonds, in nitriles	5	0.00833333	1	1
GO:0016822	hydrolase activity, acting on acid carbon-carbon bonds	1	0.00833333	1	1
GO:0016823	hydrolase activity, acting on acid carbon-carbon bonds, in ketonic substances	1	0.00833333	1	1
GO:0016830	carbon-carbon lyase activity	108	0.00833333	0.153449	0.984961
GO:0016871	cycloartenol synthase activity	1	0.00833333	0.146812	0.984961
GO:0017089	glycolipid transporter activity	4	0.00833333	0.470147	1
GO:0017091	AU-rich element binding	2	0.00833333	0.012299	0.312938
GO:0017140	lipoic acid synthase activity	2	0.00833333	0.272077	1
GO:0019213	deacetylase activity	17	0.00833333	0.696093	1
GO:0019779	APG8 activating enzyme activity	3	0.00833333	0.146812	0.984961
GO:0019829	cation-transporting ATPase activity	43	0.00833333	0.586922	1
GO:0030145	manganese ion binding	32	0.00833333	0.862665	1
GO:0032442	phenylcoumaran benzylic ether reductase activity	1	0.00833333	1	1
GO:0033558	protein deacetylase activity	12	0.00833333	0.643777	1
GO:0034062	RNA polymerase activity	68	0.00833333	0.52386	1
GO:0042802	identical protein binding	38	0.00833333	0.0728853	0.765789
GO:0042803	protein homodimerization activity	32	0.00833333	0.18183	1
GO:0042895	antibiotic transporter activity	4	0.00833333	0.510593	1
GO:0045156	electron transporter, transferring electrons within the cyclic electron transport pathway of photosynthesis activity	2	0.00833333	1	1
GO:0045157	electron transporter, transferring electrons within the noncyclic electron transport pathway of photosynthesis activity	2	0.00833333	1	1
GO:0045549	9-cis-epoxycarotenoid dioxygenase activity	7	0.00833333	0.0945321	0.867241
GO:0045550	geranylgeranyl reductase activity	1	0.00833333	0.146812	0.984961
GO:0045551	cinnamyl-alcohol dehydrogenase activity	8	0.00833333	0.547952	1
GO:0045552	dihydrokaempferol 4-reductase activity	1	0.00833333	1	1
GO:0045735	nutrient reservoir activity	67	0.00833333	0.952114	1
GO:0046556	alpha-N-arabinofuranosidase activity	2	0.00833333	1	1
GO:0047262	polygalacturonate 4-alpha-galacturonosyltransferase activity	25	0.00833333	0.662816	1
GO:0047769	arogenate dehydratase activity	6	0.00833333	0.174359	1
GO:0048037	cofactor binding	95	0.00833333	0.128979	0.984961
GO:0048040	UDP-glucuronate decarboxylase activity	7	0.00833333	0.643777	1
GO:0048529	magnesium-protoporphyrin IX monomethyl ester (oxidative) cyclase activity	1	0.00833333	0.0165793	0.379129
GO:0050660	FAD binding	32	0.00833333	0.969654	1
GO:0051139	metal ion:hydrogen antiporter activity	5	0.00833333	1	1
GO:0051743	red chlorophyll catabolite reductase activity	1	0.00833333	0.0314838	0.545988
GO:0051861	glycolipid binding	4	0.00833333	0.470147	1
GO:0000149	SNARE binding	5	0.0166667	1	1
GO:0000234	phosphoethanolamine N-methyltransferase activity	3	0.0166667	1	1
GO:0000247	C-8 sterol isomerase activity	1	0.0166667	1	1
GO:0000248	C-5 sterol desaturase activity	2	0.0166667	1	1
GO:0001727	lipid kinase activity	18	0.0166667	1	1
GO:0003682	chromatin binding	31	0.0166667	0.240937	1
GO:0003697	single-stranded DNA binding	14	0.0166667	0.297251	1
GO:0003725	double-stranded RNA binding	14	0.0166667	0.696093	1
GO:0003730	mRNA 3'-UTR binding	3	0.0166667	0.0945321	0.867241
GO:0003852	2-isopropylmalate synthase activity	4	0.0166667	0.0498408	0.673935
GO:0003918	DNA topoisomerase (ATP-hydrolyzing) activity	10	0.0166667	1	1
GO:0003934	GTP cyclohydrolase I activity	1	0.0166667	1	1
GO:0003995	acyl-CoA dehydrogenase activity	2	0.0166667	1	1
GO:0004021	alanine transaminase activity	4	0.0166667	0.327636	1
GO:0004067	asparaginase activity	5	0.0166667	1	1
GO:0004073	aspartate-semialdehyde dehydrogenase activity	1	0.0166667	1	1
GO:0004148	dihydrolipoyl dehydrogenase activity	4	0.0166667	1	1
GO:0004150	dihydroneopterin aldolase activity	3	0.0166667	0.146812	0.984961
GO:0004157	dihydropyrimidinase activity	1	0.0166667	1	1
GO:0004175	endopeptidase activity	230	0.0166667	0.000955371	0.0954097
GO:0004176	ATP-dependent peptidase activity	25	0.0166667	0.544034	1
GO:0004252	serine-type endopeptidase activity	92	0.0166667	0.013283	0.327857
GO:0004274	dipeptidyl-peptidase IV activity	1	0.0166667	1	1
GO:0004289	subtilase activity	58	0.0166667	0.00733393	0.237589
GO:0004314	[acyl-carrier-protein] S-malonyltransferase activity	1	0.0166667	1	1
GO:0004318	enoyl-[acyl-carrier-protein] reductase (NADH) activity	1	0.0166667	1	1
GO:0004329	formate-tetrahydrofolate ligase activity	1	0.0166667	0.146812	0.984961
GO:0004333	fumarate hydratase activity	2	0.0166667	0.272077	1
GO:0004340	glucokinase activity	6	0.0166667	0.0580296	0.698302
GO:0004367	glycerol-3-phosphate dehydrogenase (NAD+) activity	4	0.0166667	1	1
GO:0004396	hexokinase activity	6	0.0166667	0.0580296	0.698302
GO:0004437	inositol or phosphatidylinositol phosphatase activity	27	0.0166667	0.257741	1
GO:0004439	phosphatidylinositol-4,5-bisphosphate 5-phosphatase activity	8	0.0166667	0.58246	1
GO:0004445	inositol-polyphosphate 5-phosphatase activity	4	0.0166667	0.547952	1
GO:0004467	long-chain-fatty-acid-CoA ligase activity	6	0.0166667	0.00551872	0.214056
GO:0004475	mannose-1-phosphate guanylyltransferase activity	1	0.0166667	0.146812	0.984961
GO:0004476	mannose-6-phosphate isomerase activity	2	0.0166667	0.146812	0.984961
GO:0004478	methionine adenosyltransferase activity	4	0.0166667	0.811298	1
GO:0004518	nuclease activity	152	0.0166667	0.176335	1
GO:0004534	5'-3' exoribonuclease activity	3	0.0166667	1	1
GO:0004550	nucleoside diphosphate kinase activity	5	0.0166667	1	1
GO:0004556	alpha-amylase activity	8	0.0166667	0.547952	1
GO:0004560	alpha-L-fucosidase activity	2	0.0166667	0.272077	1
GO:0004611	phosphoenolpyruvate carboxykinase activity	7	0.0166667	0.431393	1
GO:0004737	pyruvate decarboxylase activity	6	0.0166667	0.348053	1
GO:0004768	stearoyl-CoA 9-desaturase activity	1	0.0166667	1	1
GO:0004784	superoxide dismutase activity	9	0.0166667	0.348053	1
GO:0004788	thiamin diphosphokinase activity	2	0.0166667	0.146812	0.984961
GO:0004829	threonine-tRNA ligase activity	3	0.0166667	1	1
GO:0004838	tyrosine transaminase activity	2	0.0166667	0.00582247	0.214056
GO:0004866	endopeptidase inhibitor activity	48	0.0166667	0.861576	1
GO:0004869	cysteine protease inhibitor activity	14	0.0166667	1	1
GO:0005083	small GTPase regulator activity	66	0.0166667	0.777495	1
GO:0005093	Rab GDP-dissociation inhibitor activity	4	0.0166667	0.0498408	0.673935
GO:0005198	structural molecule activity	534	0.0166667	0.359738	1
GO:0005222	intracellular cAMP activated cation channel activity	1	0.0166667	0.146812	0.984961
GO:0005388	calcium-transporting ATPase activity	15	0.0166667	0.319295	1
GO:0005525	GTP binding	193	0.0166667	0.34815	1
GO:0005542	folic acid binding	1	0.0166667	0.272077	1
GO:0005543	phospholipid binding	34	0.0166667	0.132713	0.984961
GO:0008171	O-methyltransferase activity	33	0.0166667	0.28774	1
GO:0008177	succinate dehydrogenase (ubiquinone) activity	1	0.0166667	1	1
GO:0008236	serine-type peptidase activity	170	0.0166667	0.0411829	0.63093
GO:0008239	dipeptidyl-peptidase activity	1	0.0166667	1	1
GO:0008252	nucleotidase activity	12	0.0166667	0.297251	1
GO:0008265	Mo-molybdopterin cofactor sulfurase activity	4	0.0166667	0.0710369	0.754483
GO:0008409	5'-3' exonuclease activity	3	0.0166667	1	1
GO:0008429	phosphatidylethanolamine binding	7	0.0166667	0.0498408	0.673935
GO:0008441	3'(2'),5'-bisphosphate nucleotidase activity	9	0.0166667	0.376387	1
GO:0008464	gamma-glutamyl hydrolase activity	3	0.0166667	0.211929	1
GO:0008752	FMN reductase activity	1	0.0166667	1	1
GO:0008757	S-adenosylmethionine-dependent methyltransferase activity	79	0.0166667	0.759235	1
GO:0008865	fructokinase activity	6	0.0166667	0.0580296	0.698302
GO:0008878	glucose-1-phosphate adenylyltransferase activity	6	0.0166667	0.547952	1
GO:0008935	naphthoate synthase activity	1	0.0166667	0.146812	0.984961
GO:0008936	nicotinamidase activity	3	0.0166667	1	1
GO:0008964	phosphoenolpyruvate carboxylase activity	5	0.0166667	0.696093	1
GO:0009924	octadecanal decarbonylase activity	1	0.0166667	1	1
GO:0009973	adenylyl-sulfate reductase activity	3	0.0166667	1	1
GO:0009982	pseudouridine synthase activity	1	0.0166667	0.146812	0.984961
GO:0010176	homogentisate phytyltransferase activity	1	0.0166667	0.547952	1
GO:0010488	UDP-galactose:N-glycan beta-1,3-galactosyltransferase activity	1	0.0166667	1	1
GO:0015085	calcium ion transmembrane transporter activity	16	0.0166667	0.319295	1
GO:0015562	efflux transmembrane transporter activity	12	0.0166667	0.740727	1
GO:0015645	fatty-acid ligase activity	7	0.0166667	0.00733296	0.237589
GO:0015662	ATPase activity, coupled to transmembrane movement of ions, phosphorylative mechanism	44	0.0166667	0.333649	1
GO:0015928	fucosidase activity	3	0.0166667	0.272077	1
GO:0015930	glutamate synthase activity	3	0.0166667	0.174359	1
GO:0016041	glutamate synthase (ferredoxin) activity	2	0.0166667	0.327636	1
GO:0016307	phosphatidylinositol phosphate kinase activity	16	0.0166667	1	1
GO:0016308	1-phosphatidylinositol-4-phosphate 5-kinase activity	15	0.0166667	1	1
GO:0016419	S-malonyltransferase activity	1	0.0166667	1	1
GO:0016530	metallochaperone activity	4	0.0166667	0.0165793	0.379129
GO:0016531	copper chaperone activity	4	0.0166667	0.0165793	0.379129
GO:0016614	oxidoreductase activity, acting on CH-OH group of donors	119	0.0166667	0.769212	1
GO:0016627	oxidoreductase activity, acting on the CH-CH group of donors	69	0.0166667	0.187805	1
GO:0016630	protochlorophyllide reductase activity	3	0.0166667	0.211929	1
GO:0016631	enoyl-[acyl-carrier-protein] reductase activity	1	0.0166667	1	1
GO:0016635	oxidoreductase activity, acting on the CH-CH group of donors, quinone or related compound as acceptor	1	0.0166667	1	1
GO:0016643	oxidoreductase activity, acting on the CH-NH2 group of donors, iron-sulfur protein as acceptor	2	0.0166667	0.327636	1
GO:0016651	oxidoreductase activity, acting on NADH or NADPH	73	0.0166667	0.887256	1
GO:0016668	oxidoreductase activity, acting on sulfur group of donors, NAD or NADP as acceptor	9	0.0166667	0.719295	1
GO:0016721	oxidoreductase activity, acting on superoxide radicals as acceptor	9	0.0166667	0.348053	1
GO:0016779	nucleotidyltransferase activity	156	0.0166667	0.4681	1
GO:0016804	prolyl aminopeptidase activity	1	0.0166667	1	1
GO:0016810	hydrolase activity, acting on carbon-nitrogen (but not peptide) bonds	91	0.0166667	0.989432	1
GO:0016811	hydrolase activity, acting on carbon-nitrogen (but not peptide) bonds, in linear amides	49	0.0166667	0.697771	1
GO:0016812	hydrolase activity, acting on carbon-nitrogen (but not peptide) bonds, in cyclic amides	4	0.0166667	1	1
GO:0016851	magnesium chelatase activity	4	0.0166667	0.0710369	0.754483
GO:0016886	ligase activity, forming phosphoric ester bonds	6	0.0166667	1	1
GO:0017151	DEAD/H-box RNA helicase binding	2	0.0166667	1	1
GO:0017171	serine hydrolase activity	170	0.0166667	0.0411829	0.63093
GO:0018822	nitrile hydratase activity	1	0.0166667	1	1
GO:0018826	methionine gamma-lyase activity	1	0.0166667	0.272077	1
GO:0019001	guanyl nucleotide binding	193	0.0166667	0.34815	1
GO:0019842	vitamin binding	17	0.0166667	0.233624	1
GO:0019899	enzyme binding	37	0.0166667	0.920086	1
GO:0022890	inorganic cation transmembrane transporter activity	199	0.0166667	0.226831	1
GO:0030151	molybdenum ion binding	1	0.0166667	0.146812	0.984961
GO:0030414	protease inhibitor activity	53	0.0166667	0.791259	1
GO:0030695	GTPase regulator activity	73	0.0166667	0.731741	1
GO:0031071	cysteine desulfurase activity	2	0.0166667	0.378956	1
GO:0032561	guanyl ribonucleotide binding	193	0.0166667	0.34815	1
GO:0034593	phosphatidylinositol bisphosphate phosphatase activity	8	0.0166667	0.58246	1
GO:0034595	phosphoinositide 5-phosphatase activity	8	0.0166667	0.58246	1
GO:0042577	lipid phosphatase activity	8	0.0166667	0.58246	1
GO:0042625	ATPase activity, coupled to transmembrane movement of ions	70	0.0166667	0.658897	1
GO:0045300	acyl-[acyl-carrier-protein] desaturase activity	7	0.0166667	1	1
GO:0045547	dehydrodolichyl diphosphate synthase activity	6	0.0166667	1	1
GO:0046030	inositol trisphosphate phosphatase activity	4	0.0166667	0.547952	1
GO:0046409	p-coumarate 3-hydroxylase activity	1	0.0166667	1	1
GO:0046524	sucrose-phosphate synthase activity	4	0.0166667	1	1
GO:0046982	protein heterodimerization activity	35	0.0166667	0.309763	1
GO:0046983	protein dimerization activity	86	0.0166667	0.279	1
GO:0047268	galactinol-raffinose galactosyltransferase activity	1	0.0166667	1	1
GO:0047427	cyanoalanine nitrilase activity	1	0.0166667	1	1
GO:0047558	3-cyanoalanine hydratase activity	1	0.0166667	1	1
GO:0047631	ADP-ribose diphosphatase activity	4	0.0166667	1	1
GO:0048038	quinone binding	2	0.0166667	0.00582247	0.214056
GO:0050342	tocopherol O-methyltransferase activity	1	0.0166667	0.327636	1
GO:0050662	coenzyme binding	81	0.0166667	0.246691	1
GO:0050734	hydroxycinnamoyltransferase activity	3	0.0166667	0.404195	1
GO:0051002	ligase activity, forming nitrogen-metal bonds	4	0.0166667	0.0710369	0.754483
GO:0051003	ligase activity, forming nitrogen-metal bonds, forming coordination complexes	4	0.0166667	0.0710369	0.754483
GO:0051183	vitamin transporter activity	4	0.0166667	0.58246	1
GO:0051184	cofactor transporter activity	11	0.0166667	0.643777	1
GO:0051287	NAD binding	12	0.0166667	0.233624	1
GO:0051539	4 iron, 4 sulfur cluster binding	6	0.0166667	0.0710369	0.754483
GO:0000014	single-stranded DNA specific endodeoxyribonuclease activity	6	0.025	1	1
GO:0000049	tRNA binding	4	0.025	1	1
GO:0000166	nucleotide binding	1202	0.025	0.685231	1
GO:0000215	tRNA 2'-phosphotransferase activity	2	0.025	0.146812	0.984961
GO:0003674	molecular_function	25617	0.025	5.94e-30	9.23e-27
GO:0003676	nucleic acid binding	3755	0.025	0.000877853	0.0954097
GO:0003677	DNA binding	2231	0.025	0.0232517	0.443084
GO:0003678	DNA helicase activity	14	0.025	0.58246	1
GO:0003700	transcription factor activity	1681	0.025	0.276368	1
GO:0003723	RNA binding	1097	0.025	0.438532	1
GO:0003727	single-stranded RNA binding	25	0.025	0.160839	1
GO:0003755	peptidyl-prolyl cis-trans isomerase activity	57	0.025	0.49939	1
GO:0003756	protein disulfide isomerase activity	4	0.025	1	1
GO:0003777	microtubule motor activity	67	0.025	0.759235	1
GO:0003840	gamma-glutamyltransferase activity	4	0.025	1	1
GO:0003862	3-isopropylmalate dehydrogenase activity	4	0.025	1	1
GO:0003922	GMP synthase (glutamine-hydrolyzing) activity	1	0.025	1	1
GO:0003924	GTPase activity	34	0.025	0.626261	1
GO:0003951	NAD+ kinase activity	3	0.025	1	1
GO:0003983	UTP:glucose-1-phosphate uridylyltransferase activity	3	0.025	0.42636	1
GO:0003984	acetolactate synthase activity	3	0.025	1	1
GO:0004014	adenosylmethionine decarboxylase activity	4	0.025	0.272077	1
GO:0004086	carbamoyl-phosphate synthase activity	2	0.025	0.0710369	0.754483
GO:0004121	cystathionine beta-lyase activity	2	0.025	1	1
GO:0004180	carboxypeptidase activity	59	0.025	0.376741	1
GO:0004185	serine carboxypeptidase activity	56	0.025	0.321236	1
GO:0004190	aspartic-type endopeptidase activity	76	0.025	0.0140937	0.342432
GO:0004194	pepsin A activity	71	0.025	0.00813929	0.247263
GO:0004306	ethanolamine-phosphate cytidylyltransferase activity	1	0.025	1	1
GO:0004315	3-oxoacyl-[acyl-carrier-protein] synthase activity	2	0.025	0.00167471	0.113442
GO:0004349	glutamate 5-kinase activity	1	0.025	1	1
GO:0004350	glutamate-5-semialdehyde dehydrogenase activity	1	0.025	1	1
GO:0004411	homogentisate 1,2-dioxygenase activity	1	0.025	1	1
GO:0004449	isocitrate dehydrogenase (NAD+) activity	5	0.025	0.119852	0.984961
GO:0004489	methylenetetrahydrofolate reductase (NADPH) activity	2	0.025	0.000981708	0.0954097
GO:0004563	beta-N-acetylhexosaminidase activity	3	0.025	0.42636	1
GO:0004564	beta-fructofuranosidase activity	11	0.025	0.795697	1
GO:0004566	beta-glucuronidase activity	3	0.025	0.470147	1
GO:0004576	oligosaccharyl transferase activity	6	0.025	1	1
GO:0004617	phosphoglycerate dehydrogenase activity	3	0.025	1	1
GO:0004618	phosphoglycerate kinase activity	3	0.025	1	1
GO:0004665	prephenate dehydrogenase (NADP+) activity	2	0.025	1	1
GO:0004672	protein kinase activity	520	0.025	0.636531	1
GO:0004673	protein histidine kinase activity	15	0.025	0.660378	1
GO:0004674	protein serine/threonine kinase activity	313	0.025	0.693982	1
GO:0004683	calmodulin-dependent protein kinase activity	34	0.025	0.47006	1
GO:0004707	MAP kinase activity	21	0.025	0.88284	1
GO:0004742	dihydrolipoyllysine-residue acetyltransferase activity	5	0.025	0.510593	1
GO:0004795	threonine synthase activity	2	0.025	1	1
GO:0004797	thymidine kinase activity	2	0.025	1	1
GO:0004803	transposase activity	2	0.025	0.146812	0.984961
GO:0004846	urate oxidase activity	1	0.025	1	1
GO:0004851	uroporphyrin-III C-methyltransferase activity	1	0.025	1	1
GO:0004857	enzyme inhibitor activity	143	0.025	0.969076	1
GO:0005096	GTPase activator activity	41	0.025	0.790823	1
GO:0005200	structural constituent of cytoskeleton	30	0.025	0.00167792	0.113442
GO:0005221	intracellular cyclic nucleotide activated cation channel activity	2	0.025	0.378956	1
GO:0005262	calcium channel activity	3	0.025	0.0945321	0.867241
GO:0005275	amine transmembrane transporter activity	72	0.025	0.330059	1
GO:0005488	binding	8371	0.025	1.17e-07	9.12e-05
GO:0005498	sterol carrier activity	1	0.025	1	1
GO:0005506	iron ion binding	37	0.025	0.0912829	0.866422
GO:0005509	calcium ion binding	177	0.025	0.426232	1
GO:0005515	protein binding	2220	0.025	0.00363482	0.192884
GO:0005524	ATP binding	710	0.025	0.997178	1
GO:0005544	calcium-dependent phospholipid binding	11	0.025	0.340237	1
GO:0008081	phosphoric diester hydrolase activity	59	0.025	0.322266	1
GO:0008113	peptide-methionine-(S)-S-oxide reductase activity	15	0.025	0.231837	1
GO:0008137	NADH dehydrogenase (ubiquinone) activity	17	0.025	1	1
GO:0008169	C-methyltransferase activity	3	0.025	0.272077	1
GO:0008233	peptidase activity	581	0.025	0.015977	0.376428
GO:0008266	poly(U) binding	19	0.025	0.93282	1
GO:0008270	zinc ion binding	962	0.025	0.00396931	0.192884
GO:0008289	lipid binding	167	0.025	0.2527	1
GO:0008393	fatty acid (omega-1)-hydroxylase activity	6	0.025	0.327636	1
GO:0008444	CDP-diacylglycerol-glycerol-3-phosphate 3-phosphatidyltransferase activity	2	0.025	1	1
GO:0008471	laccase activity	1	0.025	1	1
GO:0008482	sulfite oxidase activity	1	0.025	0.272077	1
GO:0008517	folic acid transporter activity	3	0.025	0.42636	1
GO:0008559	xenobiotic-transporting ATPase activity	2	0.025	0.146812	0.984961
GO:0008565	protein transporter activity	139	0.025	0.648328	1
GO:0008641	small protein activating enzyme activity	11	0.025	0.376387	1
GO:0008665	2'-phosphotransferase activity	2	0.025	0.146812	0.984961
GO:0008883	glutamyl-tRNA reductase activity	3	0.025	0.146812	0.984961
GO:0008886	glyceraldehyde-3-phosphate dehydrogenase (NADP+) activity	2	0.025	1	1
GO:0008889	glycerophosphodiester phosphodiesterase activity	13	0.025	0.643777	1
GO:0009003	signal peptidase activity	9	0.025	1	1
GO:0009496	plastoquinol-plastocyanin reductase activity	1	0.025	1	1
GO:0009678	hydrogen-translocating pyrophosphatase activity	3	0.025	0.470147	1
GO:0009882	blue light photoreceptor activity	4	0.025	0.547952	1
GO:0010011	auxin binding	5	0.025	0.0185716	0.398329
GO:0010277	chlorophyllide a oxygenase activity	1	0.025	1	1
GO:0010328	auxin influx transmembrane transporter activity	1	0.025	0.378956	1
GO:0010484	H3 histone acetyltransferase activity	1	0.025	1	1
GO:0010486	manganese:hydrogen antiporter activity	1	0.025	1	1
GO:0015099	nickel ion transmembrane transporter activity	2	0.025	0.0314838	0.545988
GO:0015231	5-formyltetrahydrofolate transporter activity	1	0.025	0.211929	1
GO:0015239	multidrug transporter activity	4	0.025	0.146812	0.984961
GO:0015297	antiporter activity	134	0.025	0.299661	1
GO:0015298	solute:cation antiporter activity	61	0.025	0.580378	1
GO:0015299	solute:hydrogen antiporter activity	52	0.025	0.48625	1
GO:0015368	calcium:cation antiporter activity	10	0.025	1	1
GO:0015450	P-P-bond-hydrolysis-driven protein transmembrane transporter activity	51	0.025	0.586922	1
GO:0015929	hexosaminidase activity	4	0.025	0.643777	1
GO:0016208	AMP binding	7	0.025	0.000331728	0.0773863
GO:0016301	kinase activity	1333	0.025	0.850973	1
GO:0016407	acetyltransferase activity	61	0.025	0.190191	1
GO:0016417	S-acyltransferase activity	8	0.025	0.431393	1
GO:0016418	S-acetyltransferase activity	5	0.025	0.510593	1
GO:0016615	malate dehydrogenase activity	16	0.025	1	1
GO:0016653	oxidoreductase activity, acting on NADH or NADPH, heme protein as acceptor	4	0.025	0.0857643	0.830925
GO:0016663	oxidoreductase activity, acting on other nitrogenous compounds as donors, oxygen as acceptor	1	0.025	1	1
GO:0016667	oxidoreductase activity, acting on sulfur group of donors	62	0.025	0.0985276	0.88052
GO:0016670	oxidoreductase activity, acting on sulfur group of donors, oxygen as acceptor	2	0.025	0.378956	1
GO:0016679	oxidoreductase activity, acting on diphenols and related substances as donors	23	0.025	0.61312	1
GO:0016682	oxidoreductase activity, acting on diphenols and related substances as donors, oxygen as acceptor	10	0.025	0.891788	1
GO:0016703	oxidoreductase activity, acting on single donors with incorporation of molecular oxygen, incorporation of one atom of oxygen (internal monooxygenases or internal mixed function oxidases)	1	0.025	1	1
GO:0016707	gibberellin 3-beta-dioxygenase activity	4	0.025	0.378956	1
GO:0016709	oxidoreductase activity, acting on paired donors, with incorporation or reduction of molecular oxygen, NADH or NADPH as one donor, and incorporation of one atom of oxygen	28	0.025	0.0913783	0.866422
GO:0016768	spermine synthase activity	2	0.025	1	1
GO:0016772	transferase activity, transferring phosphorus-containing groups	1509	0.025	0.755939	1
GO:0016773	phosphotransferase activity, alcohol group as acceptor	633	0.025	0.589331	1
GO:0016775	phosphotransferase activity, nitrogenous group as acceptor	15	0.025	0.660378	1
GO:0016787	hydrolase activity	2603	0.025	0.121318	0.984961
GO:0016788	hydrolase activity, acting on ester bonds	847	0.025	0.0770354	0.788093
GO:0016806	dipeptidyl-peptidase and tripeptidyl-peptidase activity	2	0.025	0.42636	1
GO:0016829	lyase activity	332	0.025	0.145996	0.984961
GO:0016831	carboxy-lyase activity	60	0.025	0.115269	0.984961
GO:0016833	oxo-acid-lyase activity	14	0.025	0.404195	1
GO:0016835	carbon-oxygen lyase activity	116	0.025	0.484943	1
GO:0016836	hydro-lyase activity	72	0.025	0.262699	1
GO:0016840	carbon-nitrogen lyase activity	24	0.025	0.161495	1
GO:0016843	amine-lyase activity	15	0.025	1	1
GO:0016844	strictosidine synthase activity	15	0.025	1	1
GO:0016853	isomerase activity	180	0.025	0.143468	0.984961
GO:0016859	cis-trans isomerase activity	58	0.025	0.511678	1
GO:0016860	intramolecular oxidoreductase activity	31	0.025	0.364642	1
GO:0016862	intramolecular oxidoreductase activity, interconverting keto- and enol-groups	4	0.025	1	1
GO:0016864	intramolecular oxidoreductase activity, transposing S-S bonds	4	0.025	1	1
GO:0016877	ligase activity, forming carbon-sulfur bonds	27	0.025	0.000292856	0.0773863
GO:0016903	oxidoreductase activity, acting on the aldehyde or oxo group of donors	58	0.025	0.056438	0.698302
GO:0016984	ribulose-bisphosphate carboxylase activity	6	0.025	1	1
GO:0017040	ceramidase activity	3	0.025	1	1
GO:0017076	purine nucleotide binding	945	0.025	0.938663	1
GO:0017077	oxidative phosphorylation uncoupler activity	4	0.025	1	1
GO:0017169	CDP-alcohol phosphatidyltransferase activity	4	0.025	1	1
GO:0019136	deoxynucleoside kinase activity	2	0.025	1	1
GO:0019206	nucleoside kinase activity	5	0.025	1	1
GO:0019207	kinase regulator activity	40	0.025	0.982604	1
GO:0019239	deaminase activity	14	0.025	1	1
GO:0019783	small conjugating protein-specific protease activity	53	0.025	0.267096	1
GO:0019887	protein kinase regulator activity	38	0.025	0.977919	1
GO:0019901	protein kinase binding	3	0.025	0.272077	1
GO:0022804	active transmembrane transporter activity	554	0.025	0.238816	1
GO:0022884	macromolecule transmembrane transporter activity	51	0.025	0.586922	1
GO:0030234	enzyme regulator activity	281	0.025	0.97438	1
GO:0030515	snoRNA binding	2	0.025	1	1
GO:0030528	transcription regulator activity	1886	0.025	0.205875	1
GO:0030554	adenyl nucleotide binding	753	0.025	0.979536	1
GO:0032451	demethylase activity	7	0.025	0.510593	1
GO:0032553	ribonucleotide binding	908	0.025	0.927343	1
GO:0032555	purine ribonucleotide binding	908	0.025	0.927343	1
GO:0032559	adenyl ribonucleotide binding	717	0.025	0.975219	1
GO:0042282	hydroxymethylglutaryl-CoA reductase activity	2	0.025	0.0185716	0.398329
GO:0042393	histone binding	7	0.025	0.614335	1
GO:0042411	beta-carotene hydroxylase activity	2	0.025	1	1
GO:0042562	hormone binding	11	0.025	0.0121276	0.312938
GO:0042578	phosphoric ester hydrolase activity	336	0.025	0.193405	1
GO:0042586	peptide deformylase activity	2	0.025	0.211929	1
GO:0042736	NADH kinase activity	2	0.025	1	1
GO:0042781	3'-tRNA processing endoribonuclease activity	2	0.025	0.146812	0.984961
GO:0042910	xenobiotic transporter activity	2	0.025	0.146812	0.984961
GO:0043167	ion binding	1448	0.025	0.00467159	0.214056
GO:0043169	cation binding	1342	0.025	0.00317394	0.182796
GO:0043765	T/G mismatch-specific endonuclease activity	5	0.025	1	1
GO:0043855	cyclic nucleotide-gated ion channel activity	2	0.025	0.378956	1
GO:0045485	omega-6 fatty acid desaturase activity	2	0.025	0.378956	1
GO:0045548	phenylalanine ammonia-lyase activity	3	0.025	0.035473	0.578355
GO:0046872	metal ion binding	1446	0.025	0.00467159	0.214056
GO:0046914	transition metal ion binding	1165	0.025	0.002033	0.126453
GO:0046933	hydrogen ion transporting ATP synthase activity, rotational mechanism	31	0.025	0.954848	1
GO:0050017	L-3-cyanoalanine synthase activity	1	0.025	1	1
GO:0050113	inositol oxygenase activity	3	0.025	1	1
GO:0050136	NADH dehydrogenase (quinone) activity	17	0.025	1	1
GO:0051015	actin filament binding	4	0.025	1	1
GO:0051082	unfolded protein binding	121	0.025	0.140156	0.984961
GO:0051499	D-aminoacyl-tRNA deacylase activity	1	0.025	0.211929	1
GO:0051740	ethylene binding	5	0.025	0.202869	1
GO:0051748	UTP-monosaccharide-1-phosphate uridylyltransferase activity	3	0.025	0.42636	1
GO:0051920	peroxiredoxin activity	4	0.025	0.378956	1
GO:0000035	acyl binding	1	0.0333333	0.211929	1
GO:0000062	acyl-CoA binding	6	0.0333333	0.643777	1
GO:0003713	transcription coactivator activity	22	0.0333333	0.00523146	0.214056
GO:0003746	translation elongation factor activity	28	0.0333333	0.781831	1
GO:0003774	motor activity	87	0.0333333	0.821171	1
GO:0003824	catalytic activity	7539	0.0333333	3.84e-06	0.00199112
GO:0003827	alpha-1,3-mannosylglycoprotein 2-beta-N-acetylglucosaminyltransferase activity	1	0.0333333	0.146812	0.984961
GO:0003854	3-beta-hydroxy-delta5-steroid dehydrogenase activity	4	0.0333333	0.0498408	0.673935
GO:0003883	CTP synthase activity	5	0.0333333	0.378956	1
GO:0003978	UDP-glucose 4-epimerase activity	6	0.0333333	1	1
GO:0003980	UDP-glucose:glycoprotein glucosyltransferase activity	1	0.0333333	1	1
GO:0003989	acetyl-CoA carboxylase activity	5	0.0333333	0.319295	1
GO:0003992	acetylornithine transaminase activity	1	0.0333333	1	1
GO:0003993	acid phosphatase activity	42	0.0333333	0.423973	1
GO:0003999	adenine phosphoribosyltransferase activity	5	0.0333333	0.0945321	0.867241
GO:0004003	ATP-dependent DNA helicase activity	7	0.0333333	1	1
GO:0004017	adenylate kinase activity	4	0.0333333	1	1
GO:0004049	anthranilate synthase activity	10	0.0333333	0.42636	1
GO:0004088	carbamoyl-phosphate synthase (glutamine-hydrolyzing) activity	1	0.0333333	0.0314838	0.545988
GO:0004108	citrate (Si)-synthase activity	5	0.0333333	0.327636	1
GO:0004109	coproporphyrinogen oxidase activity	2	0.0333333	1	1
GO:0004124	cysteine synthase activity	9	0.0333333	1	1
GO:0004144	diacylglycerol O-acyltransferase activity	2	0.0333333	0.378956	1
GO:0004160	dihydroxy-acid dehydratase activity	1	0.0333333	1	1
GO:0004301	epoxide hydrolase activity	6	0.0333333	0.0821285	0.819033
GO:0004316	3-oxoacyl-[acyl-carrier-protein] reductase activity	1	0.0333333	0.211929	1
GO:0004356	glutamate-ammonia ligase activity	7	0.0333333	0.117991	0.984961
GO:0004358	glutamate N-acetyltransferase activity	1	0.0333333	1	1
GO:0004362	glutathione-disulfide reductase activity	2	0.0333333	0.272077	1
GO:0004364	glutathione transferase activity	50	0.0333333	0.0625558	0.731385
GO:0004428	inositol or phosphatidylinositol kinase activity	39	0.0333333	0.867635	1
GO:0004434	inositol or phosphatidylinositol phosphodiesterase activity	3	0.0333333	1	1
GO:0004435	phosphoinositide phospholipase C activity	3	0.0333333	1	1
GO:0004451	isocitrate lyase activity	2	0.0333333	1	1
GO:0004470	malic enzyme activity	6	0.0333333	1	1
GO:0004497	monooxygenase activity	95	0.0333333	0.280202	1
GO:0004553	hydrolase activity, hydrolyzing O-glycosyl compounds	373	0.0333333	0.932083	1
GO:0004557	alpha-galactosidase activity	4	0.0333333	0.614335	1
GO:0004579	dolichyl-diphosphooligosaccharide-protein glycotransferase activity	2	0.0333333	1	1
GO:0004605	phosphatidate cytidylyltransferase activity	8	0.0333333	0.510593	1
GO:0004614	phosphoglucomutase activity	3	0.0333333	0.378956	1
GO:0004634	phosphopyruvate hydratase activity	3	0.0333333	0.202869	1
GO:0004644	phosphoribosylglycinamide formyltransferase activity	1	0.0333333	1	1
GO:0004645	phosphorylase activity	2	0.0333333	1	1
GO:0004693	cyclin-dependent protein kinase activity	32	0.0333333	0.562436	1
GO:0004708	MAP kinase kinase activity	11	0.0333333	0.135544	0.984961
GO:0004709	MAP kinase kinase kinase activity	4	0.0333333	1	1
GO:0004712	protein serine/threonine/tyrosine kinase activity	59	0.0333333	0.626416	1
GO:0004721	phosphoprotein phosphatase activity	189	0.0333333	0.122226	0.984961
GO:0004722	protein serine/threonine phosphatase activity	153	0.0333333	0.363046	1
GO:0004738	pyruvate dehydrogenase activity	5	0.0333333	0.0712891	0.754483
GO:0004739	pyruvate dehydrogenase (acetyl-transferring) activity	5	0.0333333	0.0712891	0.754483
GO:0004743	pyruvate kinase activity	14	0.0333333	0.275851	1
GO:0004812	aminoacyl-tRNA ligase activity	66	0.0333333	0.923731	1
GO:0004818	glutamate-tRNA ligase activity	2	0.0333333	1	1
GO:0004834	tryptophan synthase activity	6	0.0333333	0.0498408	0.673935
GO:0004871	signal transducer activity	374	0.0333333	0.932201	1
GO:0004872	receptor activity	195	0.0333333	0.971167	1
GO:0005034	osmosensor activity	4	0.0333333	1	1
GO:0005080	protein kinase C binding	2	0.0333333	0.211929	1
GO:0005099	Ras GTPase activator activity	32	0.0333333	0.850272	1
GO:0005215	transporter activity	1241	0.0333333	0.0202523	0.408991
GO:0005338	nucleotide-sugar transmembrane transporter activity	9	0.0333333	0.231837	1
GO:0005344	oxygen transporter activity	3	0.0333333	0.327636	1
GO:0005345	purine transmembrane transporter activity	22	0.0333333	1	1
GO:0005504	fatty acid binding	6	0.0333333	0.643777	1
GO:0005507	copper ion binding	120	0.0333333	0.396666	1
GO:0005527	macrolide binding	22	0.0333333	0.678677	1
GO:0005528	FK506 binding	22	0.0333333	0.678677	1
GO:0008022	protein C-terminus binding	2	0.0333333	0.327636	1
GO:0008092	cytoskeletal protein binding	89	0.0333333	0.827978	1
GO:0008134	transcription factor binding	37	0.0333333	0.0225343	0.443084
GO:0008135	translation factor activity, nucleic acid binding	132	0.0333333	0.192692	1
GO:0008144	drug binding	24	0.0333333	0.29396	1
GO:0008172	S-methyltransferase activity	6	0.0333333	0.146582	0.984961
GO:0008234	cysteine-type peptidase activity	174	0.0333333	0.202669	1
GO:0008238	exopeptidase activity	86	0.0333333	0.237188	1
GO:0008242	omega peptidase activity	4	0.0333333	0.470147	1
GO:0008312	7S RNA binding	7	0.0333333	1	1
GO:0008320	protein transmembrane transporter activity	61	0.0333333	0.697771	1
GO:0008324	cation transmembrane transporter activity	391	0.0333333	0.0902867	0.866422
GO:0008327	methyl-CpG binding	16	0.0333333	0.508702	1
GO:0008428	ribonuclease inhibitor activity	3	0.0333333	1	1
GO:0008443	phosphofructokinase activity	11	0.0333333	0.795697	1
GO:0008462	endopeptidase Clp activity	9	0.0333333	0.15392	0.984961
GO:0008601	protein phosphatase type 2A regulator activity	14	0.0333333	0.0581544	0.698302
GO:0008605	protein kinase CK2 regulator activity	4	0.0333333	1	1
GO:0008660	1-aminocyclopropane-1-carboxylate deaminase activity	1	0.0333333	1	1
GO:0008905	mannose-phosphate guanylyltransferase activity	2	0.0333333	0.0498408	0.673935
GO:0008981	protease IV activity	1	0.0333333	1	1
GO:0009039	urease activity	1	0.0333333	0.146812	0.984961
GO:0009815	1-aminocyclopropane-1-carboxylate oxidase activity	12	0.0333333	0.85131	1
GO:0010178	IAA-amino acid conjugate hydrolase activity	7	0.0333333	1	1
GO:0010276	phytol kinase activity	1	0.0333333	0.146812	0.984961
GO:0010283	pinoresinol reductase activity	3	0.0333333	0.00167471	0.113442
GO:0010302	2-oxoglutarate-dependent dioxygenase activity	6	0.0333333	0.547952	1
GO:0010313	phytochrome binding	1	0.0333333	0.272077	1
GO:0015075	ion transmembrane transporter activity	534	0.0333333	0.313714	1
GO:0015197	peptide transporter activity	18	0.0333333	0.508702	1
GO:0015198	oligopeptide transporter activity	17	0.0333333	0.431393	1
GO:0015267	channel activity	124	0.0333333	0.315027	1
GO:0015300	solute:solute antiporter activity	72	0.0333333	0.17145	1
GO:0015369	calcium:hydrogen antiporter activity	4	0.0333333	1	1
GO:0015399	primary active transmembrane transporter activity	227	0.0333333	0.449319	1
GO:0015405	P-P-bond-hydrolysis-driven transmembrane transporter activity	226	0.0333333	0.449319	1
GO:0015491	cation:cation antiporter activity	58	0.0333333	0.660378	1
GO:0016165	lipoxygenase activity	7	0.0333333	0.426568	1
GO:0016168	chlorophyll binding	32	0.0333333	0.000198413	0.0771332
GO:0016210	naringenin-chalcone synthase activity	1	0.0333333	0.00551872	0.214056
GO:0016211	ammonia ligase activity	8	0.0333333	0.117991	0.984961
GO:0016229	steroid dehydrogenase activity	8	0.0333333	0.231837	1
GO:0016289	CoA hydrolase activity	17	0.0333333	0.0323028	0.545988
GO:0016291	acyl-CoA thioesterase activity	13	0.0333333	0.0360774	0.578355
GO:0016420	malonyltransferase activity	2	0.0333333	1	1
GO:0016421	CoA carboxylase activity	7	0.0333333	0.404195	1
GO:0016462	pyrophosphatase activity	536	0.0333333	0.527849	1
GO:0016491	oxidoreductase activity	1118	0.0333333	0.00633221	0.214056
GO:0016538	cyclin-dependent protein kinase regulator activity	32	0.0333333	0.914737	1
GO:0016563	transcription activator activity	103	0.0333333	0.0200038	0.408991
GO:0016621	cinnamoyl-CoA reductase activity	10	0.0333333	0.0227041	0.443084
GO:0016629	12-oxophytodienoate reductase activity	6	0.0333333	1	1
GO:0016634	oxidoreductase activity, acting on the CH-CH group of donors, oxygen as acceptor	11	0.0333333	0.101364	0.900693
GO:0016645	oxidoreductase activity, acting on the CH-NH group of donors	21	0.0333333	0.311605	1
GO:0016646	oxidoreductase activity, acting on the CH-NH group of donors, NAD or NADP as acceptor	10	0.0333333	0.0936849	0.867241
GO:0016652	oxidoreductase activity, acting on NADH or NADPH, NAD or NADP as acceptor	6	0.0333333	1	1
GO:0016701	oxidoreductase activity, acting on single donors with incorporation of molecular oxygen	28	0.0333333	0.3808	1
GO:0016702	oxidoreductase activity, acting on single donors with incorporation of molecular oxygen, incorporation of two atoms of oxygen	24	0.0333333	0.222311	1
GO:0016705	oxidoreductase activity, acting on paired donors, with incorporation or reduction of molecular oxygen	143	0.0333333	0.0190476	0.400258
GO:0016706	oxidoreductase activity, acting on paired donors, with incorporation or reduction of molecular oxygen, 2-oxoglutarate as one donor, and incorporation of one atom each of oxygen into both donors	82	0.0333333	0.115269	0.984961
GO:0016725	oxidoreductase activity, acting on CH or CH2 groups	7	0.0333333	0.643777	1
GO:0016740	transferase activity	2601	0.0333333	0.224001	1
GO:0016746	transferase activity, transferring acyl groups	200	0.0333333	0.000418667	0.0773863
GO:0016747	transferase activity, transferring groups other than amino-acyl groups	175	0.0333333	0.00160065	0.113442
GO:0016755	transferase activity, transferring amino-acyl groups	8	0.0333333	0.643777	1
GO:0016756	glutathione gamma-glutamylcysteinyltransferase activity	5	0.0333333	1	1
GO:0016763	transferase activity, transferring pentosyl groups	41	0.0333333	0.641476	1
GO:0016765	transferase activity, transferring alkyl or aryl (other than methyl) groups	122	0.0333333	0.194574	1
GO:0016783	sulfurtransferase activity	5	0.0333333	0.231837	1
GO:0016791	phosphatase activity	275	0.0333333	0.225492	1
GO:0016798	hydrolase activity, acting on glycosyl bonds	428	0.0333333	0.978055	1
GO:0016801	hydrolase activity, acting on ether bonds	8	0.0333333	0.192505	1
GO:0016803	ether hydrolase activity	6	0.0333333	0.0821285	0.819033
GO:0016814	hydrolase activity, acting on carbon-nitrogen (but not peptide) bonds, in cyclic amidines	18	0.0333333	1	1
GO:0016817	hydrolase activity, acting on acid anhydrides	540	0.0333333	0.54849	1
GO:0016818	hydrolase activity, acting on acid anhydrides, in phosphorus-containing anhydrides	538	0.0333333	0.536128	1
GO:0016841	ammonia-lyase activity	5	0.0333333	0.0460679	0.673935
GO:0016846	carbon-sulfur lyase activity	33	0.0333333	0.135638	0.984961
GO:0016872	intramolecular lyase activity	9	0.0333333	0.0612987	0.724862
GO:0016874	ligase activity	399	0.0333333	0.00511943	0.214056
GO:0016875	ligase activity, forming carbon-oxygen bonds	66	0.0333333	0.923731	1
GO:0016876	ligase activity, forming aminoacyl-tRNA and related compounds	66	0.0333333	0.923731	1
GO:0016880	acid-ammonia (or amide) ligase activity	8	0.0333333	0.117991	0.984961
GO:0016882	cyclo-ligase activity	2	0.0333333	1	1
GO:0016885	ligase activity, forming carbon-carbon bonds	7	0.0333333	0.404195	1
GO:0016887	ATPase activity	405	0.0333333	0.610562	1
GO:0017111	nucleoside-triphosphatase activity	514	0.0333333	0.695302	1
GO:0017163	negative regulator of basal transcription activity	3	0.0333333	1	1
GO:0019148	D-cysteine desulfhydrase activity	1	0.0333333	1	1
GO:0019200	carbohydrate kinase activity	29	0.0333333	0.53648	1
GO:0019825	oxygen binding	231	0.0333333	0.718699	1
GO:0019900	kinase binding	4	0.0333333	0.42636	1
GO:0020037	heme binding	27	0.0333333	0.275851	1
GO:0022803	passive transmembrane transporter activity	124	0.0333333	0.315027	1
GO:0022838	substrate specific channel activity	123	0.0333333	0.307277	1
GO:0022857	transmembrane transporter activity	929	0.0333333	0.181244	1
GO:0022891	substrate-specific transmembrane transporter activity	710	0.0333333	0.279013	1
GO:0022892	substrate-specific transporter activity	872	0.0333333	0.173252	1
GO:0030170	pyridoxal phosphate binding	11	0.0333333	0.643777	1
GO:0030246	carbohydrate binding	115	0.0333333	0.918248	1
GO:0030371	translation repressor activity	5	0.0333333	1	1
GO:0030523	dihydrolipoamide S-acyltransferase activity	6	0.0333333	0.643777	1
GO:0030572	phosphatidyltransferase activity	3	0.0333333	0.146812	0.984961
GO:0030794	(S)-coclaurine-N-methyltransferase activity	2	0.0333333	1	1
GO:0031072	heat shock protein binding	136	0.0333333	0.227057	1
GO:0033764	steroid dehydrogenase activity, acting on the CH-OH group of donors, NAD or NADP as acceptor	4	0.0333333	0.0498408	0.673935
GO:0042623	ATPase activity, coupled	282	0.0333333	0.715463	1
GO:0045182	translation regulator activity	133	0.0333333	0.198064	1
GO:0045430	chalcone isomerase activity	4	0.0333333	0.0233652	0.443084
GO:0046424	ferulate 5-hydroxylase activity	1	0.0333333	1	1
GO:0046592	polyamine oxidase activity	1	0.0333333	1	1
GO:0046906	tetrapyrrole binding	60	0.0333333	0.000551378	0.0857393
GO:0046915	transition metal ion transmembrane transporter activity	34	0.0333333	0.48625	1
GO:0046961	hydrogen ion transporting ATPase activity, rotational mechanism	26	0.0333333	0.89023	1
GO:0047209	coniferyl-alcohol glucosyltransferase activity	3	0.0333333	1	1
GO:0047210	alpha-1,4-glucan-protein synthase (UDP-forming) activity	4	0.0333333	0.272077	1
GO:0047334	diphosphate-fructose-6-phosphate 1-phosphotransferase activity	4	0.0333333	0.378956	1
GO:0047632	agmatine deiminase activity	1	0.0333333	1	1
GO:0047652	allantoate deiminase activity	1	0.0333333	1	1
GO:0050072	m7G(5')pppN diphosphatase activity	2	0.0333333	0.0710369	0.754483
GO:0051020	GTPase binding	23	0.0333333	0.947069	1
GO:0051213	dioxygenase activity	25	0.0333333	0.131585	0.984961
GO:0051777	ent-kaurenoate oxidase activity	2	0.0333333	1	1
GO:0060089	molecular transducer activity	374	0.0333333	0.932201	1
GO:0000036	acyl carrier activity	11	0.0416667	0.719295	1
GO:0000156	two-component response regulator activity	37	0.0416667	0.073426	0.766291
GO:0000224	peptide-N4-(N-acetyl-beta-glucosaminyl)asparagine amidase activity	1	0.0416667	1	1
GO:0003867	4-aminobutyrate transaminase activity	1	0.0416667	0.00582247	0.214056
GO:0003979	UDP-glucose 6-dehydrogenase activity	4	0.0416667	1	1
GO:0003994	aconitate hydratase activity	3	0.0416667	1	1
GO:0004015	adenosylmethionine-8-amino-7-oxononanoate transaminase activity	3	0.0416667	0.00582247	0.214056
GO:0004019	adenylosuccinate synthase activity	1	0.0416667	1	1
GO:0004022	alcohol dehydrogenase activity	10	0.0416667	1	1
GO:0004055	argininosuccinate synthase activity	1	0.0416667	1	1
GO:0004163	diphosphomevalonate decarboxylase activity	2	0.0416667	0.272077	1
GO:0004351	glutamate decarboxylase activity	2	0.0416667	1	1
GO:0004371	glycerone kinase activity	2	0.0416667	0.327636	1
GO:0004386	helicase activity	151	0.0416667	0.793479	1
GO:0004395	hexaprenyldihydroxybenzoate methyltransferase activity	1	0.0416667	0.272077	1
GO:0004512	inositol-3-phosphate synthase activity	3	0.0416667	1	1
GO:0004594	pantothenate kinase activity	3	0.0416667	1	1
GO:0004630	phospholipase D activity	12	0.0416667	0.696093	1
GO:0004656	procollagen-proline 4-dioxygenase activity	2	0.0416667	1	1
GO:0004765	shikimate kinase activity	5	0.0416667	0.470147	1
GO:0005516	calmodulin binding	170	0.0416667	0.230218	1
GO:0005529	sugar binding	25	0.0416667	1	1
GO:0008017	microtubule binding	25	0.0416667	0.29396	1
GO:0008094	DNA-dependent ATPase activity	22	0.0416667	1	1
GO:0008138	protein tyrosine/serine/threonine phosphatase activity	11	0.0416667	0.173016	1
GO:0008194	UDP-glycosyltransferase activity	189	0.0416667	0.542066	1
GO:0008415	acyltransferase activity	173	0.0416667	0.0115421	0.309449
GO:0008447	L-ascorbate oxidase activity	1	0.0416667	1	1
GO:0008514	organic anion transmembrane transporter activity	21	0.0416667	0.907686	1
GO:0008519	ammonium transmembrane transporter activity	6	0.0416667	0.327636	1
GO:0008536	Ran GTPase binding	22	0.0416667	0.937952	1
GO:0008943	glyceraldehyde-3-phosphate dehydrogenase activity	8	0.0416667	1	1
GO:0009011	starch synthase activity	2	0.0416667	0.211929	1
GO:0009916	alternative oxidase activity	6	0.0416667	1	1
GO:0009927	histidine phosphotransfer kinase activity	10	0.0416667	0.740727	1
GO:0009976	tocopherol cyclase activity	1	0.0416667	1	1
GO:0010280	UDP-L-rhamnose synthase activity	3	0.0416667	0.42636	1
GO:0010295	(+)-abscisic acid 8'-hydroxylase activity	4	0.0416667	0.643777	1
GO:0010329	auxin efflux transmembrane transporter activity	4	0.0416667	1	1
GO:0010347	L-galactose-1-phosphate phosphatase activity	1	0.0416667	1	1
GO:0010349	L-galactose dehydrogenase activity	1	0.0416667	1	1
GO:0010420	polyprenyldihydroxybenzoate methyltransferase activity	1	0.0416667	0.272077	1
GO:0015077	monovalent inorganic cation transmembrane transporter activity	142	0.0416667	0.37158	1
GO:0015078	hydrogen ion transmembrane transporter activity	128	0.0416667	0.571901	1
GO:0015089	high affinity copper ion transmembrane transporter activity	4	0.0416667	1	1
GO:0015101	organic cation transmembrane transporter activity	6	0.0416667	0.327636	1
GO:0015165	pyrimidine nucleotide sugar transmembrane transporter activity	4	0.0416667	1	1
GO:0015205	nucleobase transmembrane transporter activity	26	0.0416667	1	1
GO:0015226	carnitine transporter activity	1	0.0416667	1	1
GO:0015276	ligand-gated ion channel activity	23	0.0416667	0.483695	1
GO:0015291	secondary active transmembrane transporter activity	260	0.0416667	0.267827	1
GO:0015385	sodium:hydrogen antiporter activity	35	0.0416667	0.290237	1
GO:0015631	tubulin binding	33	0.0416667	0.400423	1
GO:0015665	alcohol transmembrane transporter activity	5	0.0416667	0.319295	1
GO:0016160	amylase activity	17	0.0416667	0.297251	1
GO:0016174	NAD(P)H oxidase activity	3	0.0416667	1	1
GO:0016564	transcription repressor activity	35	0.0416667	0.946216	1
GO:0016597	amino acid binding	24	0.0416667	0.00797991	0.247263
GO:0016720	delta12-fatty acid dehydrogenase activity	1	0.0416667	0.327636	1
GO:0016757	transferase activity, transferring glycosyl groups	444	0.0416667	0.948795	1
GO:0016758	transferase activity, transferring hexosyl groups	246	0.0416667	0.816671	1
GO:0016762	xyloglucan:xyloglucosyl transferase activity	10	0.0416667	1	1
GO:0016782	transferase activity, transferring sulfur-containing groups	24	0.0416667	0.348053	1
GO:0016790	thiolester hydrolase activity	60	0.0416667	0.0784482	0.797301
GO:0016820	hydrolase activity, acting on acid anhydrides, catalyzing transmembrane movement of substances	176	0.0416667	0.512872	1
GO:0016879	ligase activity, forming carbon-nitrogen bonds	284	0.0416667	0.030969	0.545988
GO:0016881	acid-amino acid ligase activity	249	0.0416667	0.0697892	0.754483
GO:0017016	Ras GTPase binding	22	0.0416667	0.937952	1
GO:0019209	kinase activator activity	3	0.0416667	1	1
GO:0019798	procollagen-proline dioxygenase activity	2	0.0416667	1	1
GO:0022834	ligand-gated channel activity	23	0.0416667	0.483695	1
GO:0030295	protein kinase activator activity	2	0.0416667	1	1
GO:0031267	small GTPase binding	22	0.0416667	0.937952	1
GO:0031543	peptidyl-proline dioxygenase activity	2	0.0416667	1	1
GO:0031545	peptidyl-proline 4-dioxygenase activity	2	0.0416667	1	1
GO:0034387	4-aminobutyrate:pyruvate transaminase activity	1	0.0416667	0.00582247	0.214056
GO:0042626	ATPase activity, coupled to transmembrane movement of substances	174	0.0416667	0.490787	1
GO:0043176	amine binding	24	0.0416667	0.00797991	0.247263
GO:0043492	ATPase activity, coupled to movement of substances	174	0.0416667	0.490787	1
GO:0043565	sequence-specific DNA binding	45	0.0416667	0.62747	1
GO:0045309	protein phosphorylated amino acid binding	14	0.0416667	0.03792	0.592619
GO:0046873	metal ion transmembrane transporter activity	132	0.0416667	0.0553495	0.6941
GO:0047172	shikimate O-hydroxycinnamoyltransferase activity	1	0.0416667	0.42636	1
GO:0047205	quinate O-hydroxycinnamoyltransferase activity	1	0.0416667	0.42636	1
GO:0050521	alpha-glucan, water dikinase activity	1	0.0416667	1	1
GO:0050664	oxidoreductase activity, acting on NADH or NADPH, with oxygen as acceptor	5	0.0416667	1	1
GO:0050736	O-malonyltransferase activity	1	0.0416667	1	1
GO:0050737	O-hydroxycinnamoyltransferase activity	1	0.0416667	0.42636	1
GO:0051219	phosphoprotein binding	14	0.0416667	0.03792	0.592619
GO:0051536	iron-sulfur cluster binding	27	0.0416667	0.0112168	0.309449
GO:0051540	metal cluster binding	27	0.0416667	0.0112168	0.309449
GO:0051747	DNA demethylase activity	5	0.0416667	1	1
GO:0000900	translation repressor activity, nucleic acid binding	4	0.05	1	1
GO:0003712	transcription cofactor activity	29	0.05	0.0427195	0.644939
GO:0003843	1,3-beta-glucan synthase activity	12	0.05	0.0612987	0.724862
GO:0003865	3-oxo-5-alpha-steroid 4-dehydrogenase activity	4	0.05	1	1
GO:0003878	ATP citrate synthase activity	6	0.05	0.290237	1
GO:0004001	adenosine kinase activity	2	0.05	1	1
GO:0004033	aldo-keto reductase activity	9	0.05	0.839016	1
GO:0004034	aldose 1-epimerase activity	11	0.05	0.431393	1
GO:0004091	carboxylesterase activity	261	0.05	0.538534	1
GO:0004221	ubiquitin thiolesterase activity	30	0.05	0.319295	1
GO:0004335	galactokinase activity	7	0.05	1	1
GO:0004347	glucose-6-phosphate isomerase activity	2	0.05	0.614335	1
GO:0004536	deoxyribonuclease activity	11	0.05	1	1
GO:0004559	alpha-mannosidase activity	7	0.05	1	1
GO:0004648	phosphoserine transaminase activity	2	0.05	1	1
GO:0004748	ribonucleoside-diphosphate reductase activity	3	0.05	1	1
GO:0004815	aspartate-tRNA ligase activity	4	0.05	0.0945321	0.867241
GO:0004842	ubiquitin-protein ligase activity	225	0.05	0.0830825	0.819033
GO:0004867	serine-type endopeptidase inhibitor activity	27	0.05	1	1
GO:0005102	receptor binding	41	0.05	1	1
GO:0005342	organic acid transmembrane transporter activity	68	0.05	0.343002	1
GO:0005451	monovalent cation:proton antiporter activity	45	0.05	0.431393	1
GO:0008378	galactosyltransferase activity	11	0.05	1	1
GO:0008465	glycerate dehydrogenase activity	1	0.05	1	1
GO:0008483	transaminase activity	46	0.05	0.017926	0.39539
GO:0008810	cellulase activity	5	0.05	0.174359	1
GO:0009881	photoreceptor activity	8	0.05	0.719295	1
GO:0009983	tyrosine aminopeptidase activity	2	0.05	0.119852	0.984961
GO:0010279	indole-3-acetic acid amido synthetase	6	0.05	1	1
GO:0010285	L,L-diaminopimelate aminotransferase activity	1	0.05	1	1
GO:0010307	acetylglutamate kinase regulator activity	1	0.05	1	1
GO:0015036	disulfide oxidoreductase activity	24	0.05	0.173694	1
GO:0015171	amino acid transmembrane transporter activity	58	0.05	0.49939	1
GO:0015326	cationic amino acid transmembrane transporter activity	13	0.05	0.58246	1
GO:0015932	nucleobase, nucleoside, nucleotide and nucleic acid transmembrane transporter activity	39	0.05	0.862665	1
GO:0016209	antioxidant activity	120	0.05	0.843147	1
GO:0016638	oxidoreductase activity, acting on the CH-NH2 group of donors	37	0.05	0.0201429	0.408991
GO:0016647	oxidoreductase activity, acting on the CH-NH group of donors, oxygen as acceptor	2	0.05	1	1
GO:0016655	oxidoreductase activity, acting on NADH or NADPH, quinone or similar compound as acceptor	23	0.05	0.873153	1
GO:0016662	oxidoreductase activity, acting on other nitrogenous compounds as donors, cytochrome as acceptor	1	0.05	1	1
GO:0016664	oxidoreductase activity, acting on other nitrogenous compounds as donors, iron-sulfur protein as acceptor	1	0.05	1	1
GO:0016695	oxidoreductase activity, acting on hydrogen as donor	2	0.05	1	1
GO:0016728	oxidoreductase activity, acting on CH or CH2 groups, disulfide as acceptor	5	0.05	0.58246	1
GO:0016769	transferase activity, transferring nitrogenous groups	46	0.05	0.017926	0.39539
GO:0016778	diphosphotransferase activity	8	0.05	0.035473	0.578355
GO:0016832	aldehyde-lyase activity	21	0.05	0.600463	1
GO:0016854	racemase and epimerase activity	34	0.05	0.938277	1
GO:0016857	racemase and epimerase activity, acting on carbohydrates and derivatives	29	0.05	0.909197	1
GO:0016861	intramolecular oxidoreductase activity, interconverting aldoses and ketoses	16	0.05	0.146732	0.984961
GO:0016869	intramolecular transferase activity, transferring amino groups	2	0.05	1	1
GO:0016929	SUMO-specific protease activity	1	0.05	1	1
GO:0017092	sterol regulatory element-binding protein site 2 protease activity	1	0.05	1	1
GO:0017093	sterol regulatory element-binding protein protease activity	1	0.05	1	1
GO:0019166	trans-2-enoyl-CoA reductase (NADPH) activity	1	0.05	1	1
GO:0019208	phosphatase regulator activity	16	0.05	0.0834834	0.819033
GO:0019787	small conjugating protein ligase activity	232	0.05	0.0745267	0.767477
GO:0019888	protein phosphatase regulator activity	16	0.05	0.0834834	0.819033
GO:0019912	cyclin-dependent protein kinase activating kinase activity	1	0.05	1	1
GO:0031490	chromatin DNA binding	2	0.05	0.00184467	0.119519
GO:0033765	steroid dehydrogenase activity, acting on the CH-CH group of donors	4	0.05	1	1
GO:0042286	glutamate-1-semialdehyde 2,1-aminomutase activity	2	0.05	1	1
GO:0046423	allene-oxide cyclase activity	4	0.05	1	1
GO:0046910	pectinesterase inhibitor activity	64	0.05	1	1
GO:0046943	carboxylic acid transmembrane transporter activity	68	0.05	0.343002	1
GO:0047213	anthocyanidin 3-O-glucosyltransferase activity	1	0.05	1	1
GO:0047889	ferredoxin-nitrate reductase activity	1	0.05	1	1
GO:0050421	nitrite reductase (NO-forming) activity	1	0.05	1	1
GO:0051266	sirohydrochlorin ferrochelatase activity	1	0.05	0.146812	0.984961
GO:0001871	pattern binding	5	0.0583333	0.470147	1
GO:0003785	actin monomer binding	3	0.0583333	1	1
GO:0003857	3-hydroxyacyl-CoA dehydrogenase activity	1	0.0583333	0.146812	0.984961
GO:0003872	6-phosphofructokinase activity	7	0.0583333	1	1
GO:0003876	AMP deaminase activity	1	0.0583333	1	1
GO:0003887	DNA-directed DNA polymerase activity	21	0.0583333	1	1
GO:0004066	asparagine synthase (glutamine-hydrolyzing) activity	4	0.0583333	1	1
GO:0004069	aspartate transaminase activity	7	0.0583333	1	1
GO:0004103	choline kinase activity	3	0.0583333	1	1
GO:0004239	methionyl aminopeptidase activity	5	0.0583333	1	1
GO:0004291	subtilisin activity	1	0.0583333	1	1
GO:0004326	tetrahydrofolylpolyglutamate synthase activity	3	0.0583333	0.146812	0.984961
GO:0004332	fructose-bisphosphate aldolase activity	9	0.0583333	0.696093	1
GO:0004385	guanylate kinase activity	3	0.0583333	0.378956	1
GO:0004400	histidinol-phosphate transaminase activity	2	0.0583333	1	1
GO:0004402	histone acetyltransferase activity	12	0.0583333	0.261027	1
GO:0004406	H3/H4 histone acetyltransferase activity	10	0.0583333	0.261027	1
GO:0004416	hydroxyacylglutathione hydrolase activity	5	0.0583333	1	1
GO:0004421	hydroxymethylglutaryl-CoA synthase activity	1	0.0583333	1	1
GO:0004427	inorganic diphosphatase activity	7	0.0583333	0.58246	1
GO:0004430	1-phosphatidylinositol 4-kinase activity	3	0.0583333	1	1
GO:0004468	lysine N-acetyltransferase activity	12	0.0583333	0.261027	1
GO:0004473	malate dehydrogenase (oxaloacetate-decarboxylating) (NADP+) activity	4	0.0583333	1	1
GO:0004520	endodeoxyribonuclease activity	8	0.0583333	1	1
GO:0004601	peroxidase activity	102	0.0583333	0.769969	1
GO:0004629	phospholipase C activity	20	0.0583333	1	1
GO:0004650	polygalacturonase activity	71	0.0583333	0.976092	1
GO:0004660	protein farnesyltransferase activity	1	0.0583333	1	1
GO:0004713	protein tyrosine kinase activity	13	0.0583333	1	1
GO:0004843	ubiquitin-specific protease activity	50	0.0583333	0.395679	1
GO:0005094	Rho GDP-dissociation inhibitor activity	3	0.0583333	1	1
GO:0005097	Rab GTPase activator activity	23	0.0583333	0.678677	1
GO:0005201	extracellular matrix structural constituent	1	0.0583333	1	1
GO:0008026	ATP-dependent helicase activity	92	0.0583333	0.702056	1
GO:0008047	enzyme activator activity	56	0.0583333	0.980479	1
GO:0008061	chitin binding	1	0.0583333	0.272077	1
GO:0008108	UDP-glucose:hexose-1-phosphate uridylyltransferase activity	1	0.0583333	1	1
GO:0008115	sarcosine oxidase activity	1	0.0583333	1	1
GO:0008374	O-acyltransferase activity	29	0.0583333	0.00115706	0.099957
GO:0008453	alanine-glyoxylate transaminase activity	4	0.0583333	1	1
GO:0008824	cyanate hydratase activity	1	0.0583333	0.146812	0.984961
GO:0010241	ent-kaurene oxidase activity	1	0.0583333	0.0314838	0.545988
GO:0010487	thermospermine synthase activity	1	0.0583333	1	1
GO:0015035	protein disulfide oxidoreductase activity	14	0.0583333	0.146732	0.984961
GO:0015114	phosphate transmembrane transporter activity	18	0.0583333	0.760523	1
GO:0015157	oligosaccharide transmembrane transporter activity	2	0.0583333	1	1
GO:0015925	galactosidase activity	40	0.0583333	0.900052	1
GO:0016002	sulfite reductase activity	1	0.0583333	0.211929	1
GO:0016040	glutamate synthase (NADH) activity	1	0.0583333	0.327636	1
GO:0016405	CoA-ligase activity	20	0.0583333	0.00965942	0.283404
GO:0016636	oxidoreductase activity, acting on the CH-CH group of donors, iron-sulfur protein as acceptor	2	0.0583333	0.0945321	0.867241
GO:0016639	oxidoreductase activity, acting on the CH-NH2 group of donors, NAD or NADP as acceptor	1	0.0583333	0.327636	1
GO:0016656	monodehydroascorbate reductase (NADH) activity	4	0.0583333	0.378956	1
GO:0016671	oxidoreductase activity, acting on sulfur group of donors, disulfide as acceptor	25	0.0583333	0.173694	1
GO:0016673	oxidoreductase activity, acting on sulfur group of donors, iron-sulfur protein as acceptor	1	0.0583333	0.211929	1
GO:0016684	oxidoreductase activity, acting on peroxide as acceptor	102	0.0583333	0.769969	1
GO:0016717	oxidoreductase activity, acting on paired donors, with oxidation of a pair of donors resulting in the reduction of molecular oxygen to two molecules of water	11	0.0583333	0.614335	1
GO:0016776	phosphotransferase activity, phosphate group as acceptor	18	0.0583333	0.88284	1
GO:0016799	hydrolase activity, hydrolyzing N-glycosyl compounds	15	0.0583333	0.404195	1
GO:0016813	hydrolase activity, acting on carbon-nitrogen (but not peptide) bonds, in linear amidines	4	0.0583333	1	1
GO:0016863	intramolecular oxidoreductase activity, transposing C=C bonds	4	0.0583333	1	1
GO:0016878	acid-thiol ligase activity	21	0.0583333	0.0112168	0.309449
GO:0017118	lipoyltransferase activity	3	0.0583333	1	1
GO:0019205	nucleobase, nucleoside, nucleotide kinase activity	28	0.0583333	0.964426	1
GO:0030247	polysaccharide binding	5	0.0583333	0.470147	1
GO:0042409	caffeoyl-CoA O-methyltransferase activity	1	0.0583333	1	1
GO:0043566	structure-specific DNA binding	27	0.0583333	0.0124773	0.312938
GO:0045181	glutamate synthase activity, NADH or NADPH as acceptor	1	0.0583333	0.327636	1
GO:0045431	flavonol synthase activity	7	0.0583333	1	1
GO:0046912	transferase activity, transferring acyl groups, acyl groups converted into alkyl on transfer	18	0.0583333	0.0744815	0.767477
GO:0047918	GDP-mannose 3,5-epimerase activity	1	0.0583333	1	1
GO:0050311	sulfite reductase (ferredoxin) activity	1	0.0583333	0.211929	1
GO:0050378	UDP-glucuronate 4-epimerase activity	5	0.0583333	1	1
GO:0051537	2 iron, 2 sulfur cluster binding	2	0.0583333	0.272077	1
GO:0000030	mannosyltransferase activity	6	0.0666667	0.643777	1
GO:0000107	imidazoleglycerol-phosphate synthase activity	1	0.0666667	1	1
GO:0000254	C-4 methylsterol oxidase activity	4	0.0666667	0.42636	1
GO:0000339	RNA cap binding	4	0.0666667	0.470147	1
GO:0002094	polyprenyltransferase activity	2	0.0666667	1	1
GO:0003779	actin binding	55	0.0666667	0.961033	1
GO:0003838	sterol 24-C-methyltransferase activity	2	0.0666667	0.146812	0.984961
GO:0003860	3-hydroxyisobutyryl-CoA hydrolase activity	4	0.0666667	0.42636	1
GO:0003868	4-hydroxyphenylpyruvate dioxygenase activity	1	0.0666667	1	1
GO:0003905	alkylbase DNA N-glycosylase activity	7	0.0666667	0.510593	1
GO:0003937	IMP cyclohydrolase activity	1	0.0666667	1	1
GO:0003972	RNA ligase (ATP) activity	1	0.0666667	1	1
GO:0003997	acyl-CoA oxidase activity	7	0.0666667	0.0460679	0.673935
GO:0004113	2',3'-cyclic-nucleotide 3'-phosphodiesterase activity	1	0.0666667	1	1
GO:0004133	glycogen debranching enzyme activity	4	0.0666667	1	1
GO:0004161	dimethylallyltranstransferase activity	6	0.0666667	0.327636	1
GO:0004197	cysteine-type endopeptidase activity	21	0.0666667	0.0227041	0.443084
GO:0004287	prolyl oligopeptidase activity	2	0.0666667	1	1
GO:0004311	farnesyltranstransferase activity	12	0.0666667	0.290237	1
GO:0004500	dopamine beta-monooxygenase activity	2	0.0666667	1	1
GO:0004519	endonuclease activity	59	0.0666667	0.335033	1
GO:0004540	ribonuclease activity	70	0.0666667	0.411228	1
GO:0004565	beta-galactosidase activity	36	0.0666667	1	1
GO:0004602	glutathione peroxidase activity	9	0.0666667	1	1
GO:0004620	phospholipase activity	39	0.0666667	0.954848	1
GO:0004643	phosphoribosylaminoimidazolecarboxamide formyltransferase activity	1	0.0666667	1	1
GO:0004679	AMP-activated protein kinase activity	2	0.0666667	0.0498408	0.673935
GO:0004811	tRNA isopentenyltransferase activity	2	0.0666667	1	1
GO:0004820	glycine-tRNA ligase activity	2	0.0666667	1	1
GO:0004852	uroporphyrinogen-III synthase activity	1	0.0666667	1	1
GO:0004888	transmembrane receptor activity	161	0.0666667	0.988213	1
GO:0005487	nucleocytoplasmic transporter activity	2	0.0666667	1	1
GO:0008452	RNA ligase activity	1	0.0666667	1	1
GO:0010175	sphingosine transmembrane transporter activity	1	0.0666667	0.0945321	0.867241
GO:0015037	peptide disulfide oxidoreductase activity	7	0.0666667	0.42636	1
GO:0015038	glutathione disulfide oxidoreductase activity	7	0.0666667	0.42636	1
GO:0015081	sodium ion transmembrane transporter activity	7	0.0666667	1	1
GO:0015175	neutral amino acid transmembrane transporter activity	8	0.0666667	1	1
GO:0015923	mannosidase activity	9	0.0666667	1	1
GO:0016641	oxidoreductase activity, acting on the CH-NH2 group of donors, oxygen as acceptor	27	0.0666667	0.552425	1
GO:0016715	oxidoreductase activity, acting on paired donors, with incorporation or reduction of molecular oxygen, reduced ascorbate as one donor, and incorporation of one atom of oxygen	2	0.0666667	1	1
GO:0016759	cellulose synthase activity	38	0.0666667	0.928393	1
GO:0016884	carbon-nitrogen ligase activity, with glutamine as amido-N-donor	11	0.0666667	0.621281	1
GO:0019104	DNA N-glycosylase activity	13	0.0666667	0.319295	1
GO:0030337	DNA polymerase processivity factor activity	2	0.0666667	1	1
GO:0030599	pectinesterase activity	83	0.0666667	0.719803	1
GO:0032791	lead ion binding	2	0.0666667	1	1
GO:0035198	miRNA binding	4	0.0666667	0.740727	1
GO:0042389	omega-3 fatty acid desaturase activity	4	0.0666667	0.42636	1
GO:0046428	1,4-dihydroxy-2-naphthoate octaprenyltransferase activity	1	0.0666667	1	1
GO:0046429	4-hydroxy-3-methylbut-2-en-1-yl diphosphate synthase activity	2	0.0666667	0.378956	1
GO:0050269	coniferyl-aldehyde dehydrogenase activity	1	0.0666667	1	1
GO:0051731	polynucleotide kinase activity	1	0.0666667	1	1
GO:0051750	delta3,5-delta2,4-dienoyl-CoA isomerase activity	1	0.0666667	1	1
GO:0001735	prenylcysteine oxidase activity	1	0.075	1	1
GO:0003702	RNA polymerase II transcription factor activity	22	0.075	0.466209	1
GO:0003743	translation initiation factor activity	83	0.075	0.296785	1
GO:0004038	allantoinase activity	1	0.075	1	1
GO:0004112	cyclic-nucleotide phosphodiesterase activity	3	0.075	1	1
GO:0004219	pyroglutamyl-peptidase I activity	1	0.075	1	1
GO:0004295	trypsin activity	14	0.075	0.547952	1
GO:0004300	enoyl-CoA hydratase activity	4	0.075	0.119852	0.984961
GO:0004365	glyceraldehyde-3-phosphate dehydrogenase (phosphorylating) activity	1	0.075	1	1
GO:0004366	glycerol-3-phosphate O-acyltransferase activity	2	0.075	0.327636	1
GO:0004607	phosphatidylcholine-sterol O-acyltransferase activity	6	0.075	0.00129486	0.105974
GO:0004729	protoporphyrinogen oxidase activity	2	0.075	1	1
GO:0005471	ATP:ADP antiporter activity	6	0.075	0.0857643	0.830925
GO:0008083	growth factor activity	7	0.075	1	1
GO:0008170	N-methyltransferase activity	23	0.075	1	1
GO:0008186	RNA-dependent ATPase activity	8	0.075	0.760523	1
GO:0008417	fucosyltransferase activity	14	0.075	0.696093	1
GO:0008430	selenium binding	8	0.075	1	1
GO:0008725	DNA-3-methyladenine glycosylase I activity	6	0.075	1	1
GO:0008928	mannose-1-phosphate guanylyltransferase (GDP) activity	1	0.075	0.211929	1
GO:0008930	methylthioadenosine nucleosidase activity	2	0.075	1	1
GO:0008974	phosphoribulokinase activity	1	0.075	1	1
GO:0009055	electron carrier activity	104	0.075	0.684207	1
GO:0010181	FMN binding	14	0.075	0.0144241	0.34507
GO:0010471	GDP-galactose:mannose-1-phosphate guanyltransferase activity	1	0.075	0.211929	1
GO:0010472	GDP-galactose:glucose-1-phosphate guanyltransferase activity	1	0.075	0.211929	1
GO:0010473	GDP-galactose:myoinositol-1-phosphate guanyltransferase activity	1	0.075	0.211929	1
GO:0010474	glucose-1-phosphate guanylyltransferase (GDP) activity	1	0.075	0.211929	1
GO:0010475	galactose-1-phosphate guanylyltransferase (GDP) activity	2	0.075	0.211929	1
GO:0015079	potassium ion transmembrane transporter activity	21	0.075	0.275851	1
GO:0015119	hexose phosphate transmembrane transporter activity	3	0.075	0.211929	1
GO:0015152	glucose-6-phosphate transmembrane transporter activity	3	0.075	0.211929	1
GO:0015154	disaccharide transmembrane transporter activity	11	0.075	0.58246	1
GO:0015193	L-proline transmembrane transporter activity	3	0.075	1	1
GO:0016207	4-coumarate-CoA ligase activity	13	0.075	0.146732	0.984961
GO:0016262	protein N-acetylglucosaminyltransferase activity	2	0.075	0.272077	1
GO:0016411	acylglycerol O-acyltransferase activity	10	0.075	0.261027	1
GO:0016742	hydroxymethyl-, formyl- and related transferase activity	7	0.075	0.643777	1
GO:0016842	amidine-lyase activity	3	0.075	1	1
GO:0016868	intramolecular transferase activity, phosphotransferases	10	0.075	0.0821285	0.819033
GO:0016920	pyroglutamyl-peptidase activity	1	0.075	1	1
GO:0030188	chaperone regulator activity	2	0.075	1	1
GO:0030189	chaperone activator activity	2	0.075	1	1
GO:0030276	clathrin binding	12	0.075	1	1
GO:0030946	protein tyrosine phosphatase activity, metal-dependent	1	0.075	0.146812	0.984961
GO:0031409	pigment binding	2	0.075	1	1
GO:0031491	nucleosome binding	1	0.075	0.000981708	0.0954097
GO:0031492	nucleosomal DNA binding	1	0.075	0.000981708	0.0954097
GO:0042132	fructose 1,6-bisphosphate 1-phosphatase activity	2	0.075	1	1
GO:0047893	flavonol 3-O-glucosyltransferase activity	1	0.075	0.202869	1
GO:0000287	magnesium ion binding	33	0.0833333	1	1
GO:0000293	ferric-chelate reductase activity	8	0.0833333	0.00394832	0.192884
GO:0003711	transcription elongation regulator activity	6	0.0833333	0.0314838	0.545988
GO:0003954	NADH dehydrogenase activity	37	0.0833333	1	1
GO:0004045	aminoacyl-tRNA hydrolase activity	4	0.0833333	0.272077	1
GO:0004372	glycine hydroxymethyltransferase activity	14	0.0833333	0.192505	1
GO:0004462	lactoylglutathione lyase activity	7	0.0833333	0.035473	0.578355
GO:0004527	exonuclease activity	47	0.0833333	0.333649	1
GO:0004609	phosphatidylserine decarboxylase activity	3	0.0833333	1	1
GO:0004766	spermidine synthase activity	3	0.0833333	1	1
GO:0004826	phenylalanine-tRNA ligase activity	7	0.0833333	1	1
GO:0004828	serine-tRNA ligase activity	2	0.0833333	1	1
GO:0005057	receptor signaling protein activity	45	0.0833333	0.751512	1
GO:0005217	intracellular ligand-gated ion channel activity	22	0.0833333	0.404195	1
GO:0005315	inorganic phosphate transmembrane transporter activity	13	0.0833333	0.696093	1
GO:0005337	nucleoside transmembrane transporter activity	12	0.0833333	0.760523	1
GO:0008199	ferric iron binding	4	0.0833333	0.0101825	0.293218
GO:0008487	prenyl-dependent CAAX protease activity	7	0.0833333	0.670973	1
GO:0008506	sucrose:hydrogen symporter activity	10	0.0833333	1	1
GO:0008515	sucrose transmembrane transporter activity	10	0.0833333	1	1
GO:0008696	4-amino-4-deoxychorismate lyase activity	1	0.0833333	1	1
GO:0009000	selenocysteine lyase activity	2	0.0833333	0.378956	1
GO:0009884	cytokinin receptor activity	3	0.0833333	1	1
GO:0009978	allene oxide synthase activity	1	0.0833333	1	1
GO:0010301	xanthoxin dehydrogenase activity	1	0.0833333	1	1
GO:0015103	inorganic anion transmembrane transporter activity	59	0.0833333	0.929736	1
GO:0015293	symporter activity	118	0.0833333	0.40661	1
GO:0015294	solute:cation symporter activity	117	0.0833333	0.386735	1
GO:0016408	C-acyltransferase activity	12	0.0833333	0.809194	1
GO:0016722	oxidoreductase activity, oxidizing metal ions	8	0.0833333	0.00394832	0.192884
GO:0016723	oxidoreductase activity, oxidizing metal ions, NAD or NADP as acceptor	8	0.0833333	0.00394832	0.192884
GO:0016805	dipeptidase activity	3	0.0833333	0.378956	1
GO:0016987	sigma factor activity	6	0.0833333	0.319295	1
GO:0019187	beta-1,4-mannosyltransferase activity	3	0.0833333	1	1
GO:0019203	carbohydrate phosphatase activity	19	0.0833333	1	1
GO:0035252	UDP-xylosyltransferase activity	5	0.0833333	1	1
GO:0042277	peptide binding	10	0.0833333	0.578792	1
GO:0043531	ADP binding	1	0.0833333	1	1
GO:0046527	glucosyltransferase activity	94	0.0833333	0.492974	1
GO:0046863	ribulose-1,5-bisphosphate carboxylase/oxygenase activase activity	1	0.0833333	1	1
GO:0047958	glycine transaminase activity	2	0.0833333	1	1
GO:0051753	mannan synthase activity	3	0.0833333	1	1
GO:0000249	C-22 sterol desaturase activity	2	0.0916667	0.42636	1
GO:0003724	RNA helicase activity	18	0.0916667	0.712851	1
GO:0003866	3-phosphoshikimate 1-carboxyvinyltransferase activity	2	0.0916667	1	1
GO:0003987	acetate-CoA ligase activity	2	0.0916667	0.000447895	0.0773863
GO:0004004	ATP-dependent RNA helicase activity	7	0.0916667	0.696093	1
GO:0004129	cytochrome-c oxidase activity	18	0.0916667	0.508702	1
GO:0004134	4-alpha-glucanotransferase activity	2	0.0916667	1	1
GO:0004345	glucose-6-phosphate dehydrogenase activity	6	0.0916667	0.670973	1
GO:0004496	mevalonate kinase activity	1	0.0916667	1	1
GO:0004561	alpha-N-acetylglucosaminidase activity	1	0.0916667	1	1
GO:0004702	receptor signaling protein serine/threonine kinase activity	43	0.0916667	0.820314	1
GO:0004760	serine-pyruvate transaminase activity	1	0.0916667	1	1
GO:0004789	thiamin-phosphate diphosphorylase activity	2	0.0916667	1	1
GO:0004791	thioredoxin-disulfide reductase activity	3	0.0916667	1	1
GO:0005199	structural constituent of cell wall	43	0.0916667	0.660378	1
GO:0005365	myo-inositol transmembrane transporter activity	3	0.0916667	1	1
GO:0005484	SNAP receptor activity	29	0.0916667	0.758345	1
GO:0008478	pyridoxal kinase activity	1	0.0916667	0.146812	0.984961
GO:0008837	diaminopimelate epimerase activity	1	0.0916667	1	1
GO:0009001	serine O-acetyltransferase activity	5	0.0916667	1	1
GO:0010012	steroid 22-alpha hydroxylase activity	1	0.0916667	1	1
GO:0010297	heteroglycan binding	2	0.0916667	1	1
GO:0015002	heme-copper terminal oxidase activity	18	0.0916667	0.508702	1
GO:0015020	glucuronosyltransferase activity	7	0.0916667	0.862665	1
GO:0015086	cadmium ion transmembrane transporter activity	4	0.0916667	1	1
GO:0015144	carbohydrate transmembrane transporter activity	114	0.0916667	0.280202	1
GO:0015166	polyol transmembrane transporter activity	4	0.0916667	1	1
GO:0016412	serine O-acyltransferase activity	5	0.0916667	1	1
GO:0016675	oxidoreductase activity, acting on heme group of donors	18	0.0916667	0.508702	1
GO:0016676	oxidoreductase activity, acting on heme group of donors, oxygen as acceptor	18	0.0916667	0.508702	1
GO:0016847	1-aminocyclopropane-1-carboxylate synthase activity	13	0.0916667	0.643777	1
GO:0016986	transcription initiation factor activity	20	0.0916667	0.77206	1
GO:0019948	SUMO activating enzyme activity	4	0.0916667	0.378956	1
GO:0046509	1,2-diacylglycerol 3-beta-galactosyltransferase activity	3	0.0916667	1	1
GO:0047251	thiohydroximate beta-D-glucosyltransferase activity	1	0.0916667	1	1
GO:0050281	serine-glyoxylate transaminase activity	1	0.0916667	1	1
GO:0001653	peptide receptor activity	4	0.1	0.510593	1
GO:0003684	damaged DNA binding	24	0.1	0.10311	0.911002
GO:0003729	mRNA binding	15	0.1	0.0440973	0.65934
GO:0003917	DNA topoisomerase type I activity	5	0.1	1	1
GO:0004375	glycine dehydrogenase (decarboxylating) activity	7	0.1	0.0008059	0.0954097
GO:0004448	isocitrate dehydrogenase activity	8	0.1	0.290237	1
GO:0004455	ketol-acid reductoisomerase activity	1	0.1	1	1
GO:0004521	endoribonuclease activity	38	0.1	0.452892	1
GO:0004805	trehalose-phosphatase activity	16	0.1	1	1
GO:0005085	guanyl-nucleotide exchange factor activity	24	0.1	0.862665	1
GO:0005230	extracellular ligand-gated ion channel activity	1	0.1	1	1
GO:0005343	organic acid:sodium symporter activity	8	0.1	0.231837	1
GO:0008509	anion transmembrane transporter activity	98	0.1	0.938556	1
GO:0009918	sterol delta7 reductase activity	1	0.1	0.211929	1
GO:0010013	N-1-naphthylphthalamic acid binding	1	0.1	0.0498408	0.673935
GO:0010309	acireductone dioxygenase [iron(II)-requiring] activity	4	0.1	0.327636	1
GO:0016624	oxidoreductase activity, acting on the aldehyde or oxo group of donors, disulfide as acceptor	12	0.1	0.0581544	0.698302
GO:0016642	oxidoreductase activity, acting on the CH-NH2 group of donors, disulfide as acceptor	7	0.1	0.0008059	0.0954097
GO:0016661	oxidoreductase activity, acting on other nitrogenous compounds as donors	4	0.1	1	1
GO:0016837	carbon-oxygen lyase activity, acting on polysaccharides	26	0.1	0.696093	1
GO:0016866	intramolecular transferase activity	29	0.1	0.00826861	0.247263
GO:0030570	pectate lyase activity	26	0.1	0.696093	1
GO:0030674	protein binding, bridging	2	0.1	0.211929	1
GO:0030693	caspase activity	11	0.1	0.547952	1
GO:0035064	methylated histone residue binding	1	0.1	0.272077	1
GO:0035173	histone kinase activity	3	0.1	1	1
GO:0035174	histone serine kinase activity	3	0.1	1	1
GO:0035175	histone serine kinase activity (H3-S10 specific)	3	0.1	1	1
GO:0035251	UDP-glucosyltransferase activity	54	0.1	0.189353	1
GO:0042284	sphingolipid delta-4 desaturase activity	1	0.1	1	1
GO:0046510	UDP-sulfoquinovose:DAG sulfoquinovosyltransferase activity	1	0.1	1	1
GO:0046537	2,3-bisphosphoglycerate-independent phosphoglycerate mutase activity	2	0.1	1	1
GO:0046870	cadmium ion binding	1	0.1	1	1
GO:0047793	cycloeucalenol cycloisomerase activity	1	0.1	1	1
GO:0051119	sugar transmembrane transporter activity	101	0.1	0.340326	1
GO:0003690	double-stranded DNA binding	15	0.108333	0.340237	1
GO:0003826	alpha-ketoacid dehydrogenase activity	1	0.108333	1	1
GO:0003886	DNA (cytosine-5-)-methyltransferase activity	5	0.108333	1	1
GO:0003914	DNA (6-4) photolyase activity	1	0.108333	1	1
GO:0003933	GTP cyclohydrolase activity	4	0.108333	1	1
GO:0004084	branched-chain-amino-acid transaminase activity	4	0.108333	1	1
GO:0004126	cytidine deaminase activity	9	0.108333	1	1
GO:0004147	dihydrolipoamide branched chain acyltransferase activity	1	0.108333	1	1
GO:0004801	transaldolase activity	2	0.108333	0.42636	1
GO:0004808	tRNA (5-methylaminomethyl-2-thiouridylate)-methyltransferase activity	1	0.108333	1	1
GO:0005047	signal recognition particle binding	3	0.108333	0.378956	1
GO:0005351	sugar:hydrogen symporter activity	90	0.108333	0.594229	1
GO:0005381	iron ion transmembrane transporter activity	5	0.108333	1	1
GO:0005402	cation:sugar symporter activity	90	0.108333	0.594229	1
GO:0009008	DNA-methyltransferase activity	5	0.108333	1	1
GO:0009041	uridylate kinase activity	4	0.108333	1	1
GO:0009672	auxin:hydrogen symporter activity	14	0.108333	0.404195	1
GO:0009975	cyclase activity	15	0.108333	1	1
GO:0009977	proton motive force dependent protein transmembrane transporter activity	2	0.108333	0.146812	0.984961
GO:0010290	chlorophyll catabolite transporter activity	1	0.108333	1	1
GO:0010291	carotene beta-ring hydroxylase activity	1	0.108333	1	1
GO:0015106	bicarbonate transmembrane transporter activity	7	0.108333	1	1
GO:0015108	chloride transmembrane transporter activity	7	0.108333	1	1
GO:0015295	solute:hydrogen symporter activity	90	0.108333	0.594229	1
GO:0015380	anion exchanger activity	7	0.108333	1	1
GO:0015431	glutathione S-conjugate-exporting ATPase activity	1	0.108333	1	1
GO:0016566	specific transcriptional repressor activity	4	0.108333	1	1
GO:0019199	transmembrane receptor protein kinase activity	17	0.108333	0.118922	0.984961
GO:0019201	nucleotide kinase activity	16	0.108333	0.873153	1
GO:0019238	cyclohydrolase activity	6	0.108333	1	1
GO:0030332	cyclin binding	5	0.108333	1	1
GO:0030359	protein phosphatase type 2B regulator activity	1	0.108333	1	1
GO:0031559	oxidosqualene cyclase activity	9	0.108333	0.0710369	0.754483
GO:0043021	ribonucleoprotein binding	4	0.108333	0.42636	1
GO:0046422	violaxanthin de-epoxidase activity	1	0.108333	1	1
GO:0050515	4-(cytidine 5'-diphospho)-2-C-methyl-D-erythritol kinase activity	1	0.108333	1	1
GO:0050567	glutaminyl-tRNA synthase (glutamine-hydrolyzing) activity	3	0.108333	1	1
GO:0001671	ATPase activator activity	3	0.116667	1	1
GO:0004044	amidophosphoribosyltransferase activity	3	0.116667	1	1
GO:0004056	argininosuccinate lyase activity	1	0.116667	1	1
GO:0004057	arginyltransferase activity	2	0.116667	0.272077	1
GO:0004143	diacylglycerol kinase activity	11	0.116667	0.0713241	0.754483
GO:0004368	glycerol-3-phosphate dehydrogenase activity	1	0.116667	1	1
GO:0004647	phosphoserine phosphatase activity	1	0.116667	1	1
GO:0004723	calcium-dependent protein serine/threonine phosphatase activity	9	0.116667	1	1
GO:0004730	pseudouridylate synthase activity	8	0.116667	1	1
GO:0004845	uracil phosphoribosyltransferase activity	6	0.116667	1	1
GO:0004930	G-protein coupled receptor activity	8	0.116667	1	1
GO:0005048	signal sequence binding	5	0.116667	0.696093	1
GO:0005261	cation channel activity	31	0.116667	0.173694	1
GO:0008408	3'-5' exonuclease activity	26	0.116667	0.340237	1
GO:0009374	biotin binding	3	0.116667	0.272077	1
GO:0010294	abscisic acid glucosyltransferase activity	8	0.116667	0.58246	1
GO:0016298	lipase activity	127	0.116667	0.931744	1
GO:0019789	SUMO ligase activity	1	0.116667	0.327636	1
GO:0042300	beta-amyrin synthase activity	3	0.116667	0.272077	1
GO:0045544	gibberellin 20-oxidase activity	5	0.116667	0.378956	1
GO:0046522	S-methyl-5-thioribose kinase activity	1	0.116667	1	1
GO:0047763	caffeate O-methyltransferase activity	1	0.116667	0.0272355	0.504182
GO:0000104	succinate dehydrogenase activity	7	0.125	1	1
GO:0004075	biotin carboxylase activity	1	0.125	1	1
GO:0004081	bis(5'-nucleosyl)-tetraphosphatase (asymmetrical) activity	3	0.125	1	1
GO:0004635	phosphoribosyl-AMP cyclohydrolase activity	1	0.125	1	1
GO:0004636	phosphoribosyl-ATP diphosphatase activity	1	0.125	1	1
GO:0004638	phosphoribosylaminoimidazole carboxylase activity	2	0.125	1	1
GO:0004680	casein kinase activity	15	0.125	0.600463	1
GO:0004816	asparagine-tRNA ligase activity	4	0.125	1	1
GO:0005088	Ras guanyl-nucleotide exchange factor activity	15	0.125	1	1
GO:0005089	Rho guanyl-nucleotide exchange factor activity	15	0.125	1	1
GO:0005100	Rho GTPase activator activity	7	0.125	1	1
GO:0005366	myo-inositol:hydrogen symporter activity	2	0.125	1	1
GO:0005476	carnitine:acyl carnitine antiporter activity	1	0.125	1	1
GO:0008146	sulfotransferase activity	19	0.125	1	1
GO:0008301	DNA bending activity	2	0.125	1	1
GO:0008796	bis(5'-nucleosyl)-tetraphosphatase activity	3	0.125	1	1
GO:0016151	nickel ion binding	2	0.125	1	1
GO:0016161	beta-amylase activity	9	0.125	0.319295	1
GO:0016780	phosphotransferase activity, for other substituted phosphate groups	11	0.125	0.614335	1
GO:0042162	telomeric DNA binding	4	0.125	1	1
GO:0042285	xylosyltransferase activity	8	0.125	1	1
GO:0043621	protein self-association	1	0.125	1	1
GO:0045436	lycopene beta cyclase activity	1	0.125	1	1
GO:0047517	1,4-beta-D-xylan synthase activity	1	0.125	1	1
GO:0051749	indole acetic acid carboxyl methyltransferase activity	1	0.125	0.146812	0.984961
GO:0000774	adenyl-nucleotide exchange factor activity	4	0.133333	0.146582	0.984961
GO:0001584	rhodopsin-like receptor activity	6	0.133333	1	1
GO:0003849	3-deoxy-7-phosphoheptulonate synthase activity	3	0.133333	1	1
GO:0003958	NADPH-hemoprotein reductase activity	2	0.133333	1	1
GO:0004107	chorismate synthase activity	1	0.133333	0.272077	1
GO:0004164	diphthine synthase activity	1	0.133333	1	1
GO:0004474	malate synthase activity	1	0.133333	1	1
GO:0004532	exoribonuclease activity	16	0.133333	0.740727	1
GO:0004623	phospholipase A2 activity	4	0.133333	1	1
GO:0004675	transmembrane receptor protein serine/threonine kinase activity	12	0.133333	0.348053	1
GO:0004725	protein tyrosine phosphatase activity	8	0.133333	0.0262973	0.492679
GO:0004793	threonine aldolase activity	2	0.133333	1	1
GO:0004824	lysine-tRNA ligase activity	1	0.133333	1	1
GO:0005216	ion channel activity	86	0.133333	0.521166	1
GO:0005375	copper ion transmembrane transporter activity	15	0.133333	0.719295	1
GO:0005385	zinc ion transmembrane transporter activity	10	0.133333	1	1
GO:0008864	formyltetrahydrofolate deformylase activity	4	0.133333	0.42636	1
GO:0008972	phosphomethylpyrimidine kinase activity	1	0.133333	1	1
GO:0010428	methyl-CpNpG binding	4	0.133333	1	1
GO:0010429	methyl-CpNpN binding	4	0.133333	1	1
GO:0010485	H4 histone acetyltransferase activity	1	0.133333	1	1
GO:0016157	sucrose synthase activity	6	0.133333	0.740727	1
GO:0016781	phosphotransferase activity, paired acceptors	3	0.133333	0.547952	1
GO:0016796	exonuclease activity, active with either ribo- or deoxyribonucleic acids and producing 5'-phosphomonoesters	16	0.133333	0.740727	1
GO:0016896	exoribonuclease activity, producing 5'-phosphomonoesters	16	0.133333	0.740727	1
GO:0017050	D-erythro-sphingosine kinase activity	3	0.133333	0.261027	1
GO:0032934	sterol binding	13	0.133333	0.483695	1
GO:0035091	phosphoinositide binding	13	0.133333	0.457911	1
GO:0035197	siRNA binding	1	0.133333	1	1
GO:0050377	UDP-glucose 4,6-dehydratase activity	2	0.133333	0.327636	1
GO:0000268	peroxisome targeting sequence binding	2	0.141667	0.470147	1
GO:0003863	3-methyl-2-oxobutanoate dehydrogenase (2-methylpropanoyl-transferring) activity	4	0.141667	0.510593	1
GO:0003896	DNA primase activity	3	0.141667	1	1
GO:0004399	histidinol dehydrogenase activity	1	0.141667	1	1
GO:0004485	methylcrotonoyl-CoA carboxylase activity	2	0.141667	1	1
GO:0004632	phosphopantothenate--cysteine ligase activity	1	0.141667	1	1
GO:0004825	methionine-tRNA ligase activity	1	0.141667	1	1
GO:0005267	potassium channel activity	24	0.141667	0.404191	1
GO:0008142	oxysterol binding	12	0.141667	0.431393	1
GO:0008373	sialyltransferase activity	3	0.141667	1	1
GO:0008395	steroid hydroxylase activity	3	0.141667	1	1
GO:0009673	low affinity phosphate transmembrane transporter activity	1	0.141667	1	1
GO:0015200	methylammonium transmembrane transporter activity	2	0.141667	1	1
GO:0016413	O-acetyltransferase activity	7	0.141667	0.174359	1
GO:0016891	endoribonuclease activity, producing 5'-phosphomonoesters	26	0.141667	0.297251	1
GO:0016893	endonuclease activity, active with either ribo- or deoxyribonucleic acids and producing 5'-phosphomonoesters	27	0.141667	0.318736	1
GO:0019840	isoprenoid binding	1	0.141667	1	1
GO:0030785	[ribulose-bisphosphate carboxylase]-lysine N-methyltransferase activity	2	0.141667	1	1
GO:0032182	small conjugating protein binding	2	0.141667	1	1
GO:0043130	ubiquitin binding	2	0.141667	1	1
GO:0050080	malonyl-CoA decarboxylase activity	1	0.141667	1	1
GO:0051738	xanthophyll binding	1	0.141667	1	1
GO:0051739	ammonia transporter activity	2	0.141667	1	1
GO:0000295	adenine nucleotide transmembrane transporter activity	1	0.15	1	1
GO:0003842	1-pyrroline-5-carboxylate dehydrogenase activity	1	0.15	1	1
GO:0003935	GTP cyclohydrolase II activity	3	0.15	1	1
GO:0004146	dihydrofolate reductase activity	3	0.15	1	1
GO:0004591	oxoglutarate dehydrogenase (succinyl-transferring) activity	2	0.15	0.378956	1
GO:0004681	casein kinase I activity	12	0.15	0.795697	1
GO:0004799	thymidylate synthase activity	3	0.15	1	1
GO:0005347	ATP transmembrane transporter activity	1	0.15	1	1
GO:0008686	3,4-dihydroxy-2-butanone-4-phosphate synthase activity	3	0.15	1	1
GO:0015215	nucleotide transmembrane transporter activity	1	0.15	1	1
GO:0015216	purine nucleotide transmembrane transporter activity	1	0.15	1	1
GO:0016672	oxidoreductase activity, acting on sulfur group of donors, quinone or similar compound as acceptor	5	0.15	1	1
GO:0019204	nucleotide phosphatase activity	1	0.15	1	1
GO:0022836	gated channel activity	61	0.15	0.586922	1
GO:0042083	5,10-methylenetetrahydrofolate-dependent methyltransferase activity	3	0.15	1	1
GO:0045174	glutathione dehydrogenase (ascorbate) activity	5	0.15	1	1
GO:0047412	N-(long-chain-acyl)ethanolamine deacylase activity	1	0.15	1	1
GO:0051087	chaperone binding	9	0.15	0.376387	1
GO:0003701	RNA polymerase I transcription factor activity	3	0.158333	1	1
GO:0004424	imidazoleglycerol-phosphate dehydratase activity	2	0.158333	1	1
GO:0004641	phosphoribosylformylglycinamidine cyclo-ligase activity	1	0.158333	1	1
GO:0005249	voltage-gated potassium channel activity	22	0.158333	0.600463	1
GO:0005496	steroid binding	15	0.158333	0.678677	1
GO:0015172	acidic amino acid transmembrane transporter activity	5	0.158333	1	1
GO:0015370	solute:sodium symporter activity	9	0.158333	0.261027	1
GO:0016726	oxidoreductase activity, acting on CH or CH2 groups, NAD or NADP as acceptor	3	0.158333	1	1
GO:0000095	S-adenosylmethionine transmembrane transporter activity	1	0.166667	1	1
GO:0000099	sulfur amino acid transmembrane transporter activity	1	0.166667	1	1
GO:0000175	3'-5'-exoribonuclease activity	13	0.166667	0.670973	1
GO:0003938	IMP dehydrogenase activity	2	0.166667	1	1
GO:0004076	biotin synthase activity	1	0.166667	1	1
GO:0004413	homoserine kinase activity	2	0.166667	1	1
GO:0004657	proline dehydrogenase activity	2	0.166667	1	1
GO:0004821	histidine-tRNA ligase activity	3	0.166667	1	1
GO:0008175	tRNA methyltransferase activity	4	0.166667	1	1
GO:0015146	pentose transmembrane transporter activity	1	0.166667	1	1
GO:0015148	D-xylose transmembrane transporter activity	1	0.166667	1	1
GO:0015168	glycerol transmembrane transporter activity	2	0.166667	1	1
GO:0015575	mannitol transmembrane transporter activity	1	0.166667	1	1
GO:0015576	sorbitol transmembrane transporter activity	1	0.166667	1	1
GO:0015591	D-ribose transmembrane transporter activity	1	0.166667	1	1
GO:0016838	carbon-oxygen lyase activity, acting on phosphates	5	0.166667	0.614335	1
GO:0008830	dTDP-4-dehydrorhamnose 3,5-epimerase activity	1	0.175	1	1
GO:0008831	dTDP-4-dehydrorhamnose reductase activity	1	0.175	1	1
GO:0009670	triose-phosphate transmembrane transporter activity	3	0.175	0.42636	1
GO:0010489	UDP-4-keto-6-deoxy-glucose-3,5-epimerase activity	2	0.175	1	1
GO:0010490	UDP-4-keto-rhamnose-4-keto-reductase activity	2	0.175	1	1
GO:0016774	phosphotransferase activity, carboxyl group as acceptor	11	0.175	0.261027	1
GO:0019202	amino acid kinase activity	9	0.175	0.261027	1
GO:0051741	2-methyl-6-phytyl-1,4-benzoquinone methyltransferase activity	1	0.175	1	1
GO:0000064	L-ornithine transmembrane transporter activity	2	0.183333	0.378956	1
GO:0004321	fatty-acyl-CoA synthase activity	2	0.183333	1	1
GO:0004359	glutaminase activity	1	0.183333	1	1
GO:0004526	ribonuclease P activity	4	0.183333	1	1
GO:0004806	triacylglycerol lipase activity	42	0.183333	0.516692	1
GO:0004854	xanthine dehydrogenase activity	2	0.183333	1	1
GO:0008375	acetylglucosaminyltransferase activity	21	0.183333	0.873153	1
GO:0008446	GDP-mannose 4,6-dehydratase activity	2	0.183333	1	1
GO:0009940	amino-terminal vacuolar sorting propeptide binding	1	0.183333	1	1
GO:0010209	vacuolar sorting signal binding	1	0.183333	1	1
GO:0015174	basic amino acid transmembrane transporter activity	8	0.183333	0.378956	1
GO:0030385	ferredoxin:thioredoxin reductase activity	3	0.183333	0.211929	1
GO:0034061	DNA polymerase activity	30	0.183333	1	1
GO:0004048	anthranilate phosphoribosyltransferase activity	2	0.191667	1	1
GO:0004096	catalase activity	3	0.191667	0.470147	1
GO:0004177	aminopeptidase activity	16	0.191667	0.48625	1
GO:0004856	xylulokinase activity	2	0.191667	1	1
GO:0005456	CMP-sialic acid transmembrane transporter activity	1	0.191667	1	1
GO:0005548	phospholipid transporter activity	6	0.191667	0.0710369	0.754483
GO:0008450	O-sialoglycoprotein endopeptidase activity	2	0.191667	1	1
GO:0008526	phosphatidylinositol transporter activity	4	0.191667	0.0498408	0.673935
GO:0008553	hydrogen-exporting ATPase activity, phosphorylative mechanism	8	0.191667	0.42636	1
GO:0010385	double-stranded methylated DNA binding	2	0.191667	1	1
GO:0016251	general RNA polymerase II transcription factor activity	4	0.191667	0.470147	1
GO:0016730	oxidoreductase activity, acting on iron-sulfur proteins as donors	4	0.191667	0.272077	1
GO:0017150	tRNA dihydrouridine synthase activity	5	0.191667	1	1
GO:0022843	voltage-gated cation channel activity	23	0.191667	0.621281	1
GO:0004516	nicotinate phosphoribosyltransferase activity	2	0.2	1	1
GO:0004549	tRNA-specific ribonuclease activity	7	0.2	1	1
GO:0004813	alanine-tRNA ligase activity	3	0.2	1	1
GO:0005310	dicarboxylic acid transmembrane transporter activity	3	0.2	1	1
GO:0008097	5S rRNA binding	2	0.2	0.327636	1
GO:0008131	amine oxidase activity	12	0.2	0.233624	1
GO:0008318	protein prenyltransferase activity	6	0.2	1	1
GO:0008967	phosphoglycolate phosphatase activity	3	0.2	1	1
GO:0010355	homogentisate farnesyltransferase activity	1	0.2	0.211929	1
GO:0010356	homogentisate geranylgeranyltransferase activity	1	0.2	0.211929	1
GO:0010357	homogentisate solanesyltransferase activity	1	0.2	0.211929	1
GO:0015087	cobalt ion transmembrane transporter activity	1	0.2	1	1
GO:0015140	malate transmembrane transporter activity	2	0.2	1	1
GO:0015179	L-amino acid transmembrane transporter activity	9	0.2	0.643777	1
GO:0015296	anion:cation symporter activity	4	0.2	1	1
GO:0015301	anion:anion antiporter activity	10	0.2	0.378956	1
GO:0016744	transferase activity, transferring aldehyde or ketonic groups	11	0.2	0.862665	1
GO:0017153	sodium:dicarboxylate symporter activity	2	0.2	1	1
GO:0031176	endo-1,4-beta-xylanase activity	5	0.2	1	1
GO:0045543	gibberellin 2-beta-dioxygenase activity	7	0.2	0.470147	1
GO:0050242	pyruvate, phosphate dikinase activity	1	0.2	0.272077	1
GO:0003923	GPI-anchor transamidase activity	3	0.208333	1	1
GO:0004042	amino-acid N-acetyltransferase activity	2	0.208333	1	1
GO:0004525	ribonuclease III activity	11	0.208333	0.290237	1
GO:0009540	zeaxanthin epoxidase activity	1	0.208333	1	1
GO:0015181	arginine transmembrane transporter activity	3	0.208333	0.272077	1
GO:0015189	L-lysine transmembrane transporter activity	3	0.208333	0.272077	1
GO:0045703	ketoreductase activity	2	0.208333	1	1
GO:0047746	chlorophyllase activity	2	0.208333	1	1
GO:0003825	alpha,alpha-trehalose-phosphate synthase (UDP-forming) activity	6	0.216667	1	1
GO:0004251	X-Pro dipeptidase activity	1	0.216667	1	1
GO:0004419	hydroxymethylglutaryl-CoA lyase activity	1	0.216667	1	1
GO:0008783	agmatinase activity	2	0.216667	1	1
GO:0030527	structural constituent of chromatin	5	0.216667	1	1
GO:0030675	Rac GTPase activator activity	5	0.216667	1	1
GO:0005244	voltage-gated ion channel activity	38	0.225	0.520254	1
GO:0005354	galactose transmembrane transporter activity	3	0.225	1	1
GO:0022832	voltage-gated channel activity	38	0.225	0.520254	1
GO:0004046	aminoacylase activity	3	0.233333	1	1
GO:0004170	dUTP diphosphatase activity	1	0.233333	0.272077	1
GO:0004331	fructose-2,6-bisphosphate 2-phosphatase activity	1	0.233333	1	1
GO:0008253	5'-nucleotidase activity	3	0.233333	0.470147	1
GO:0015145	monosaccharide transmembrane transporter activity	15	0.233333	0.5329	1
GO:0047429	nucleoside-triphosphate diphosphatase activity	1	0.233333	0.272077	1
GO:0004072	aspartate kinase activity	6	0.241667	0.0710369	0.754483
GO:0008809	carnitine racemase activity	2	0.241667	1	1
GO:0016856	racemase and epimerase activity, acting on hydroxy acids and derivatives	2	0.241667	1	1
GO:0018738	S-formylglutathione hydrolase activity	1	0.241667	0.272077	1
GO:0019139	cytokinin dehydrogenase activity	7	0.241667	1	1
GO:0004661	protein geranylgeranyltransferase activity	1	0.25	1	1
GO:0004662	CAAX-protein geranylgeranyltransferase activity	1	0.25	1	1
GO:0008235	metalloexopeptidase activity	13	0.25	1	1
GO:0015116	sulfate transmembrane transporter activity	14	0.25	0.839016	1
GO:0016688	L-ascorbate peroxidase activity	8	0.25	0.795697	1
GO:0016743	carboxyl- or carbamoyltransferase activity	2	0.25	1	1
GO:0017025	TATA-binding protein binding	2	0.25	1	1
GO:0004619	phosphoglycerate mutase activity	3	0.258333	1	1
GO:0008121	ubiquinol-cytochrome-c reductase activity	12	0.258333	0.254615	1
GO:0008474	palmitoyl-(protein) hydrolase activity	7	0.258333	1	1
GO:0016681	oxidoreductase activity, acting on diphenols and related substances as donors, cytochrome as acceptor	12	0.258333	0.254615	1
GO:0016855	racemase and epimerase activity, acting on amino acids and derivatives	3	0.258333	1	1
GO:0003985	acetyl-CoA C-acetyltransferase activity	3	0.266667	1	1
GO:0016453	C-acetyltransferase activity	3	0.266667	1	1
GO:0051745	4-hydroxy-3-methylbut-2-en-1-yl diphosphate reductase activity	1	0.266667	1	1
GO:0004018	adenylosuccinate lyase activity	2	0.275	1	1
GO:0004089	carbonate dehydratase activity	18	0.275	0.825707	1
GO:0004558	alpha-glucosidase activity	2	0.275	1	1
GO:0005046	KDEL sequence binding	1	0.275	1	1
GO:0046923	ER retention sequence binding	1	0.275	1	1
GO:0004198	calcium-dependent cysteine-type endopeptidase activity	1	0.283333	1	1
GO:0017176	phosphatidylinositol N-acetylglucosaminyltransferase activity	1	0.283333	1	1
GO:0003973	(S)-2-hydroxy-acid oxidase activity	6	0.291667	1	1
GO:0004750	ribulose-phosphate 3-epimerase activity	3	0.291667	1	1
GO:0008020	G-protein coupled photoreceptor activity	4	0.291667	1	1
GO:0008891	glycolate oxidase activity	6	0.291667	1	1
GO:0009883	red or far-red light photoreceptor activity	3	0.291667	1	1
GO:0016899	oxidoreductase activity, acting on the CH-OH group of donors, oxygen as acceptor	6	0.291667	1	1
GO:0050307	sucrose-phosphatase activity	4	0.291667	1	1
GO:0003906	DNA-(apurinic or apyrimidinic site) lyase activity	4	0.3	1	1
GO:0004588	orotate phosphoribosyltransferase activity	1	0.3	0.272077	1
GO:0004590	orotidine-5'-phosphate decarboxylase activity	1	0.3	0.272077	1
GO:0004392	heme oxygenase (decyclizing) activity	4	0.308333	1	1
GO:0004571	mannosyl-oligosaccharide 1,2-alpha-mannosidase activity	2	0.308333	1	1
GO:0004758	serine C-palmitoyltransferase activity	4	0.308333	0.42636	1
GO:0008381	mechanically-gated ion channel activity	2	0.308333	1	1
GO:0015924	mannosyl-oligosaccharide mannosidase activity	2	0.308333	1	1
GO:0016409	palmitoyltransferase activity	4	0.308333	0.42636	1
GO:0016454	C-palmitoyltransferase activity	4	0.308333	0.42636	1
GO:0022833	mechanically gated channel activity	2	0.308333	1	1
GO:0004568	chitinase activity	14	0.316667	0.614335	1
GO:0004849	uridine kinase activity	1	0.316667	1	1
GO:0005242	inward rectifier potassium channel activity	11	0.316667	0.760523	1
GO:0030551	cyclic nucleotide binding	29	0.316667	0.382707	1
GO:0008531	riboflavin kinase activity	1	0.325	1	1
GO:0008793	aromatic-amino-acid transaminase activity	2	0.325	1	1
GO:0015185	L-gamma-aminobutyric acid transmembrane transporter activity	1	0.325	1	1
GO:0015457	auxiliary transport protein activity	2	0.325	1	1
GO:0016247	channel regulator activity	2	0.325	1	1
GO:0030604	1-deoxy-D-xylulose-5-phosphate reductoisomerase activity	1	0.325	1	1
GO:0008887	glycerate kinase activity	1	0.333333	1	1
GO:0009674	potassium:sodium symporter activity	1	0.333333	1	1
GO:0015173	aromatic amino acid transmembrane transporter activity	2	0.333333	1	1
GO:0017056	structural constituent of nuclear pore	1	0.333333	1	1
GO:0022820	potassium ion symporter activity	1	0.333333	1	1
GO:0003975	UDP-N-acetylglucosamine-dolichyl-phosphate N-acetylglucosaminephosphotransferase activity	2	0.341667	1	1
GO:0004457	lactate dehydrogenase activity	1	0.341667	1	1
GO:0004649	poly(ADP-ribose) glycohydrolase activity	2	0.35	1	1
GO:0030611	arsenate reductase activity	15	0.35	1	1
GO:0042054	histone methyltransferase activity	16	0.35	1	1
GO:0003949	1-(5-phosphoribosyl)-5-[(5-phosphoribosylamino)methylideneamino]imidazole-4-carboxamide isomerase activity	1	0.358333	1	1
GO:0004733	pyridoxamine-phosphate oxidase activity	2	0.358333	1	1
GO:0005227	calcium activated cation channel activity	1	0.358333	1	1
GO:0015269	calcium-activated potassium channel activity	1	0.358333	1	1
GO:0022839	ion gated channel activity	1	0.358333	1	1
GO:0035250	UDP-galactosyltransferase activity	6	0.358333	1	1
GO:0017017	MAP kinase tyrosine/serine/threonine phosphatase activity	1	0.366667	1	1
GO:0033549	MAP kinase phosphatase activity	1	0.366667	1	1
GO:0004181	metallocarboxypeptidase activity	2	0.375	1	1
GO:0004182	carboxypeptidase A activity	2	0.375	1	1
GO:0004749	ribose phosphate diphosphokinase activity	5	0.375	0.119852	0.984961
GO:0004751	ribose-5-phosphate isomerase activity	4	0.375	1	1
GO:0005053	peroxisome matrix targeting signal-2 binding	1	0.375	0.327636	1
GO:0005483	soluble NSF attachment protein activity	3	0.375	1	1
GO:0008794	arsenate reductase (glutaredoxin) activity	14	0.375	1	1
GO:0030613	oxidoreductase activity, acting on phosphorus or arsenic in donors	14	0.375	1	1
GO:0030614	oxidoreductase activity, acting on phosphorus or arsenic in donors, with disulfide as acceptor	14	0.375	1	1
GO:0003841	1-acylglycerol-3-phosphate O-acyltransferase activity	8	0.383333	0.42636	1
GO:0004523	ribonuclease H activity	8	0.391667	1	1
GO:0008987	quinolinate synthetase A activity	1	0.391667	1	1
GO:0016278	lysine N-methyltransferase activity	11	0.391667	1	1
GO:0016279	protein-lysine N-methyltransferase activity	11	0.391667	1	1
GO:0018024	histone-lysine N-methyltransferase activity	11	0.391667	1	1
GO:0019107	myristoyltransferase activity	3	0.391667	1	1
GO:0050373	UDP-arabinose 4-epimerase activity	1	0.391667	1	1
GO:0003855	3-dehydroquinate dehydratase activity	1	0.4	1	1
GO:0003963	RNA-3'-phosphate cyclase activity	1	0.4	1	1
GO:0004337	geranyltranstransferase activity	3	0.4	1	1
GO:0004764	shikimate 5-dehydrogenase activity	1	0.4	1	1
GO:0008716	D-alanine-D-alanine ligase activity	1	0.408333	1	1
GO:0050619	phytochromobilin:ferredoxin oxidoreductase activity	1	0.408333	1	1
GO:0003882	CDP-diacylglycerol-serine O-phosphatidyltransferase activity	1	0.416667	1	1
GO:0004450	isocitrate dehydrogenase (NADP+) activity	3	0.416667	1	1
GO:0016767	geranylgeranyl-diphosphate geranylgeranyltransferase activity	1	0.416667	1	1
GO:0050661	NADP binding	4	0.425	1	1
GO:0004452	isopentenyl-diphosphate delta-isomerase activity	2	0.441667	1	1
GO:0015926	glucosidase activity	7	0.441667	1	1
GO:0016004	phospholipase activator activity	6	0.441667	1	1
GO:0031219	levanase activity	2	0.441667	1	1
GO:0060229	lipase activator activity	6	0.441667	1	1
GO:0003871	5-methyltetrahydropteroyltriglutamate-homocysteine S-methyltransferase activity	3	0.45	1	1
GO:0008705	methionine synthase activity	3	0.45	1	1
GO:0008805	carbon-monoxide oxygenase activity	3	0.45	1	1
GO:0008836	diaminopimelate decarboxylase activity	2	0.45	1	1
GO:0016622	oxidoreductase activity, acting on the aldehyde or oxo group of donors, cytochrome as acceptor	3	0.45	1	1
GO:0042084	5-methyltetrahydrofolate-dependent methyltransferase activity	3	0.45	1	1
GO:0042085	5-methyltetrahydropteroyltri-L-glutamate-dependent methyltransferase activity	3	0.45	1	1
GO:0004013	adenosylhomocysteinase activity	2	0.458333	1	1
GO:0016802	trialkylsulfonium hydrolase activity	2	0.458333	1	1
GO:0004595	pantetheine-phosphate adenylyltransferase activity	1	0.475	0.146812	0.984961
GO:0005253	anion channel activity	16	0.475	0.5329	1
GO:0016711	flavonoid 3'-monooxygenase activity	1	0.475	1	1
GO:0019781	NEDD8 activating enzyme activity	1	0.475	1	1
GO:0045153	electron transporter, transferring electrons within CoQH2-cytochrome c reductase complex activity	2	0.475	1	1
GO:0004499	flavin-containing monooxygenase activity	3	0.483333	1	1
GO:0008276	protein methyltransferase activity	23	0.491667	1	1
GO:0008422	beta-glucosidase activity	4	0.491667	1	1
GO:0008759	UDP-3-O-[3-hydroxymyristoyl] N-acetylglucosamine deacetylase activity	5	0.491667	1	1
GO:0046481	digalactosyldiacylglycerol synthase	1	0.5	1	1
GO:0004070	aspartate carbamoyltransferase activity	1	0.508333	1	1
GO:0005355	glucose transmembrane transporter activity	6	0.508333	1	1
GO:0046480	galactolipid galactosyltransferase activity	1	0.508333	1	1
GO:0004839	ubiquitin activating enzyme activity	2	0.516667	1	1
GO:0015462	protein-transmembrane transporting ATPase activity	2	0.525	1	1
GO:0030983	mismatched DNA binding	3	0.525	0.211929	1
GO:0015271	outward rectifier potassium channel activity	8	0.533333	0.510593	1
GO:0046974	histone lysine N-methyltransferase activity (H3-K9 specific)	1	0.533333	1	1
GO:0008308	voltage-gated anion channel activity	15	0.541667	0.508702	1
GO:0015112	nitrate transmembrane transporter activity	10	0.541667	1	1
GO:0015149	hexose transmembrane transporter activity	8	0.55	1	1
GO:0015386	potassium:hydrogen antiporter activity	8	0.55	1	1
GO:0022821	potassium ion antiporter activity	8	0.55	1	1
GO:0004031	aldehyde oxidase activity	5	0.558333	1	1
GO:0004551	nucleotide diphosphatase activity	6	0.558333	0.643777	1
GO:0005290	L-histidine transmembrane transporter activity	1	0.558333	0.211929	1
GO:0016623	oxidoreductase activity, acting on the aldehyde or oxo group of donors, oxygen as acceptor	5	0.558333	1	1
GO:0030795	jasmonate O-methyltransferase activity	1	0.558333	1	1
GO:0015367	oxoglutarate:malate antiporter activity	3	0.566667	0.272077	1
GO:0047710	bis(5'-adenosyl)-triphosphatase activity	1	0.566667	0.211929	1
GO:0003856	3-dehydroquinate synthase activity	1	0.575	1	1
GO:0017083	4-galactosyl-N-acetylglucosaminide 3-alpha-L-fucosyltransferase activity	1	0.575	1	1
GO:0046920	alpha(1,3)-fucosyltransferase activity	1	0.575	1	1
[truncated: 50 more rows]

## Sheet: S3b4.mfFisher
Table S3b4 Fisher's exact test analysis of transcriptomics data of GO terms (molecular function). The significant gene list's cut off is q-value < 0.01 (2,869 transcripts fall into this list with 2191 have 2 or more Go terms associated).
[truncated: 1,556 more rows]

[truncated: 5 more sheets: S3b5.ccmrpp, S3b6.ccFisher, Table S3c1.M.Pathway.mrpp, TableS3c2.M.Fisher, TableS3d]
