# Supplementary material for: A systems biology approach toward understanding seed composition in soybean
Source: BMC Genomics. 2015 Jan 29;16(Suppl 3):S9. doi: 10.1186/1471-2164-16-S3-S9 (PMC4331812; doi:10.1186/1471-2164-16-S3-S9)
Supplement: Additional file 4 — Table S4. Statistical analyses of the transcripts in the eight co-expression clusters, based on promoter motifs. [file 1471-2164-16-S3-S9-S4.xls]

## Sheet: Sum
Additional file 4 Table S4 Promoter motif analyses of the transcripts that exhibited significant variation across the five time points and are grouped into eight clusters.
Cluster T1
Site Name	Annotation	Species	Sequence	Locus # (containing site) in cluster	Site count in cluster	Locus total # in cluster	Locus # (containing site) on Chip	p-value Fisher's exact test by locus # containing this site (cluster vs chip) (E,G-E,H-E,26157-H-G+E)	Site # on chip	Locus # containing site/total locus # in cluster	Locus # containing site/total locus # on chip	Cluster > chip (by locus # containing site) 1: Yes, 0: No	Cluster /chip (by locus # containing site)	This site/all total sites in cluster	This site/all total sites on chip	Cluster >chip (by site) 1: Yes, 0: No	Cluster/chip (by site)	p-value Fisher's exact test by site (cluster vs chip) (F,sum(F)-F,J-F,6481360-J-sum(F)+F)	Locus List	Locus with Count
SEF1MOTIF	SEF1 (soybean embryo factor 1) binding motif; sequence found in 5'-upstream region (-640; -765) of soybean beta-conglicinin (7S globulin) gene; W=A/T;	soybean (Glycine max)	ATATTTAWW	390	743	602	14571	5.73295e-06	27176	0.647841	0.557059	1	1.16297	0.00500728	0.0042106	1	1.18921	3.39897e-06	Glyma01g00760.2; Glyma01g01060.3; Glyma01g01900.4; Glyma01g01900.6; Glyma01g01930.2; Glyma01g04980.3; Glyma01g05440.1; Glyma01g24510.1; Glyma01g27240.2; Glyma01g32790.1; Glyma01g33200.1; Glyma01g35750.1; Glyma01g36450.1; Glyma01g37870.1; Glyma01g42680.2; Glyma01g42920.1; Glyma01g43910.2; Glyma01g43970.1; Glyma02g01720.1; Glyma02g05030.1; Glyma02g07230.1; Glyma02g07310.1; Glyma02g07550.1; Glyma02g…	Glyma01g00760.2(1); Glyma01g01060.3(2); Glyma01g01900.4(1); Glyma01g01900.6(1); Glyma01g01930.2(1); Glyma01g04980.3(1); Glyma01g05440.1(2); Glyma01g24510.1(4); Glyma01g27240.2(1); Glyma01g32790.1(1); Glyma01g33200.1(4); Glyma01g35750.1(4); Glyma01g36450.1(2); Glyma01g37870.1(1); Glyma01g42680.2(1); Glyma01g42920.1(1); Glyma01g43910.2(1); Glyma01g43970.1(1); Glyma02g01720.1(3); Glyma02g05030.1(2);…
LECPLEACS2	Core element in LeCp (tomato Cys protease) binding cis-element (from -715 to -675) in LeAcs2 gene;	Lycopersicon esculentum (tomato)	TAAAATAT	344	603	602	12800	5.12424e-05	21387	0.571429	0.489353	1	1.16772	0.00405995	0.00331069	1	1.22631	8.90911e-07	Glyma01g01060.3; Glyma01g01930.2; Glyma01g04980.3; Glyma01g05440.1; Glyma01g24510.1; Glyma01g28520.2; Glyma01g32790.1; Glyma01g33200.1; Glyma01g35750.1; Glyma01g38370.1; Glyma01g39540.1; Glyma01g42680.2; Glyma01g42920.1; Glyma01g43910.2; Glyma01g43970.1; Glyma02g01580.1; Glyma02g01720.1; Glyma02g04740.2; Glyma02g05030.1; Glyma02g07230.1; Glyma02g07310.1; Glyma02g07550.1; Glyma02g11240.1; Glyma02g…	Glyma01g01060.3(2); Glyma01g01930.2(2); Glyma01g04980.3(3); Glyma01g05440.1(1); Glyma01g24510.1(1); Glyma01g28520.2(1); Glyma01g32790.1(2); Glyma01g33200.1(4); Glyma01g35750.1(6); Glyma01g38370.1(4); Glyma01g39540.1(2); Glyma01g42680.2(1); Glyma01g42920.1(2); Glyma01g43910.2(1); Glyma01g43970.1(1); Glyma02g01580.1(1); Glyma02g01720.1(1); Glyma02g04740.2(2); Glyma02g05030.1(1); Glyma02g07230.1(1);…
MARTBOX	T-Box; Motif found in SAR (scaffold attachment region; or matrix attachment region, MAR);"	Drosophila; fly;	TTWTWTTWTT	522	2267	602	21305	0.000554739	84024	0.86711	0.814505	1	1.06459	0.0154365	0.0131342	1	1.17529	5.04687e-14	Glyma01g00610.2; Glyma01g00760.2; Glyma01g01060.3; Glyma01g01900.4; Glyma01g01900.6; Glyma01g01930.2; Glyma01g04980.3; Glyma01g06550.1; Glyma01g24510.1; Glyma01g32790.1; Glyma01g33200.1; Glyma01g35750.1; Glyma01g35910.1; Glyma01g37300.1; Glyma01g37870.1; Glyma01g38370.1; Glyma01g39540.1; Glyma01g42680.2; Glyma01g42920.1; Glyma01g43910.2; Glyma01g44200.2; Glyma02g01580.1; Glyma02g01720.1; Glyma02g…	Glyma01g00610.2(4); Glyma01g00760.2(4); Glyma01g01060.3(4); Glyma01g01900.4(3); Glyma01g01900.6(3); Glyma01g01930.2(2); Glyma01g04980.3(2); Glyma01g06550.1(9); Glyma01g24510.1(12); Glyma01g32790.1(1); Glyma01g33200.1(4); Glyma01g35750.1(12); Glyma01g35910.1(4); Glyma01g37300.1(2); Glyma01g37870.1(2); Glyma01g38370.1(3); Glyma01g39540.1(2); Glyma01g42680.2(1); Glyma01g42920.1(2); Glyma01g43910.2(1…
TATABOX3	TATA box; TATA box found in the 5'upstream region of sweet potato sporamin A gene;	sweet potato (Ipomoea batatas);	TATTAAT	399	868	602	15583	0.000658678	33852	0.662791	0.595749	1	1.11253	0.00585462	0.0052504	1	1.11508	0.00146674	Glyma01g00760.2; Glyma01g01060.3; Glyma01g04980.3; Glyma01g06550.1; Glyma01g24430.1; Glyma01g28520.2; Glyma01g32790.1; Glyma01g33200.1; Glyma01g35750.1; Glyma01g37870.1; Glyma01g39540.1; Glyma01g42680.2; Glyma01g42920.1; Glyma01g43910.2; Glyma01g43970.1; Glyma01g44200.2; Glyma02g01720.1; Glyma02g05030.1; Glyma02g07230.1; Glyma02g07310.1; Glyma02g07550.1; Glyma02g10430.1; Glyma02g11240.1; Glyma02g…	Glyma01g00760.2(3); Glyma01g01060.3(2); Glyma01g04980.3(3); Glyma01g06550.1(3); Glyma01g24430.1(2); Glyma01g28520.2(3); Glyma01g32790.1(3); Glyma01g33200.1(7); Glyma01g35750.1(3); Glyma01g37870.1(1); Glyma01g39540.1(1); Glyma01g42680.2(2); Glyma01g42920.1(1); Glyma01g43910.2(2); Glyma01g43970.1(3); Glyma01g44200.2(3); Glyma02g01720.1(1); Glyma02g05030.1(1); Glyma02g07230.1(1); Glyma02g07310.1(3);…
TATABOXOSPAL	Binding site for OsTBP2, found in the promoter of rice pal gene encoding phenylalanine ammonia-lyase; OsTFIIB stimulated the DNA binding and bending activities of OsTBP2 and synergistically enhanced OsTBP2-mediated transcription from the pal promoter;"	Oryza sativa (rice)	TATTTAA	459	1148	602	18373	0.000981993	41960	0.762458	0.702412	1	1.08549	0.00775786	0.00651614	1	1.19056	6.56856e-09	Glyma01g00760.2; Glyma01g01060.3; Glyma01g01900.4; Glyma01g01900.6; Glyma01g01930.2; Glyma01g04980.3; Glyma01g05440.1; Glyma01g06550.1; Glyma01g24510.1; Glyma01g27240.2; Glyma01g33200.1; Glyma01g35750.1; Glyma01g35910.1; Glyma01g36450.1; Glyma01g37300.1; Glyma01g37870.1; Glyma01g39540.1; Glyma01g42680.2; Glyma01g42920.1; Glyma01g43970.1; Glyma02g01580.1; Glyma02g01720.1; Glyma02g05030.1; Glyma02g…	Glyma01g00760.2(1); Glyma01g01060.3(3); Glyma01g01900.4(2); Glyma01g01900.6(2); Glyma01g01930.2(1); Glyma01g04980.3(2); Glyma01g05440.1(2); Glyma01g06550.1(1); Glyma01g24510.1(5); Glyma01g27240.2(1); Glyma01g33200.1(1); Glyma01g35750.1(17); Glyma01g35910.1(1); Glyma01g36450.1(1); Glyma01g37300.1(1); Glyma01g37870.1(2); Glyma01g39540.1(2); Glyma01g42680.2(5); Glyma01g42920.1(1); Glyma01g43970.1(2)…
ATHB6COREAT	Consensus binding sequence for Arabidopsis (A.T.) homeodomain-leucine zipper protein, ATHB6; ATHB6 is a target of the protein phosphatase ABI1 and regulates hormone responses; See S000371;"	Arabidopsis thaliana	CAATTATTA	55	57	602	1530	0.00108026	1601	0.0913621	0.0584929	1	1.56193	0.000382371	0.000247077	1	1.54758	0.00148683	Glyma01g33200.1; Glyma01g37300.1; Glyma01g42680.2; Glyma02g11800.1; Glyma02g32000.1; Glyma02g37570.1; Glyma02g45980.2; Glyma02g47360.1; Glyma03g31510.1; Glyma05g21570.1; Glyma05g25780.2; Glyma05g27880.1; Glyma06g03140.1; Glyma06g43610.2; Glyma07g03200.1; Glyma07g32330.1; Glyma08g11590.1; Glyma08g14170.1; Glyma08g16670.2; Glyma08g19970.1; Glyma08g34030.2; Glyma10g44130.1; Glyma11g02560.1; Glyma11g…	Glyma01g33200.1(1); Glyma01g37300.1(1); Glyma01g42680.2(1); Glyma02g11800.1(1); Glyma02g32000.1(1); Glyma02g37570.1(1); Glyma02g45980.2(1); Glyma02g47360.1(1); Glyma03g31510.1(1); Glyma05g21570.1(1); Glyma05g25780.2(1); Glyma05g27880.1(1); Glyma06g03140.1(1); Glyma06g43610.2(1); Glyma07g03200.1(1); Glyma07g32330.1(1); Glyma08g11590.1(1); Glyma08g14170.1(1); Glyma08g16670.2(1); Glyma08g19970.1(1);…
GADOWNAT	Sequence present in 24 genes in the GA-down regulated d1 cluster (106 genes) found in Arabidopsis seed germination; This motif is similar to ABRE (Busk and Pages 1998);	Arabidopsis thaliana;	ACGTGTC	62	66	602	1853	0.00288198	2147	0.10299	0.0708415	1	1.45381	0.000442772	0.000331367	1	1.3362	0.0209417	Glyma01g28520.2; Glyma01g42920.1; Glyma02g01720.1; Glyma02g16320.2; Glyma02g41270.1; Glyma02g45820.1; Glyma03g02940.1; Glyma03g31510.1; Glyma04g01180.1; Glyma04g16180.1; Glyma04g37370.1; Glyma04g39110.1; Glyma05g36380.1; Glyma06g04920.1; Glyma06g04920.3; Glyma06g07280.2; Glyma06g09990.1; Glyma06g14060.3; Glyma07g03200.1; Glyma07g09270.3; Glyma07g30950.1; Glyma07g37100.1; Glyma08g03080.3; Glyma08g…	Glyma01g28520.2(1); Glyma01g42920.1(1); Glyma02g01720.1(1); Glyma02g16320.2(1); Glyma02g41270.1(1); Glyma02g45820.1(1); Glyma03g02940.1(1); Glyma03g31510.1(1); Glyma04g01180.1(2); Glyma04g16180.1(1); Glyma04g37370.1(1); Glyma04g39110.1(1); Glyma05g36380.1(1); Glyma06g04920.1(1); Glyma06g04920.3(1); Glyma06g07280.2(1); Glyma06g09990.1(1); Glyma06g14060.3(2); Glyma07g03200.1(2); Glyma07g09270.3(1);…
CEREGLUBOX3PSLEGA	cereal glutenin box in pea (P.s.) legumin gene (legA); sequence homologous to the cereal glutenin gene control elements;	pea (Pisum sativum)	TGTAAAAGT	27	27	602	685	0.00641569	701	0.0448505	0.026188	1	1.71263	0.000181087	0.000108168	1	1.67412	0.010935	Glyma01g24430.1; Glyma01g35910.1; Glyma03g01900.2; Glyma03g41860.2; Glyma04g01950.1; Glyma04g42850.1; Glyma06g12980.1; Glyma07g15960.1; Glyma07g38120.1; Glyma08g25960.1; Glyma10g08680.1; Glyma10g43910.1; Glyma11g05840.1; Glyma11g19660.2; Glyma13g38540.1; Glyma14g40630.1; Glyma15g06060.1; Glyma15g38490.1; Glyma16g34560.1; Glyma17g05990.1; Glyma17g13440.2; Glyma18g02920.1; Glyma18g49530.1; Glyma19g…	Glyma01g24430.1(1); Glyma01g35910.1(1); Glyma03g01900.2(1); Glyma03g41860.2(1); Glyma04g01950.1(1); Glyma04g42850.1(1); Glyma06g12980.1(1); Glyma07g15960.1(1); Glyma07g38120.1(1); Glyma08g25960.1(1); Glyma10g08680.1(1); Glyma10g43910.1(1); Glyma11g05840.1(1); Glyma11g19660.2(1); Glyma13g38540.1(1); Glyma14g40630.1(1); Glyma15g06060.1(1); Glyma15g38490.1(1); Glyma16g34560.1(1); Glyma17g05990.1(1);…
SORLIP3AT	one of ""Sequences Over-Represented in Light-Induced Promoters (SORLIPs) in Arabidopsis; Computationally identified phyA-induced motifs; See also S000482, S000483, S000485, S000486 (all SORLIPs), and also S000487, S000488, S000489, S000490 (all SORLREPs);"	Arabidopsis thaliana	CTCAAGTGA	11	11	602	201	0.00711761	201	0.0182724	0.00768437	1	2.37787	7.37681e-05	3.1013e-05	1	2.37862	0.00733394	Glyma06g04920.1; Glyma06g04920.3; Glyma06g28570.1; Glyma09g35160.1; Glyma11g38040.1; Glyma12g07340.1; Glyma17g14420.2; Glyma17g16030.1; Glyma18g02920.1; Glyma19g26500.1; Glyma19g41470.1	Glyma06g04920.1(1); Glyma06g04920.3(1); Glyma06g28570.1(1); Glyma09g35160.1(1); Glyma11g38040.1(1); Glyma12g07340.1(1); Glyma17g14420.2(1); Glyma17g16030.1(1); Glyma18g02920.1(1); Glyma19g26500.1(1); Glyma19g41470.1(1)
D3GMAUX28	D3; DNase I protected sequence found in the soybean (G.m.) auxin responsive gene, Aux28, promoter; Located between -750 and -760; A/T-rich sequence;"	soybean (Glycine max)	TATTTGCTTAA	7	7	602	97	0.00713618	97	0.0116279	0.00370838	1	3.13558	4.69421e-05	1.49662e-05	1	3.13653	0.0072442	Glyma06g35680.3; Glyma06g35680.4; Glyma09g36020.1; Glyma15g05100.1; Glyma15g05100.2; Glyma16g24290.1; Glyma20g02570.1	Glyma06g35680.3(1); Glyma06g35680.4(1); Glyma09g36020.1(1); Glyma15g05100.1(1); Glyma15g05100.2(1); Glyma16g24290.1(1); Glyma20g02570.1(1)
HDZIP2ATATHB2	Binding site of the Arabidopsis (A.T.) homeobox gene (ATHB-2) found in its own promoter; Located between -72 and -80; Similar to the HD-ZIP-2 binding consensus sequence; ATHB-2 is regulated by light signals which function as a negative autoregulator of its own gene; M=C/A;	Arabidopsis thaliana	TAATMATTA	175	234	602	6446	0.0127613	8207	0.290698	0.246435	1	1.17961	0.0015716	0.00126785	1	1.23958	0.00133398	Glyma01g01060.3; Glyma01g06550.1; Glyma01g24430.1; Glyma01g33200.1; Glyma01g35910.1; Glyma02g07550.1; Glyma02g11240.1; Glyma02g11320.1; Glyma02g11960.1; Glyma02g14110.1; Glyma02g18320.1; Glyma02g32370.1; Glyma02g43110.1; Glyma02g45200.1; Glyma02g45980.2; Glyma03g01780.1; Glyma03g03500.1; Glyma03g06660.1; Glyma03g07540.1; Glyma03g14980.1; Glyma03g32740.1; Glyma03g33230.1; Glyma03g34110.1; Glyma03g…	Glyma01g01060.3(4); Glyma01g06550.1(1); Glyma01g24430.1(3); Glyma01g33200.1(3); Glyma01g35910.1(1); Glyma02g07550.1(1); Glyma02g11240.1(1); Glyma02g11320.1(3); Glyma02g11960.1(2); Glyma02g14110.1(2); Glyma02g18320.1(1); Glyma02g32370.1(1); Glyma02g43110.1(1); Glyma02g45200.1(1); Glyma02g45980.2(1); Glyma03g01780.1(1); Glyma03g03500.1(1); Glyma03g06660.1(2); Glyma03g07540.1(1); Glyma03g14980.1(1);…
CGCGBOXAT	CGCG box recognized by AtSR1-6 (Arabidopsis thaliana signal-responsive genes); Multiple CGCG elements are found in promoters of many genes; Ca++/calmodulin binds to all AtSRs; V=A/C/G; B=G/T/C;	Arabidopsis thaliana	VCGCGB	130	358	602	4660	0.0175966	12860	0.215947	0.178155	1	1.21213	0.00240642	0.0019881	1	1.21041	0.000365372	Glyma01g01060.3; Glyma01g01900.4; Glyma01g01900.6; Glyma01g06550.1; Glyma01g36450.1; Glyma01g43970.1; Glyma01g44200.2; Glyma02g01720.1; Glyma02g10430.1; Glyma02g11800.1; Glyma02g11960.1; Glyma02g18320.1; Glyma02g32980.1; Glyma02g45200.1; Glyma03g01900.2; Glyma03g07530.1; Glyma03g17950.1; Glyma03g31790.2; Glyma03g36030.3; Glyma03g37030.1; Glyma03g37160.1; Glyma03g39540.1; Glyma03g39950.1; Glyma04g…	Glyma01g01060.3(2); Glyma01g01900.4(2); Glyma01g01900.6(2); Glyma01g06550.1(2); Glyma01g36450.1(2); Glyma01g43970.1(6); Glyma01g44200.2(2); Glyma02g01720.1(4); Glyma02g10430.1(2); Glyma02g11800.1(2); Glyma02g11960.1(2); Glyma02g18320.1(4); Glyma02g32980.1(2); Glyma02g45200.1(2); Glyma03g01900.2(4); Glyma03g07530.1(2); Glyma03g17950.1(2); Glyma03g31790.2(2); Glyma03g36030.3(2); Glyma03g37030.1(2);…
IBOXCORENT	I-box core motif in the CAMs (conserved DNA modular arrays) associated with light-responsive promoter regions; See S000124 (GATAAG), S000199 (GATAA), S000213;"	Nocotiana plumbaginifolia (tobacco)	GATAAGR	177	221	602	6596	0.0198851	8079	0.29402	0.25217	1	1.16596	0.00148416	0.00124805	1	1.18918	0.0103893	Glyma01g00760.2; Glyma01g01900.4; Glyma01g01900.6; Glyma01g06550.1; Glyma01g32790.1; Glyma01g38370.1; Glyma01g43970.1; Glyma01g44200.2; Glyma02g04740.2; Glyma02g05030.1; Glyma02g10430.1; Glyma02g16010.2; Glyma02g16320.2; Glyma02g38210.6; Glyma02g43110.1; Glyma02g46340.1; Glyma02g48210.1; Glyma03g01780.1; Glyma03g01900.2; Glyma03g03500.1; Glyma03g07530.1; Glyma03g17950.1; Glyma03g32740.1; Glyma03g…	Glyma01g00760.2(1); Glyma01g01900.4(1); Glyma01g01900.6(1); Glyma01g06550.1(1); Glyma01g32790.1(2); Glyma01g38370.1(1); Glyma01g43970.1(1); Glyma01g44200.2(1); Glyma02g04740.2(1); Glyma02g05030.1(1); Glyma02g10430.1(1); Glyma02g16010.2(1); Glyma02g16320.2(1); Glyma02g38210.6(1); Glyma02g43110.1(2); Glyma02g46340.1(1); Glyma02g48210.1(1); Glyma03g01780.1(1); Glyma03g01900.2(1); Glyma03g03500.1(1);…
ANAERO3CONSENSUS	One of 16 motifs found in silico in promoters of 13 anaerobic genes involved in the fermentative pathway (anaerobic set 1)(Mohanty et al., 2005); Arbitrary named ANAERO3CONSENSUS by the PLACEdb curator; See also S000477, S000478, S000480, S000481;"	Zea mays (maize); Arabidopsis thaliana; Pisum sativum (pea);	TCATCAC	103	116	602	3676	0.0325479	4060	0.171096	0.140536	1	1.21746	0.000778466	0.000626804	1	1.24196	0.0210878	Glyma01g24430.1; Glyma01g38370.1; Glyma01g43970.1; Glyma02g01720.1; Glyma02g12210.2; Glyma02g32000.1; Glyma02g37090.1; Glyma02g45200.1; Glyma02g47360.1; Glyma03g01780.1; Glyma03g28320.2; Glyma03g33230.1; Glyma03g33850.1; Glyma03g36030.3; Glyma03g36230.1; Glyma03g37160.1; Glyma04g00320.1; Glyma04g01180.1; Glyma04g01600.1; Glyma04g02820.1; Glyma04g07960.2; Glyma04g37370.1; Glyma04g40060.1; Glyma04g…	Glyma01g24430.1(1); Glyma01g38370.1(1); Glyma01g43970.1(1); Glyma02g01720.1(1); Glyma02g12210.2(1); Glyma02g32000.1(1); Glyma02g37090.1(1); Glyma02g45200.1(1); Glyma02g47360.1(1); Glyma03g01780.1(1); Glyma03g28320.2(1); Glyma03g33230.1(1); Glyma03g33850.1(1); Glyma03g36030.3(1); Glyma03g36230.1(1); Glyma03g37160.1(1); Glyma04g00320.1(1); Glyma04g01180.1(1); Glyma04g01600.1(1); Glyma04g02820.1(1);…
MARABOX1	A-box found in SAR(scaffold attachment region; or matrix attachment region, MAR);"	Drosophila; fly;	AATAAAYAAA	166	240	602	6256	0.0375427	8782	0.275748	0.239171	1	1.15293	0.00161196	0.0013568	1	1.18806	0.00835748	Glyma01g00760.2; Glyma01g01060.3; Glyma01g05440.1; Glyma01g24510.1; Glyma01g28520.2; Glyma01g35910.1; Glyma01g37300.1; Glyma02g05030.1; Glyma02g07550.1; Glyma02g11240.1; Glyma02g11960.1; Glyma02g25300.1; Glyma02g32370.1; Glyma02g45980.2; Glyma02g46340.1; Glyma02g46510.1; Glyma02g47120.1; Glyma02g48210.1; Glyma03g07540.1; Glyma03g17950.1; Glyma03g31510.1; Glyma03g32970.1; Glyma03g33780.1; Glyma03g…	Glyma01g00760.2(2); Glyma01g01060.3(2); Glyma01g05440.1(1); Glyma01g24510.1(1); Glyma01g28520.2(1); Glyma01g35910.1(2); Glyma01g37300.1(2); Glyma02g05030.1(1); Glyma02g07550.1(1); Glyma02g11240.1(2); Glyma02g11960.1(1); Glyma02g25300.1(1); Glyma02g32370.1(1); Glyma02g45980.2(1); Glyma02g46340.1(1); Glyma02g46510.1(1); Glyma02g47120.1(3); Glyma02g48210.1(1); Glyma03g07540.1(3); Glyma03g17950.1(2);…
SGBFGMGMAUX28	bZIP proteins SGBF-1 and SGBF-2 binding site in soybean (G.m.) GmAux28 gene promoter; see S000042;	soybean (Glycine max)	TCCACGTGTC	6	6	602	110	0.0418426	111	0.00996678	0.00420538	1	2.37001	4.02358e-05	1.71263e-05	1	2.34935	0.0437225	Glyma03g02940.1; Glyma08g03080.3; Glyma08g25960.1; Glyma14g06670.1; Glyma17g13440.2; Glyma19g02080.1	Glyma03g02940.1(1); Glyma08g03080.3(1); Glyma08g25960.1(1); Glyma14g06670.1(1); Glyma17g13440.2(1); Glyma19g02080.1(1)
GBOXRELOSAMY3	G box-related element found in Amy3D (amylase) promoter of rice (O.s.); Similar to ABRE;	rice (Oryza sativa);	CTACGTGGCCA	1	1	602	2	0.0455009	2	0.00166113	7.64614e-05	1	21.7251	6.70574e-06	3.08577e-07	1	21.7311	0.0454878	Glyma16g25910.1	Glyma16g25910.1(1)
L1DCPAL1	L1 element, found in PAL1 promoter in carrot (Daucus carota), is a protoplastization (dilution) responsive element; L1 contains Box L-like sequence (ACCTACCC); see also S000492 (BOXL CORE of DC PAL1);"	Daucus carota (carrot)	ATTCACCTACCC	1	1	602	2	0.0455009	2	0.00166113	7.64614e-05	1	21.7251	6.70574e-06	3.08577e-07	1	21.7311	0.0454878	Glyma20g38570.1	Glyma20g38570.1(1)
OCSGMGH24	OCS element found in the soybean (G.m) GH2/4 gene promoter; Required for auxin and salycylic acid responsiveness; Activated by both active and inactive auxin and salicylic acid analogues; See S000074, S000130, S000158, S000304; Tandem OCSTF binding-sites are essential for the activity of the Ocs-element; The Ocs-element occurs rarely in plant gene promoters; See S000357;"	Soybean (Glycine max)	CGGTTTACGTAATCTCTTACATCA	1	1	602	2	0.0455009	2	0.00166113	7.64614e-05	1	21.7251	6.70574e-06	3.08577e-07	1	21.7311	0.0454878	Glyma07g16830.1	Glyma07g16830.1(1)
OCSGMHSP26A	Ocs element found in soybean (Glycine max) heat shock gene (Gmhsp26-A) promoter; The element is a functional ocs-element; The element did not affect the promoter's response to heat or wounding;	Soybean (Glycine max)	TGATGTAAGAGATTACGTAA	1	1	602	2	0.0455009	2	0.00166113	7.64614e-05	1	21.7251	6.70574e-06	3.08577e-07	1	21.7311	0.0454878	Glyma07g16830.1	Glyma07g16830.1(1)
ANAERO4CONSENSUS	One of 16 motifs found in silico in promoters of 13 anaerobic genes involved in the fermentative pathway (anaerobic set 1)(Mohanty et al., 2005); Arbitrary named ANAERO4CONSENSUS by the PLACEdb curator; See also S000477, S000478, S000479, S000481; H=A/T/C;"	Zea mays (maize); Arabidopsis thaliana; Pisum sativum (pea);	GTTTHGCAA	24	25	602	691	0.0518511	706	0.0398671	0.0264174	1	1.50912	0.00016767	0.00010894	1	1.53911	0.0326783	Glyma01g44200.2; Glyma03g14980.1; Glyma03g26160.1; Glyma03g41770.1; Glyma04g01980.2; Glyma04g41510.1; Glyma05g34620.1; Glyma07g17790.1; Glyma07g38310.2; Glyma10g31590.1; Glyma10g39710.1; Glyma10g42050.2; Glyma11g12000.1; Glyma12g04830.1; Glyma13g11200.1; Glyma13g22490.1; Glyma14g06910.1; Glyma15g06060.1; Glyma17g11470.1; Glyma19g34630.1; Glyma19g36910.1; Glyma19g42400.3; Glyma19g44410.1; Glyma20g…	Glyma01g44200.2(1); Glyma03g14980.1(1); Glyma03g26160.1(1); Glyma03g41770.1(1); Glyma04g01980.2(1); Glyma04g41510.1(1); Glyma05g34620.1(2); Glyma07g17790.1(1); Glyma07g38310.2(1); Glyma10g31590.1(1); Glyma10g39710.1(1); Glyma10g42050.2(1); Glyma11g12000.1(1); Glyma12g04830.1(1); Glyma13g11200.1(1); Glyma13g22490.1(1); Glyma14g06910.1(1); Glyma15g06060.1(1); Glyma17g11470.1(1); Glyma19g34630.1(1);…
LTREATLTI78	Putative low temperature responsive element (LTRE); Found in Arabidopsis thaliana (A.t.) low-temperature-induced (lti) genes, lti78 and lti65; Repeated four times in lti78 which is also known as cor78 and rd29A (see S000152)(Baker et al., Plant Mol Biol 24:701(1994)); Found also in barley low temperature responsive genes, blt4.2, blt4.6, blt4.9 (lipid transfer genes); cold inducible; See LTRECORE…	Arabidopsis thaliana; barley (Hordeum vulgare);	ACCGACA	30	31	602	909	0.054181	945	0.0498339	0.0347517	1	1.434	0.00020792	0.000145824	1	1.42583	0.0501885	Glyma01g39540.1; Glyma02g01720.1; Glyma02g32000.1; Glyma02g43110.1; Glyma03g26160.1; Glyma05g37190.1; Glyma06g05210.2; Glyma06g05210.3; Glyma06g10930.4; Glyma06g48320.1; Glyma07g06270.2; Glyma07g30950.1; Glyma07g32330.1; Glyma08g15040.1; Glyma09g02110.1; Glyma10g00380.1; Glyma10g00790.1; Glyma10g26940.1; Glyma11g19040.1; Glyma12g37050.1; Glyma13g00950.1; Glyma13g38280.1; Glyma14g03850.1; Glyma14g…	Glyma01g39540.1(1); Glyma02g01720.1(1); Glyma02g32000.1(1); Glyma02g43110.1(1); Glyma03g26160.1(1); Glyma05g37190.1(1); Glyma06g05210.2(1); Glyma06g05210.3(1); Glyma06g10930.4(1); Glyma06g48320.1(1); Glyma07g06270.2(1); Glyma07g30950.1(1); Glyma07g32330.1(1); Glyma08g15040.1(1); Glyma09g02110.1(1); Glyma10g00380.1(1); Glyma10g00790.1(1); Glyma10g26940.1(1); Glyma11g19040.1(1); Glyma12g37050.1(1);…
Cluster T2
Site Name	Annotation	Species	Sequence	Locus # (containing site) in cluster	Site count in cluster	Locus total # in cluster	Locus # (containing site) on Chip	p-value Fisher's exact test by locus # containing this site (cluster vs chip) (E,G-E,H-E,26157-H-G+E)	Site # on chip	Locus # containing site/total locus # in cluster	Locus # containing site/total locus # on chip	Cluster > chip (by locus # containing site) 1: Yes, 0: No	Cluster /chip (by locus # containing site)	This site/all total sites in cluster	This site/all total sites on chip	Cluster >chip (by site) 1: Yes, 0: No	Cluster/chip (by site)	p-value Fisher's exact test by site (cluster vs chip) (F,sum(F)-F,J-F,6481360-J-sum(F)+F)	Locus List	Locus with Count
RYREPEATLEGUMINBOX	RY repeat (CATGCAY) or legumin box found in seed-storage protein genes in legume such as soybean (G.m.);	legume; soybean (Glycine max);	CATGCAY	118	172	378	6250	0.00102078	8844	0.312169	0.238942	1	1.30647	0.00182259	0.00136639	1	1.33387	0.000266162	Glyma01g04440.2; Glyma01g36860.2; Glyma01g43880.1; Glyma01g45170.3; Glyma02g00250.1; Glyma02g08720.1; Glyma02g09360.1; Glyma02g26480.1; Glyma02g38500.2; Glyma02g41450.1; Glyma02g43560.5; Glyma03g07470.1; Glyma03g28920.1; Glyma03g29240.1; Glyma03g33100.1; Glyma03g33770.1; Glyma04g01180.1; Glyma04g06250.2; Glyma04g08890.1; Glyma04g14270.1; Glyma04g23780.1; Glyma05g01270.1; Glyma05g03990.1; Glyma05g…	Glyma01g04440.2(2); Glyma01g36860.2(1); Glyma01g43880.1(3); Glyma01g45170.3(1); Glyma02g00250.1(1); Glyma02g08720.1(1); Glyma02g09360.1(1); Glyma02g26480.1(1); Glyma02g38500.2(2); Glyma02g41450.1(1); Glyma02g43560.5(1); Glyma03g07470.1(2); Glyma03g28920.1(4); Glyma03g29240.1(2); Glyma03g33100.1(1); Glyma03g33770.1(1); Glyma04g01180.1(2); Glyma04g06250.2(2); Glyma04g08890.1(1); Glyma04g14270.1(1);…
GMHDLGMVSPB	Binding site of the soybean homeodomein leucine zipper proteins (GmHdl56, GmHdl57); Found in the phosphate response domain of the soybean VspB promoter; Located between -536 and -527; VspB encodes vacuolar glycoprotein acid phosphatase that serve as vegetative storage protein;"	soybean (Glycine max)	CATTAATTAG	9	9	378	234	0.00726462	239	0.0238095	0.00894598	1	2.66148	9.52038e-05	3.68763e-05	1	2.58171	0.00910158	Glyma04g04700.2; Glyma05g26630.2; Glyma05g33310.1; Glyma06g35580.1; Glyma06g35580.2; Glyma07g37270.1; Glyma13g10330.1; Glyma17g34820.1; Glyma19g31300.3	Glyma04g04700.2(1); Glyma05g26630.2(1); Glyma05g33310.1(1); Glyma06g35580.1(1); Glyma06g35580.2(1); Glyma07g37270.1(1); Glyma13g10330.1(1); Glyma17g34820.1(1); Glyma19g31300.3(1)
ACGTABREMOTIFA2OSEM	Experimentally determined sequence requirement of ACGT-core of motif A in ABRE of the rice gene, OSEM; See S000281; DRE and ABRE are interdependent in the ABA-responsive expression of the rd29A in Arabidopsis; K=G/T;"	rice (Oryza sativa); Arabidopsis thaliana;	ACGTGKC	62	84	378	3101	0.00800788	3976	0.164021	0.118553	1	1.38352	0.000889275	0.000613828	1	1.44874	0.00113978	Glyma01g30670.1; Glyma01g44910.1; Glyma02g06180.1; Glyma02g14150.1; Glyma02g26480.1; Glyma02g42240.1; Glyma03g07470.1; Glyma04g01180.1; Glyma04g06250.2; Glyma05g01160.1; Glyma05g08880.1; Glyma05g16130.1; Glyma05g29400.1; Glyma05g31960.1; Glyma05g33310.1; Glyma06g04230.1; Glyma06g12640.2; Glyma06g22210.3; Glyma06g35580.1; Glyma06g35580.2; Glyma07g03560.1; Glyma07g36770.1; Glyma07g38790.1; Glyma08g…	Glyma01g30670.1(2); Glyma01g44910.1(1); Glyma02g06180.1(1); Glyma02g14150.1(2); Glyma02g26480.1(1); Glyma02g42240.1(1); Glyma03g07470.1(2); Glyma04g01180.1(2); Glyma04g06250.2(2); Glyma05g01160.1(1); Glyma05g08880.1(1); Glyma05g16130.1(2); Glyma05g29400.1(1); Glyma05g31960.1(1); Glyma05g33310.1(1); Glyma06g04230.1(1); Glyma06g12640.2(1); Glyma06g22210.3(1); Glyma06g35580.1(1); Glyma06g35580.2(1);…
RYREPEATGMGY2	RY repeat motif (CATGCAT); Present in the 5' region of the soybean (G.m.) glycinin gene (Gy2);	soybean (Glycine max);	CATGCAT	81	119	378	4309	0.0117251	6057	0.214286	0.164736	1	1.30078	0.00126027	0.0009354	1	1.34731	0.00154185	Glyma01g04440.2; Glyma01g43880.1; Glyma01g45170.3; Glyma02g00250.1; Glyma02g09360.1; Glyma02g26480.1; Glyma02g38500.2; Glyma02g41450.1; Glyma02g43560.5; Glyma03g07470.1; Glyma03g28920.1; Glyma03g29240.1; Glyma04g01180.1; Glyma04g06250.2; Glyma04g14270.1; Glyma04g23780.1; Glyma05g01270.1; Glyma05g03990.1; Glyma05g08880.1; Glyma05g24430.1; Glyma05g29400.1; Glyma05g33340.1; Glyma06g01660.2; Glyma06g…	Glyma01g04440.2(1); Glyma01g43880.1(1); Glyma01g45170.3(1); Glyma02g00250.1(1); Glyma02g09360.1(1); Glyma02g26480.1(1); Glyma02g38500.2(2); Glyma02g41450.1(1); Glyma02g43560.5(1); Glyma03g07470.1(2); Glyma03g28920.1(4); Glyma03g29240.1(1); Glyma04g01180.1(2); Glyma04g06250.2(1); Glyma04g14270.1(1); Glyma04g23780.1(2); Glyma05g01270.1(1); Glyma05g03990.1(1); Glyma05g08880.1(1); Glyma05g24430.1(1);…
TATABOX1	TATA box; TATA box found in the 5'upstream region of rice alpha-amylase; TATA box found in beta-phaseolin promoter (Grace et al.); sequence and spacing of TATA box elements are critical for accurate initiation (Grace et al.);	rice (Oryza sativa); bean (Phaseolus vulgaris);	CTATAAATAC	10	11	378	302	0.0129661	305	0.026455	0.0115457	1	2.29134	0.000116363	4.70602e-05	1	2.47263	0.00576072	Glyma06g15410.1; Glyma07g31080.1; Glyma08g15890.1; Glyma09g05170.1; Glyma09g25470.1; Glyma09g40930.1; Glyma12g06970.1; Glyma13g01610.1; Glyma13g17140.1; Glyma20g30610.2	Glyma06g15410.1(1); Glyma07g31080.1(1); Glyma08g15890.1(1); Glyma09g05170.1(2); Glyma09g25470.1(1); Glyma09g40930.1(1); Glyma12g06970.1(1); Glyma13g01610.1(1); Glyma13g17140.1(1); Glyma20g30610.2(1)
CACGTGMOTIF	CACGTG motif; G-box; Binding site of Arabidopsis GBF4; C. roseus G-box binding factor 1 (CrGBF1) and 1 (CrGBF2) can act as transcriptional repressors of the Str promoter via direct interaction with the G-box; See S000345; Essential for expression of beta-phaseolin gene during embryogenesis in bean, tobacco, Arabidopsis; Tomato Pti4 (ERF) regulates defense-related gene expression via GCC box and n…	tomato (Lycopersicon esculentum); Arabidopsis thaliana;	CACGTG	71	160	378	3736	0.0143945	8784	0.187831	0.14283	1	1.31507	0.00169522	0.00135711	1	1.24914	0.0057237	Glyma01g19820.1; Glyma01g30670.1; Glyma01g43880.1; Glyma01g45020.1; Glyma02g06180.1; Glyma02g12380.1; Glyma02g16740.2; Glyma02g42240.1; Glyma03g07470.1; Glyma03g08020.1; Glyma04g01180.1; Glyma04g06250.2; Glyma04g08890.1; Glyma05g08880.1; Glyma05g16130.1; Glyma05g31960.1; Glyma05g36700.2; Glyma06g09520.1; Glyma06g12640.2; Glyma06g15410.1; Glyma06g22210.3; Glyma07g03560.1; Glyma07g30470.2; Glyma07g…	Glyma01g19820.1(2); Glyma01g30670.1(2); Glyma01g43880.1(2); Glyma01g45020.1(2); Glyma02g06180.1(2); Glyma02g12380.1(4); Glyma02g16740.2(2); Glyma02g42240.1(2); Glyma03g07470.1(4); Glyma03g08020.1(2); Glyma04g01180.1(4); Glyma04g06250.2(2); Glyma04g08890.1(2); Glyma05g08880.1(2); Glyma05g16130.1(2); Glyma05g31960.1(2); Glyma05g36700.2(2); Glyma06g09520.1(2); Glyma06g12640.2(2); Glyma06g15410.1(2);…
BOXIIPCCHS	Core of Box II/G box found in the parsley (P.c.) chs genes; Essential for light regulation (Terzaghi & Cashmore, 1995); See S000345;"	parsley (Petroselinum crispum)	ACGTGGC	34	37	378	1572	0.0212041	1829	0.0899471	0.0600986	1	1.49666	0.00039151	0.000282274	1	1.38699	0.0503659	Glyma01g30670.1; Glyma01g44910.1; Glyma02g06180.1; Glyma02g14150.1; Glyma02g42240.1; Glyma05g01160.1; Glyma05g16130.1; Glyma05g31960.1; Glyma06g04230.1; Glyma06g12640.2; Glyma06g22210.3; Glyma07g03560.1; Glyma07g38790.1; Glyma08g05990.1; Glyma08g07670.2; Glyma08g40880.1; Glyma08g46550.1; Glyma10g06600.1; Glyma10g33350.1; Glyma10g34010.1; Glyma10g41560.1; Glyma11g12560.1; Glyma11g14590.2; Glyma12g…	Glyma01g30670.1(1); Glyma01g44910.1(1); Glyma02g06180.1(1); Glyma02g14150.1(1); Glyma02g42240.1(1); Glyma05g01160.1(1); Glyma05g16130.1(1); Glyma05g31960.1(1); Glyma06g04230.1(1); Glyma06g12640.2(1); Glyma06g22210.3(1); Glyma07g03560.1(1); Glyma07g38790.1(1); Glyma08g05990.1(1); Glyma08g07670.2(1); Glyma08g40880.1(1); Glyma08g46550.1(1); Glyma10g06600.1(1); Glyma10g33350.1(1); Glyma10g34010.1(1);…
OPAQUE2ZM22Z	Opaque-2 (O2) target sequence in maize (Z.m.) 22- and 27-kD zein promoters; ACGT motif; Related to seed expression; O2 target sequence; Gene: maize 22-kD zein; transacting factor: 02;	maize (Zea mays)	TCCACGTAGA	2	2	378	20	0.033336	20	0.00529101	0.000764614	1	6.91984	2.11548e-05	3.08578e-06	1	6.85559	0.0339699	Glyma06g35580.1; Glyma06g35580.2	Glyma06g35580.1(1); Glyma06g35580.2(1)
GBOX10NT	One of 11 G-box sequences in tobacco (N.t.); Required for high-level constitutive expression in seed, leaf, root, axillary bud, almost all parts of flower buds and pollen;"	tobacco (Nicotiana tabacum)	GCCACGTGCC	2	2	378	21	0.0364996	22	0.00529101	0.000802844	1	6.59033	2.11548e-05	3.39436e-06	1	6.23235	0.0405192	Glyma08g05990.1; Glyma18g44180.1	Glyma08g05990.1(1); Glyma18g44180.1(1)
PALINDROMICCBOXGM	Palindromic C-box in soybean (G.m.); bZIP factors, STGA1 and STFs (STF1 and STF2) found in soybean apical hypocotyl, bind to this sequence;"	Glycine maxb(soybean); Arabidopsis thaliana	TGACGTCA	6	12	378	171	0.0384009	346	0.015873	0.00653745	1	2.42801	0.000126942	5.33867e-05	1	2.37779	0.00547711	Glyma06g06420.4; Glyma07g29510.1; Glyma12g15420.1; Glyma13g43870.3; Glyma13g43870.4; Glyma20g36790.1	Glyma06g06420.4(2); Glyma07g29510.1(2); Glyma12g15420.1(2); Glyma13g43870.3(2); Glyma13g43870.4(2); Glyma20g36790.1(2)
RYREPEATVFLEB4	RY repeat motif; quantitative seed expression; Gene: Vicia faba LeB4; Soybean glycinin (Gy2); other dicot and monocot seed protein genes; Sph box found in rice (O.s.) Osem gene promoter; See S000010, S000299, S000300; Binding site of Arabidopsis B3-domain-containing transcription factor FUS3; TRAB1, bZIP transcription factor, interacts with VP1 and mediates abscisic acid-induced transcritption; F…	bean (Phaseolus vulgaris); soybean (Glycine max); Vicia faba;	CATGCATG	20	42	378	879	0.0431167	1894	0.0529101	0.0336048	1	1.57448	0.00044444	0.000292308	1	1.52045	0.0092693	Glyma03g28920.1; Glyma04g01180.1; Glyma04g23780.1; Glyma05g29400.1; Glyma06g15410.1; Glyma06g35580.1; Glyma06g35580.2; Glyma07g33490.1; Glyma07g38790.1; Glyma09g36340.2; Glyma10g28600.1; Glyma10g35000.1; Glyma13g07910.1; Glyma13g36290.3; Glyma13g44260.1; Glyma14g05650.1; Glyma14g06900.1; Glyma17g28730.1; Glyma18g38050.1; Glyma18g43320.1	Glyma03g28920.1(4); Glyma04g01180.1(2); Glyma04g23780.1(2); Glyma05g29400.1(2); Glyma06g15410.1(2); Glyma06g35580.1(2); Glyma06g35580.2(2); Glyma07g33490.1(2); Glyma07g38790.1(2); Glyma09g36340.2(2); Glyma10g28600.1(2); Glyma10g35000.1(2); Glyma13g07910.1(2); Glyma13g36290.3(2); Glyma13g44260.1(2); Glyma14g05650.1(2); Glyma14g06900.1(2); Glyma17g28730.1(2); Glyma18g38050.1(2); Glyma18g43320.1(2)
GADOWNAT	Sequence present in 24 genes in the GA-down regulated d1 cluster (106 genes) found in Arabidopsis seed germination; This motif is similar to ABRE (Busk and Pages 1998);	Arabidopsis thaliana;	ACGTGTC	37	47	378	1853	0.0432374	2147	0.0978836	0.0708415	1	1.38173	0.000497376	0.000331367	1	1.50098	0.00864433	Glyma01g30670.1; Glyma02g14150.1; Glyma02g26480.1; Glyma03g07470.1; Glyma04g01180.1; Glyma04g06250.2; Glyma05g08880.1; Glyma05g16130.1; Glyma05g29400.1; Glyma05g33310.1; Glyma06g35580.1; Glyma06g35580.2; Glyma07g03560.1; Glyma07g36770.1; Glyma08g09730.1; Glyma08g11710.1; Glyma08g15460.2; Glyma08g25520.1; Glyma09g03370.1; Glyma10g35010.1; Glyma12g13240.1; Glyma13g01550.1; Glyma13g09650.1; Glyma14g…	Glyma01g30670.1(1); Glyma02g14150.1(1); Glyma02g26480.1(1); Glyma03g07470.1(2); Glyma04g01180.1(2); Glyma04g06250.2(2); Glyma05g08880.1(1); Glyma05g16130.1(1); Glyma05g29400.1(1); Glyma05g33310.1(1); Glyma06g35580.1(1); Glyma06g35580.2(1); Glyma07g03560.1(3); Glyma07g36770.1(1); Glyma08g09730.1(1); Glyma08g11710.1(1); Glyma08g15460.2(1); Glyma08g25520.1(1); Glyma09g03370.1(1); Glyma10g35010.1(2);…
MARABOX1	A-box found in SAR(scaffold attachment region; or matrix attachment region, MAR);"	Drosophila; fly;	AATAAAYAAA	107	163	378	6256	0.0451978	8782	0.283069	0.239171	1	1.18354	0.00172706	0.0013568	1	1.27289	0.00280329	Glyma01g00730.3; Glyma01g01190.1; Glyma01g30670.1; Glyma01g38340.1; Glyma02g00250.1; Glyma02g01180.2; Glyma02g04280.1; Glyma02g16740.2; Glyma02g26480.1; Glyma02g42760.1; Glyma02g43560.5; Glyma02g47120.1; Glyma03g29090.1; Glyma04g23780.1; Glyma04g38730.1; Glyma05g01160.1; Glyma05g03990.1; Glyma05g04540.1; Glyma05g08880.1; Glyma05g16130.1; Glyma05g26630.2; Glyma05g28420.1; Glyma05g28970.1; Glyma05g…	Glyma01g00730.3(2); Glyma01g01190.1(2); Glyma01g30670.1(1); Glyma01g38340.1(1); Glyma02g00250.1(1); Glyma02g01180.2(1); Glyma02g04280.1(2); Glyma02g16740.2(2); Glyma02g26480.1(1); Glyma02g42760.1(2); Glyma02g43560.5(1); Glyma02g47120.1(3); Glyma03g29090.1(1); Glyma04g23780.1(1); Glyma04g38730.1(1); Glyma05g01160.1(1); Glyma05g03990.1(2); Glyma05g04540.1(2); Glyma05g08880.1(1); Glyma05g16130.1(1);…
GGTCCCATGMSAUR	Sequence found in NDE element in Soybean (G.m.) SAUR (Small Auxin-Up RNA) 15A gene promoter; Involved in auxin responsiveness; See S000270, S000359;"	Soybean (Glycine max)	GGTCCCAT	9	9	378	313	0.0493999	320	0.0238095	0.0119662	1	1.98973	9.52038e-05	4.93748e-05	1	1.92819	0.0563349	Glyma04g38170.2; Glyma04g38730.1; Glyma05g34180.1; Glyma08g07590.1; Glyma14g02310.1; Glyma15g12030.1; Glyma17g35340.1; Glyma18g41490.1; Glyma20g03260.1	Glyma04g38170.2(1); Glyma04g38730.1(1); Glyma05g34180.1(1); Glyma08g07590.1(1); Glyma14g02310.1(1); Glyma15g12030.1(1); Glyma17g35340.1(1); Glyma18g41490.1(1); Glyma20g03260.1(1)
Cluster T3
Site Name	Annotation	Species	Sequence	Locus # (containing site) in cluster	Site count in cluster	Locus total # in cluster	Locus # (containing site) on Chip	p-value Fisher's exact test by locus # containing this site (cluster vs chip) (E,G-E,H-E,26157-H-G+E)	Site # on chip	Locus # containing site/total locus # in cluster	Locus # containing site/total locus # on chip	Cluster > chip (by locus # containing site) 1: Yes, 0: No	Cluster /chip (by locus # containing site)	This site/all total sites in cluster	This site/all total sites on chip	Cluster >chip (by site) 1: Yes, 0: No	Cluster/chip (by site)	p-value Fisher's exact test by site (cluster vs chip) (F,sum(F)-F,J-F,6481360-J-sum(F)+F)	Locus List	Locus with Count
SEF1MOTIF	SEF1 (soybean embryo factor 1) binding motif; sequence found in 5'-upstream region (-640; -765) of soybean beta-conglicinin (7S globulin) gene; W=A/T;	soybean (Glycine max)	ATATTTAWW	298	565	468	14571	0.000499329	27176	0.636752	0.557059	1	1.14306	0.0240507	0.0042106	1	5.71195	0.000338892	Glyma01g00570.1; Glyma01g01410.1; Glyma01g01910.1; Glyma01g01950.1; Glyma01g02100.1; Glyma01g12340.2; Glyma01g20670.1; Glyma01g24650.1; Glyma01g26930.1; Glyma01g36660.2; Glyma01g39000.1; Glyma01g41250.1; Glyma01g42330.1; Glyma01g43470.3; Glyma02g00310.1; Glyma02g03310.1; Glyma02g05120.1; Glyma02g08170.1; Glyma02g08870.1; Glyma02g10790.2; Glyma02g11480.1; Glyma02g12040.1; Glyma02g16480.2; Glyma02g…	Glyma01g00570.1(1); Glyma01g01410.1(1); Glyma01g01910.1(3); Glyma01g01950.1(3); Glyma01g02100.1(1); Glyma01g12340.2(4); Glyma01g20670.1(2); Glyma01g24650.1(2); Glyma01g26930.1(4); Glyma01g36660.2(2); Glyma01g39000.1(2); Glyma01g41250.1(2); Glyma01g42330.1(1); Glyma01g43470.3(1); Glyma02g00310.1(1); Glyma02g03310.1(2); Glyma02g05120.1(1); Glyma02g08170.1(3); Glyma02g08870.1(3); Glyma02g10790.2(1);…
MARARS	ARS element; Motif found in SAR (MAR);	yeast	WTTTATRTTTW	154	203	468	6875	0.00144351	8852	0.32906	0.262836	1	1.25196	0.0085101	0.00136763	1	6.22252	0.00046802	Glyma01g01910.1; Glyma01g01950.1; Glyma01g12340.2; Glyma01g26930.1; Glyma01g36660.2; Glyma01g39000.1; Glyma01g42330.1; Glyma01g43470.3; Glyma02g00310.1; Glyma02g08170.1; Glyma02g08870.1; Glyma02g12040.1; Glyma02g33350.1; Glyma02g38930.1; Glyma02g39570.1; Glyma02g42680.1; Glyma02g43110.1; Glyma02g44040.1; Glyma03g00840.1; Glyma03g01880.1; Glyma03g24280.3; Glyma03g30280.1; Glyma03g34110.1; Glyma03g…	Glyma01g01910.1(1); Glyma01g01950.1(2); Glyma01g12340.2(2); Glyma01g26930.1(2); Glyma01g36660.2(1); Glyma01g39000.1(2); Glyma01g42330.1(1); Glyma01g43470.3(2); Glyma02g00310.1(1); Glyma02g08170.1(1); Glyma02g08870.1(1); Glyma02g12040.1(1); Glyma02g33350.1(1); Glyma02g38930.1(1); Glyma02g39570.1(1); Glyma02g42680.1(1); Glyma02g43110.1(4); Glyma02g44040.1(1); Glyma03g00840.1(1); Glyma03g01880.1(1);…
CARGCW8GAT	A variant of CArG motif (see S000404), with a longer A/T-rich core; Binding site for AGL15 (AGAMOUS-like 15); W=A/T;"	Arabidopsis thaliana	CWWWWWWWWG	340	1164	468	17365	0.00355738	59346	0.726496	0.663876	1	1.09432	0.0508452	0.00924103	1	5.50212	0.00126071	Glyma01g01410.1; Glyma01g01910.1; Glyma01g01950.1; Glyma01g05430.1; Glyma01g07800.1; Glyma01g12340.2; Glyma01g20670.1; Glyma01g24950.4; Glyma01g36160.1; Glyma01g36660.2; Glyma01g39000.1; Glyma01g41250.1; Glyma01g41400.1; Glyma01g43470.3; Glyma01g44610.1; Glyma02g00310.1; Glyma02g01060.2; Glyma02g01390.1; Glyma02g05120.1; Glyma02g07250.1; Glyma02g08170.1; Glyma02g08870.1; Glyma02g10790.2; Glyma02g…	Glyma01g01410.1(2); Glyma01g01910.1(4); Glyma01g01950.1(2); Glyma01g05430.1(2); Glyma01g07800.1(2); Glyma01g12340.2(4); Glyma01g20670.1(2); Glyma01g24950.4(2); Glyma01g36160.1(2); Glyma01g36660.2(2); Glyma01g39000.1(4); Glyma01g41250.1(2); Glyma01g41400.1(2); Glyma01g43470.3(6); Glyma01g44610.1(2); Glyma02g00310.1(4); Glyma02g01060.2(2); Glyma02g01390.1(2); Glyma02g05120.1(2); Glyma02g07250.1(2);…
IBOX	I box; ""I-box""; Conserved sequence upstream of light-regulated genes; Sequence found in the promoter region of rbcS of tomato and Arabidopsis; I box (Giuliano et al. 1988); Binding site of LeMYB1, that is a member of a novel class of myb-like proteins; LeMYBI act as a transcriptional activator;"	tomato (Lycopersicon esculentum); Arabidopsis thaliana;	GATAAG	208	269	468	9952	0.00455313	13216	0.444444	0.380472	1	1.16814	0.0113082	0.00204324	1	5.53444	0.0324386	Glyma01g00570.1; Glyma01g02100.1; Glyma01g05430.1; Glyma01g12340.2; Glyma01g26930.1; Glyma01g36160.1; Glyma01g36660.2; Glyma01g39000.1; Glyma01g42330.1; Glyma01g43470.3; Glyma01g44500.1; Glyma02g00310.1; Glyma02g01060.2; Glyma02g01390.1; Glyma02g05120.1; Glyma02g11480.1; Glyma02g30060.1; Glyma02g33350.1; Glyma02g40130.1; Glyma02g43110.1; Glyma02g44040.1; Glyma03g01880.1; Glyma03g01960.1; Glyma03g…	Glyma01g00570.1(1); Glyma01g02100.1(1); Glyma01g05430.1(1); Glyma01g12340.2(1); Glyma01g26930.1(1); Glyma01g36160.1(3); Glyma01g36660.2(2); Glyma01g39000.1(1); Glyma01g42330.1(1); Glyma01g43470.3(1); Glyma01g44500.1(1); Glyma02g00310.1(1); Glyma02g01060.2(2); Glyma02g01390.1(1); Glyma02g05120.1(3); Glyma02g11480.1(3); Glyma02g30060.1(2); Glyma02g33350.1(1); Glyma02g40130.1(1); Glyma02g43110.1(2);…
RYREPEAT4	RY repeat motif; ""Sph element""; seed expression; ABA; Gene: maize C1, wheat Em, rice rab16A, maize Rab17; Transacting factor: VP1 (maize C1); See S000105 RYREPEAT2 (CATGCAT); The RY sequence motif does not play a major role in VP1 or ABA regulation of Em gene in protoplast; VP1 gene is specifically required for expression of the maturation program in seed development;"	maize (Zea mays); wheat (Triticum aestivum); rice (Oryza sativa)	TCCATGCATGCAC	2	2	468	6	0.0045686	6	0.0042735	0.000229384	1	18.6303	8.31428e-05	9.25732e-07	1	89.813	0.00455324	Glyma10g03700.1; Glyma10g03700.3	Glyma10g03700.1(1); Glyma10g03700.3(1)
TATABOXOSPAL	Binding site for OsTBP2, found in the promoter of rice pal gene encoding phenylalanine ammonia-lyase; OsTFIIB stimulated the DNA binding and bending activities of OsTBP2 and synergistically enhanced OsTBP2-mediated transcription from the pal promoter;"	Oryza sativa (rice)	TATTTAA	356	846	468	18373	0.00499467	41960	0.760684	0.702412	1	1.08296	0.0364482	0.00651614	1	5.59354	0.000408925	Glyma01g01410.1; Glyma01g01800.3; Glyma01g01910.1; Glyma01g01950.1; Glyma01g02100.1; Glyma01g02480.1; Glyma01g05430.1; Glyma01g12340.2; Glyma01g20670.1; Glyma01g24650.1; Glyma01g24950.4; Glyma01g26930.1; Glyma01g36160.1; Glyma01g36660.2; Glyma01g39000.1; Glyma01g41250.1; Glyma01g41400.1; Glyma01g43470.3; Glyma01g44610.1; Glyma02g00310.1; Glyma02g01390.1; Glyma02g03310.1; Glyma02g05120.1; Glyma02g…	Glyma01g01410.1(1); Glyma01g01800.3(2); Glyma01g01910.1(5); Glyma01g01950.1(2); Glyma01g02100.1(4); Glyma01g02480.1(1); Glyma01g05430.1(1); Glyma01g12340.2(3); Glyma01g20670.1(2); Glyma01g24650.1(3); Glyma01g24950.4(1); Glyma01g26930.1(6); Glyma01g36160.1(1); Glyma01g36660.2(4); Glyma01g39000.1(5); Glyma01g41250.1(3); Glyma01g41400.1(2); Glyma01g43470.3(1); Glyma01g44610.1(1); Glyma02g00310.1(2);…
SREATMSD	sugar-repressive element (SRE) found in 272 of the 1592 down-regulated genes after main stem decapitation in Arabidopsis; See also S000471, S000472;"	Arabidopsis thaliana	TTATCC	238	326	468	11670	0.00647803	15880	0.508547	0.446152	1	1.13985	0.0137373	0.00245612	1	5.59309	0.0116852	Glyma01g01410.1; Glyma01g01910.1; Glyma01g02480.1; Glyma01g05430.1; Glyma01g24650.1; Glyma01g39000.1; Glyma01g41200.1; Glyma01g42330.1; Glyma01g43470.3; Glyma01g44500.1; Glyma01g44610.1; Glyma02g00310.1; Glyma02g01060.2; Glyma02g01390.1; Glyma02g03310.1; Glyma02g05120.1; Glyma02g07250.1; Glyma02g08870.1; Glyma02g33350.1; Glyma02g40130.1; Glyma02g43110.1; Glyma03g01960.1; Glyma03g07540.3; Glyma03g…	Glyma01g01410.1(1); Glyma01g01910.1(1); Glyma01g02480.1(1); Glyma01g05430.1(3); Glyma01g24650.1(3); Glyma01g39000.1(1); Glyma01g41200.1(2); Glyma01g42330.1(3); Glyma01g43470.3(1); Glyma01g44500.1(1); Glyma01g44610.1(1); Glyma02g00310.1(1); Glyma02g01060.2(1); Glyma02g01390.1(1); Glyma02g03310.1(2); Glyma02g05120.1(1); Glyma02g07250.1(1); Glyma02g08870.1(1); Glyma02g33350.1(1); Glyma02g40130.1(2);…
DR5GMGH3	DR5; A highly active synthetic auxin response element; Created by site-directed mutations in a natural composite AuxRE found in the soybean GH3 promoter; The DR5 showed greater auxin responsiveness; Binding site of ARF1; See S000270;	Soybean (Glycine max)	CCTTTTGTCTC	3	3	468	28	0.0133782	28	0.00641026	0.00107046	1	5.98832	0.000124719	4.3201e-06	1	28.8696	0.0133398	Glyma09g37590.1; Glyma16g33060.1; Glyma17g31280.1	Glyma09g37590.1(1); Glyma16g33060.1(1); Glyma17g31280.1(1)
HSELIKENTACIDICPR1	HSE-like motif in -56 region of acidic PR1 gene of tobacco (N.t.); not found in basic PR1 gene;	tobacco (Nicotiana tabacum)	CNNGAANNNTTCNNG	8	16	468	177	0.014683	430	0.017094	0.00676683	1	2.52615	0.00066553	6.63485e-05	1	10.0308	0.00567516	Glyma07g09300.1; Glyma07g38530.1; Glyma08g24440.1; Glyma08g43950.1; Glyma08g45200.1; Glyma10g34240.1; Glyma13g20190.2; Glyma14g07790.2	Glyma07g09300.1(2); Glyma07g38530.1(2); Glyma08g24440.1(2); Glyma08g43950.1(2); Glyma08g45200.1(2); Glyma10g34240.1(2); Glyma13g20190.2(2); Glyma14g07790.2(2)
GBOXSORBCS1	G-box found in the spinach(S.O.) RBCS-1 gene promoter; Located between -219 and -212; G-box trimer confers relatively high level expression in roots;	spinach (Spinacia oleracea)	TCCACGTGGT	3	3	468	29	0.0147274	29	0.00641026	0.00110869	1	5.78183	0.000124719	4.47439e-06	1	27.8741	0.0146845	Glyma11g07130.1; Glyma14g07790.2; Glyma17g37190.1	Glyma11g07130.1(1); Glyma14g07790.2(1); Glyma17g37190.1(1)
SP8BFIBSP8AIB	One of SPBF binding site (SP8a); Found at -155 of gSPO-A1 (sporamin) gene, and also at -880 of gB-Amy (beta-amylase) gene in sweet potato (I.b.); SP8BF recognizes both SP8a and SP8b sequences; See also SP8BFIBSP8BIB (S000184); SP8BF activity is also found in tobacco; ""SP8a"" found in the 5' upstream region of three differnt genes coding for sporamin and beta-amylase; Binding site of SPF1; SPF1 a…	sweet potato (Ipomoea batatas);	ACTGTGTA	17	18	468	523	0.0180084	534	0.0363248	0.0199946	1	1.81673	0.000748783	8.23969e-05	1	9.08752	0.0124354	Glyma02g43110.1; Glyma04g41350.1; Glyma05g28920.1; Glyma06g19200.1; Glyma06g20980.1; Glyma08g24440.1; Glyma09g13180.1; Glyma09g30220.2; Glyma10g35490.2; Glyma11g06820.1; Glyma13g39180.2; Glyma13g41130.1; Glyma14g06200.1; Glyma14g12530.1; Glyma18g03250.1; Glyma18g52800.1; Glyma18g53630.1	Glyma02g43110.1(1); Glyma04g41350.1(1); Glyma05g28920.1(1); Glyma06g19200.1(1); Glyma06g20980.1(1); Glyma08g24440.1(1); Glyma09g13180.1(1); Glyma09g30220.2(1); Glyma10g35490.2(1); Glyma11g06820.1(1); Glyma13g39180.2(1); Glyma13g41130.1(2); Glyma14g06200.1(1); Glyma14g12530.1(1); Glyma18g03250.1(1); Glyma18g52800.1(1); Glyma18g53630.1(1)
POLASIG2	PolyA signal; poly A signal found in rice alpha-amylase; -10 to -30 in the case of animal genes. AATAAA; AATAAT; AATTAAA; AATAAG;	rice (Oryza sativa); animal;	AATTAAA	403	1292	468	21498	0.0240717	62706	0.861111	0.821883	1	1.04773	0.0567538	0.00976934	1	5.80938	2.97604e-07	Glyma01g00570.1; Glyma01g01410.1; Glyma01g01800.3; Glyma01g01910.1; Glyma01g01950.1; Glyma01g02100.1; Glyma01g02480.1; Glyma01g05430.1; Glyma01g12340.2; Glyma01g20670.1; Glyma01g24650.1; Glyma01g24950.4; Glyma01g26930.1; Glyma01g36160.1; Glyma01g36660.2; Glyma01g39000.1; Glyma01g42330.1; Glyma01g43470.3; Glyma01g44500.1; Glyma01g44610.1; Glyma02g01060.2; Glyma02g01390.1; Glyma02g05120.1; Glyma02g…	Glyma01g00570.1(5); Glyma01g01410.1(2); Glyma01g01800.3(2); Glyma01g01910.1(3); Glyma01g01950.1(4); Glyma01g02100.1(2); Glyma01g02480.1(1); Glyma01g05430.1(6); Glyma01g12340.2(6); Glyma01g20670.1(4); Glyma01g24650.1(3); Glyma01g24950.4(3); Glyma01g26930.1(5); Glyma01g36160.1(1); Glyma01g36660.2(6); Glyma01g39000.1(1); Glyma01g42330.1(3); Glyma01g43470.3(5); Glyma01g44500.1(1); Glyma01g44610.1(2);…
MARTBOX	T-Box; Motif found in SAR (scaffold attachment region; or matrix attachment region, MAR);"	Drosophila; fly;	TTWTWTTWTT	399	1715	468	21305	0.035474	84024	0.852564	0.814505	1	1.04673	0.0767613	0.0131342	1	5.84437	3.08618e-08	Glyma01g00570.1; Glyma01g01410.1; Glyma01g01800.3; Glyma01g01910.1; Glyma01g01950.1; Glyma01g02100.1; Glyma01g02480.1; Glyma01g05430.1; Glyma01g07800.1; Glyma01g12340.2; Glyma01g20670.1; Glyma01g24650.1; Glyma01g24950.4; Glyma01g26930.1; Glyma01g36660.2; Glyma01g39000.1; Glyma01g41250.1; Glyma01g41400.1; Glyma01g42330.1; Glyma01g43470.3; Glyma01g44500.1; Glyma01g44610.1; Glyma02g00310.1; Glyma02g…	Glyma01g00570.1(2); Glyma01g01410.1(16); Glyma01g01800.3(4); Glyma01g01910.1(4); Glyma01g01950.1(2); Glyma01g02100.1(5); Glyma01g02480.1(3); Glyma01g05430.1(6); Glyma01g07800.1(1); Glyma01g12340.2(1); Glyma01g20670.1(4); Glyma01g24650.1(4); Glyma01g24950.4(8); Glyma01g26930.1(7); Glyma01g36660.2(1); Glyma01g39000.1(1); Glyma01g41250.1(4); Glyma01g41400.1(1); Glyma01g42330.1(3); Glyma01g43470.3(7)…
Cluster T4
Site Name	Annotation	Species	Sequence	Locus # (containing site) in cluster	Site count in cluster	Locus total # in cluster	Locus # (containing site) on Chip	p-value Fisher's exact test by locus # containing this site (cluster vs chip) (E,G-E,H-E,26157-H-G+E)	Site # on chip	Locus # containing site/total locus # in cluster	Locus # containing site/total locus # on chip	Cluster > chip (by locus # containing site) 1: Yes, 0: No	Cluster /chip (by locus # containing site)	This site/all total sites in cluster	This site/all total sites on chip	Cluster >chip (by site) 1: Yes, 0: No	Cluster/chip (by site)	p-value Fisher's exact test by site (cluster vs chip) (F,sum(F)-F,J-F,6481360-J-sum(F)+F)	Locus List	Locus with Count
SITEIIATCYTC	Site II element found in the promoter regions of cytochrome genes (Cytc-1, Cytc-2) in Arabidopsis; Located between -147 and -156 from the translational starts sites (Welchen et al., 2005); Y=C/T; See also S000308; Overrepresented in the promoters of nuclear genes encoding components of the oxidative phosphorylation (OxPhos) machinery from both Arabidopsis and rice (Welchen and Gonzalez, 2006);)"	Arabidopsis thaliana; Oryza sativa (rice);	TGGGCY	65	94	168	7125	0.00123354	10781	0.386905	0.272394	1	1.42039	0.00392271	0.00166616	1	2.35435	0.00283267	Glyma01g06380.2; Glyma01g18780.1; Glyma01g45430.1; Glyma02g47340.1; Glyma03g25520.1; Glyma03g26820.1; Glyma03g27290.2; Glyma03g30070.2; Glyma04g43250.1; Glyma05g00400.1; Glyma05g03150.1; Glyma05g04170.1; Glyma06g33960.1; Glyma07g02340.1; Glyma07g02340.2; Glyma07g15060.1; Glyma07g31830.1; Glyma07g33800.1; Glyma08g06070.1; Glyma08g15420.1; Glyma08g20670.1; Glyma08g20960.1; Glyma08g42700.3; Glyma09g…	Glyma01g06380.2(1); Glyma01g18780.1(1); Glyma01g45430.1(1); Glyma02g47340.1(2); Glyma03g25520.1(3); Glyma03g26820.1(1); Glyma03g27290.2(1); Glyma03g30070.2(1); Glyma04g43250.1(2); Glyma05g00400.1(2); Glyma05g03150.1(2); Glyma05g04170.1(3); Glyma06g33960.1(1); Glyma07g02340.1(1); Glyma07g02340.2(1); Glyma07g15060.1(1); Glyma07g31830.1(1); Glyma07g33800.1(1); Glyma08g06070.1(1); Glyma08g15420.1(1);…
TELOBOXATEEF1AA1	telo-box (telomere motif) found in the Arabidopsis (A.t.) eEF1AA1 gene promoter; Conserved in all known plant eEF1A gene promoters; Found in the 5' region of numerous genes encoding components of the translational apparatus; Required for the activation of expression in root primordia; Acts co-operatively with tef-box; Binding site of AtPur alpha-1; See S000309, S000474;"	Arabidopsis (Arabidopsis thaliana)	AAACCCTAA	14	17	168	1043	0.00859161	1234	0.0833333	0.0398746	1	2.08988	0.000707155	0.000190428	1	3.71349	0.00324475	Glyma03g27290.2; Glyma05g03150.1; Glyma07g33800.1; Glyma08g20960.1; Glyma10g04300.2; Glyma11g12430.1; Glyma14g36670.1; Glyma15g42760.1; Glyma16g02500.1; Glyma17g30490.1; Glyma17g34910.1; Glyma20g25160.1; Glyma20g31740.1; Glyma20g36750.1	Glyma03g27290.2(1); Glyma05g03150.1(1); Glyma07g33800.1(1); Glyma08g20960.1(1); Glyma10g04300.2(1); Glyma11g12430.1(1); Glyma14g36670.1(1); Glyma15g42760.1(1); Glyma16g02500.1(3); Glyma17g30490.1(2); Glyma17g34910.1(1); Glyma20g25160.1(1); Glyma20g31740.1(1); Glyma20g36750.1(1)
SORLREP3AT	one of ""Sequences Over-Represented in Light-Repressed Promoters (SORLREPs) in Arabidopsis; Computationally identified phyA-repressed motifs; See also S000487, S000489, S000490 (all SORLREPs); and also S000482, S000483, S000484, S000485, S000486 (all SORLIPs);"	Arabidopsis thaliana	TGTATATAT	22	25	168	2097	0.021531	2309	0.130952	0.0801697	1	1.63344	0.00104028	0.000356379	1	2.91902	0.0116931	Glyma01g03380.1; Glyma02g18250.2; Glyma03g25520.1; Glyma04g08570.1; Glyma05g03930.1; Glyma06g15510.1; Glyma07g01550.1; Glyma07g02340.1; Glyma07g15060.1; Glyma07g33800.1; Glyma08g00490.1; Glyma08g23680.1; Glyma09g10830.2; Glyma09g25160.1; Glyma09g38420.3; Glyma11g12300.1; Glyma13g23310.1; Glyma13g35490.1; Glyma15g42610.1; Glyma17g11500.1; Glyma18g46960.1; Glyma19g37130.1	Glyma01g03380.1(2); Glyma02g18250.2(1); Glyma03g25520.1(1); Glyma04g08570.1(1); Glyma05g03930.1(1); Glyma06g15510.1(1); Glyma07g01550.1(1); Glyma07g02340.1(1); Glyma07g15060.1(2); Glyma07g33800.1(1); Glyma08g00490.1(1); Glyma08g23680.1(1); Glyma09g10830.2(1); Glyma09g25160.1(2); Glyma09g38420.3(1); Glyma11g12300.1(1); Glyma13g23310.1(1); Glyma13g35490.1(1); Glyma15g42610.1(1); Glyma17g11500.1(1);…
CELLCYCLESC	cell cycle box found in URS2 (-940/-200) of HO gene of S.cerevisiae; cell-cycle-specific activation of transcription;	yeast (Saccharomyces cerevisiae)	CACGAAAA	11	12	168	829	0.0228255	841	0.0654762	0.0316932	1	2.06594	0.000499064	0.000129774	1	3.84565	0.0132679	Glyma02g18250.2; Glyma06g06550.1; Glyma06g15510.1; Glyma08g20670.1; Glyma09g12430.1; Glyma12g05890.1; Glyma13g30490.1; Glyma13g30490.2; Glyma14g29120.1; Glyma15g42610.1; Glyma16g17470.1	Glyma02g18250.2(1); Glyma06g06550.1(1); Glyma06g15510.1(1); Glyma08g20670.1(1); Glyma09g12430.1(1); Glyma12g05890.1(1); Glyma13g30490.1(1); Glyma13g30490.2(1); Glyma14g29120.1(1); Glyma15g42610.1(1); Glyma16g17470.1(2)
WBOXNTCHN48	W box identified in the region between -125 and -69 of a tobacco class I basic chitinase gene CHN48; NtWRKY1, NtWRKY2 and NtWRKY4 bound to W box; NtWRKYs possibly involved in elicitor-respsonsive transcription of defense genes in tobacco; Y=C/T; see also S000442 (TGACT) and S000447 (TGAC);"	Nicotiana tabacum (tobacco)	CTGACY	54	63	168	6460	0.0307948	7830	0.321429	0.24697	1	1.30149	0.00262566	0.00120954	1	2.17079	0.0631935	Glyma01g09120.1; Glyma02g11480.1; Glyma02g18250.2; Glyma02g47340.1; Glyma04g19020.1; Glyma04g20610.1; Glyma04g43250.1; Glyma05g04170.1; Glyma06g06550.1; Glyma06g09380.1; Glyma06g41520.1; Glyma07g15060.1; Glyma08g00490.1; Glyma08g08700.3; Glyma08g37240.1; Glyma08g39350.1; Glyma09g08040.3; Glyma09g12430.1; Glyma09g38420.3; Glyma10g25670.1; Glyma10g42740.3; Glyma10g43060.1; Glyma10g44190.2; Glyma11g…	Glyma01g09120.1(1); Glyma02g11480.1(1); Glyma02g18250.2(1); Glyma02g47340.1(1); Glyma04g19020.1(1); Glyma04g20610.1(2); Glyma04g43250.1(1); Glyma05g04170.1(1); Glyma06g06550.1(2); Glyma06g09380.1(1); Glyma06g41520.1(1); Glyma07g15060.1(1); Glyma08g00490.1(1); Glyma08g08700.3(1); Glyma08g37240.1(2); Glyma08g39350.1(1); Glyma09g08040.3(1); Glyma09g12430.1(1); Glyma09g38420.3(1); Glyma10g25670.1(1);…
AMMORESIIUDCRNIA1	Motifs (IIU and IID) found in the Chlamydomonas (C.R.) Nia1 gene promoter; Involved in ammonium-response; Located between -231 and -219 and also between -76 and -65; Involved in Nia1 transcription activation; W=T/A;	Chlamydomonas reinhardtii	GGWAGGGT	11	12	168	890	0.0319934	938	0.0654762	0.0340253	1	1.92434	0.000499064	0.000144744	1	3.44792	0.0209834	Glyma01g09120.1; Glyma01g45430.1; Glyma04g08570.1; Glyma04g43250.1; Glyma06g06550.1; Glyma07g05340.1; Glyma07g05340.2; Glyma13g30490.1; Glyma13g30490.2; Glyma15g42610.1; Glyma16g10780.1	Glyma01g09120.1(1); Glyma01g45430.1(1); Glyma04g08570.1(1); Glyma04g43250.1(1); Glyma06g06550.1(2); Glyma07g05340.1(1); Glyma07g05340.2(1); Glyma13g30490.1(1); Glyma13g30490.2(1); Glyma15g42610.1(1); Glyma16g10780.1(1)
GT1CORE	Critical for GT-1 binding to box II of rbcS; See S000051 GT1MOTIF1; For a compilation of related GT elements and factors, see Villain et al. (1996);"	pea (Pisum sativum);	GGTTAA	82	110	168	10604	0.0330393	14171	0.488095	0.405398	1	1.20399	0.00459348	0.00219121	1	2.09632	0.0338977	Glyma01g06380.2; Glyma01g09120.1; Glyma01g43720.1; Glyma01g44450.1; Glyma02g01450.4; Glyma02g11480.1; Glyma02g47340.1; Glyma02g47970.1; Glyma03g26820.1; Glyma03g27290.2; Glyma03g34840.1; Glyma04g05290.1; Glyma04g43250.1; Glyma05g34120.4; Glyma06g06550.1; Glyma06g09380.1; Glyma06g15510.1; Glyma06g33960.1; Glyma06g41520.1; Glyma07g01550.1; Glyma07g02340.1; Glyma07g02340.2; Glyma07g05130.1; Glyma07g…	Glyma01g06380.2(1); Glyma01g09120.1(3); Glyma01g43720.1(1); Glyma01g44450.1(1); Glyma02g01450.4(1); Glyma02g11480.1(1); Glyma02g47340.1(1); Glyma02g47970.1(1); Glyma03g26820.1(3); Glyma03g27290.2(2); Glyma03g34840.1(1); Glyma04g05290.1(1); Glyma04g43250.1(1); Glyma05g34120.4(1); Glyma06g06550.1(2); Glyma06g09380.1(1); Glyma06g15510.1(3); Glyma06g33960.1(1); Glyma06g41520.1(1); Glyma07g01550.1(1);…
SORLIP2AT	one of ""Sequences Over-Represented in Light-Induced Promoters (SORLIPs) in Arabidopsis; Computationally identified phyA-induced motifs; See also S000482, S000484, S000485, S000486 (all SORLIPs), and also S000487, S000488, S000489, S000490 (all SORLREPs);"	Arabidopsis thaliana	GGGCC	53	80	168	6456	0.0477342	9751	0.315476	0.246817	1	1.27818	0.00333653	0.00150674	1	2.21441	0.024995	Glyma01g09120.1; Glyma03g25520.1; Glyma03g27290.2; Glyma03g30070.2; Glyma04g43250.1; Glyma05g00400.1; Glyma05g03150.1; Glyma05g04170.1; Glyma05g34120.4; Glyma07g15060.1; Glyma07g33800.1; Glyma08g06070.1; Glyma08g20670.1; Glyma08g20960.1; Glyma08g29420.1; Glyma09g34820.1; Glyma09g38420.3; Glyma10g01750.1; Glyma10g25670.1; Glyma10g33490.1; Glyma10g42740.3; Glyma10g43060.1; Glyma10g44190.2; Glyma11g…	Glyma01g09120.1(1); Glyma03g25520.1(3); Glyma03g27290.2(1); Glyma03g30070.2(1); Glyma04g43250.1(1); Glyma05g00400.1(4); Glyma05g03150.1(1); Glyma05g04170.1(1); Glyma05g34120.4(2); Glyma07g15060.1(1); Glyma07g33800.1(2); Glyma08g06070.1(2); Glyma08g20670.1(2); Glyma08g20960.1(1); Glyma08g29420.1(1); Glyma09g34820.1(1); Glyma09g38420.3(1); Glyma10g01750.1(3); Glyma10g25670.1(4); Glyma10g33490.1(2);…
Cluster T5
Site Name	Annotation	Species	Sequence	Locus # (containing site) in cluster	Site count in cluster	Locus total # in cluster	Locus # (containing site) on Chip	p-value Fisher's exact test by locus # containing this site (cluster vs chip) (E,G-E,H-E,26157-H-G+E)	Site # on chip	Locus # containing site/total locus # in cluster	Locus # containing site/total locus # on chip	Cluster > chip (by locus # containing site) 1: Yes, 0: No	Cluster /chip (by locus # containing site)	This site/all total sites in cluster	This site/all total sites on chip	Cluster >chip (by site) 1: Yes, 0: No	Cluster/chip (by site)	p-value Fisher's exact test by site (cluster vs chip) (F,sum(F)-F,J-F,6481360-J-sum(F)+F)	Locus List	Locus with Count
L1BOXATPDF1	L1 box found in promoter of Arabidopsis thaliana (A.t.) PROTODERMAL FACTOR1 (PDF1) gene; Located between -134 and -127; Involved in L1 layer-specific expression; L1-specific homeodomain protein ATML can bind to the ""L1 box""; Y=C/T; A cotton fiber gene, RD22-like 1 (RDL1), contains a homeodomain binding L1 box and a MYB binding motif (Wang et al., 2004); HDZip IV; See also S000371;"	Arabidopsis thaliana; Gossypium spp (cotton);	TAAATGYA	51	61	183	4961	0.00320741	5721	0.278689	0.189662	1	1.46939	0.00254209	0.000883465	1	2.87741	0.00189662	Glyma01g03180.2; Glyma01g41620.2; Glyma02g44060.1; Glyma03g00920.1; Glyma04g00200.1; Glyma04g02350.1; Glyma04g35730.1; Glyma04g38150.1; Glyma04g41900.2; Glyma05g36450.1; Glyma06g02500.1; Glyma06g09880.1; Glyma07g05310.2; Glyma07g29630.1; Glyma07g30210.1; Glyma07g39650.2; Glyma08g08770.2; Glyma08g11110.1; Glyma08g20450.1; Glyma08g46630.1; Glyma09g32680.1; Glyma10g11550.1; Glyma10g32080.1; Glyma10g…	Glyma01g03180.2(1); Glyma01g41620.2(1); Glyma02g44060.1(1); Glyma03g00920.1(1); Glyma04g00200.1(1); Glyma04g02350.1(1); Glyma04g35730.1(1); Glyma04g38150.1(1); Glyma04g41900.2(1); Glyma05g36450.1(1); Glyma06g02500.1(1); Glyma06g09880.1(1); Glyma07g05310.2(1); Glyma07g29630.1(1); Glyma07g30210.1(1); Glyma07g39650.2(1); Glyma08g08770.2(1); Glyma08g11110.1(1); Glyma08g20450.1(1); Glyma08g46630.1(1);…
S1FBOXSORPS1L21	S1F box conserved both in spinach (S.o.) RPS1 and RPL21 genes encoding the plastid ribosomal protein S1 and L21, respectively; Negative element; Might play a role in downregulating RPS1 and RPL21 promoter activity (Lagrange et al., 1993); See S000211 (SITE1SORPS1), S000215 (S1FSORPL21);"	spinach (Spinacia oleracea)	ATGGTA	87	105	183	9634	0.00336348	12353	0.47541	0.368314	1	1.29077	0.00438377	0.00190957	1	2.29569	0.0518116	Glyma01g03180.2; Glyma01g36780.1; Glyma01g41620.2; Glyma02g12930.1; Glyma03g16480.1; Glyma03g23890.1; Glyma03g24050.1; Glyma03g34830.1; Glyma03g36750.1; Glyma04g00200.1; Glyma04g04400.2; Glyma04g13080.1; Glyma04g35730.1; Glyma04g39390.1; Glyma04g41900.2; Glyma05g00620.1; Glyma05g02980.1; Glyma05g03440.1; Glyma05g04000.1; Glyma05g21370.1; Glyma05g25970.1; Glyma06g04300.1; Glyma06g08950.1; Glyma07g…	Glyma01g03180.2(1); Glyma01g36780.1(1); Glyma01g41620.2(1); Glyma02g12930.1(4); Glyma03g16480.1(2); Glyma03g23890.1(2); Glyma03g24050.1(1); Glyma03g34830.1(1); Glyma03g36750.1(1); Glyma04g00200.1(1); Glyma04g04400.2(1); Glyma04g13080.1(1); Glyma04g35730.1(1); Glyma04g39390.1(1); Glyma04g41900.2(1); Glyma05g00620.1(1); Glyma05g02980.1(1); Glyma05g03440.1(2); Glyma05g04000.1(1); Glyma05g21370.1(1);…
ACGTABREMOTIFA2OSEM	Experimentally determined sequence requirement of ACGT-core of motif A in ABRE of the rice gene, OSEM; See S000281; DRE and ABRE are interdependent in the ABA-responsive expression of the rd29A in Arabidopsis; K=G/T;"	rice (Oryza sativa); Arabidopsis thaliana;	ACGTGKC	34	44	183	3101	0.00784949	3976	0.185792	0.118553	1	1.56716	0.00183234	0.000613828	1	2.9851	0.00411745	Glyma01g44700.1; Glyma02g39150.1; Glyma03g00920.1; Glyma03g34310.1; Glyma03g34310.2; Glyma03g36750.1; Glyma05g25970.1; Glyma05g30040.1; Glyma05g36450.1; Glyma07g03250.1; Glyma07g39650.2; Glyma08g08040.1; Glyma08g08910.1; Glyma08g11110.1; Glyma09g22270.1; Glyma10g06560.1; Glyma10g11550.1; Glyma10g32080.1; Glyma11g07980.1; Glyma11g33590.1; Glyma12g02330.1; Glyma13g20760.1; Glyma13g27840.1; Glyma13g…	Glyma01g44700.1(1); Glyma02g39150.1(1); Glyma03g00920.1(1); Glyma03g34310.1(3); Glyma03g34310.2(3); Glyma03g36750.1(1); Glyma05g25970.1(1); Glyma05g30040.1(2); Glyma05g36450.1(1); Glyma07g03250.1(2); Glyma07g39650.2(1); Glyma08g08040.1(1); Glyma08g08910.1(1); Glyma08g11110.1(2); Glyma09g22270.1(1); Glyma10g06560.1(2); Glyma10g11550.1(1); Glyma10g32080.1(1); Glyma11g07980.1(1); Glyma11g33590.1(2);…
O2F1BE2S1	opaque-2 recognition site F1 in Bertholletia excelsa (Brazil nut tree) 2S storage protein gene (be2S1); O2 protein binds to F1, F2 and F3 sequences of be2S1 promoter; F1 is hybrid C/G box;"	Brazil nut tree (Bertholletia excelsa);	TCCACGTCGA	2	2	183	22	0.010257	22	0.010929	0.000841075	1	12.994	8.31428e-05	3.39436e-06	1	24.4944	0.0103517	Glyma07g32760.2; Glyma07g32760.3	Glyma07g32760.2(1); Glyma07g32760.3(1)
SITEIIATCYTC	Site II element found in the promoter regions of cytochrome genes (Cytc-1, Cytc-2) in Arabidopsis; Located between -147 and -156 from the translational starts sites (Welchen et al., 2005); Y=C/T; See also S000308; Overrepresented in the promoters of nuclear genes encoding components of the oxidative phosphorylation (OxPhos) machinery from both Arabidopsis and rice (Welchen and Gonzalez, 2006);)"	Arabidopsis thaliana; Oryza sativa (rice);	TGGGCY	63	98	183	7125	0.0304016	10781	0.344262	0.272394	1	1.26384	0.00409032	0.00166616	1	2.45494	0.0128257	Glyma01g36180.1; Glyma01g40810.1; Glyma01g41620.2; Glyma01g44700.1; Glyma02g12930.1; Glyma02g16560.1; Glyma02g43080.1; Glyma02g43260.1; Glyma02g44060.1; Glyma03g34310.1; Glyma03g34310.2; Glyma03g36750.1; Glyma03g39480.2; Glyma04g04400.2; Glyma04g04450.1; Glyma05g14330.2; Glyma05g21370.1; Glyma05g26290.1; Glyma05g30040.1; Glyma05g36450.1; Glyma06g02500.1; Glyma06g02880.2; Glyma06g04300.1; Glyma06g…	Glyma01g36180.1(1); Glyma01g40810.1(1); Glyma01g41620.2(2); Glyma01g44700.1(1); Glyma02g12930.1(1); Glyma02g16560.1(1); Glyma02g43080.1(3); Glyma02g43260.1(4); Glyma02g44060.1(2); Glyma03g34310.1(1); Glyma03g34310.2(1); Glyma03g36750.1(1); Glyma03g39480.2(1); Glyma04g04400.2(2); Glyma04g04450.1(1); Glyma05g14330.2(2); Glyma05g21370.1(1); Glyma05g26290.1(2); Glyma05g30040.1(1); Glyma05g36450.1(1);…
ATHB1ATCONSENSUS	Recognition sequence of Arabidopsis Athb-1 protein; Athb-1 protein has a HD-Zip motif (homeodomain (HD) with a closely linked leucine zipper motif (Zip)); HD-Zip domain binds to DNA as a dimer; See S000318; W=A/T;	Arabidopsis thaliana	CAATWATTG	9	18	183	596	0.0393851	1220	0.0491803	0.0227855	1	2.15841	0.000748783	0.000188268	1	3.97723	0.00489063	Glyma01g36180.1; Glyma01g36780.1; Glyma02g01220.2; Glyma02g44060.1; Glyma06g02880.2; Glyma06g38160.1; Glyma08g16050.1; Glyma12g12710.1; Glyma13g34290.1	Glyma01g36180.1(2); Glyma01g36780.1(2); Glyma02g01220.2(2); Glyma02g44060.1(2); Glyma06g02880.2(2); Glyma06g38160.1(2); Glyma08g16050.1(2); Glyma12g12710.1(2); Glyma13g34290.1(2)
MSACRCYM	MSA (M-specific activator) motif in Catharanthus roseus (C.r.) B-type cyclin (CYM) promoter; Essential for M phase-specific expression; Found at -66 to -58;	Catharanthus roseus	AGACCGTTG	2	2	183	47	0.0428481	47	0.010929	0.00179684	1	6.08232	8.31428e-05	7.25162e-06	1	11.4654	0.0431833	Glyma01g36180.1; Glyma07g03250.1	Glyma01g36180.1(1); Glyma07g03250.1(1)
SORLIP2AT	one of ""Sequences Over-Represented in Light-Induced Promoters (SORLIPs) in Arabidopsis; Computationally identified phyA-induced motifs; See also S000482, S000484, S000485, S000486 (all SORLIPs), and also S000487, S000488, S000489, S000490 (all SORLREPs);"	Arabidopsis thaliana	GGGCC	57	83	183	6456	0.047533	9751	0.311475	0.246817	1	1.26197	0.00346208	0.00150674	1	2.29774	0.0780812	Glyma01g36780.1; Glyma01g40810.1; Glyma01g41620.2; Glyma01g44700.1; Glyma02g16560.1; Glyma02g43080.1; Glyma02g43260.1; Glyma03g23890.1; Glyma03g34310.1; Glyma03g34310.2; Glyma03g39480.2; Glyma04g04400.2; Glyma05g26290.1; Glyma05g30040.1; Glyma05g36450.1; Glyma06g02880.2; Glyma06g04300.1; Glyma06g08950.1; Glyma06g17930.4; Glyma07g32760.2; Glyma07g32760.3; Glyma07g37060.1; Glyma08g05410.1; Glyma08g…	Glyma01g36780.1(1); Glyma01g40810.1(2); Glyma01g41620.2(2); Glyma01g44700.1(1); Glyma02g16560.1(1); Glyma02g43080.1(3); Glyma02g43260.1(1); Glyma03g23890.1(1); Glyma03g34310.1(1); Glyma03g34310.2(1); Glyma03g39480.2(1); Glyma04g04400.2(2); Glyma05g26290.1(2); Glyma05g30040.1(1); Glyma05g36450.1(1); Glyma06g02880.2(1); Glyma06g04300.1(3); Glyma06g08950.1(1); Glyma06g17930.4(1); Glyma07g32760.2(1);…
RNFG1OS	RNFG1 binding site; Box I; RNFG1 is one of two Rice Nuclear Factors required for phloem-specific gene expression of Rice Tungro Bacilliform Virus (RTBV); Box I is found at -3 to +8 of RTBV promoter; See also RNFG2OS (S000189);	rice (Oryza sativa);	GATCATCGATC	1	1	183	7	0.0479629	8	0.00546448	0.000267615	1	20.4192	4.15697e-05	1.23431e-06	1	33.6785	0.054751	Glyma18g05590.1	Glyma18g05590.1(1)
Cluster T6
Site Name	Annotation	Species	Sequence	Locus # (containing site) in cluster	Site count in cluster	Locus total # in cluster	Locus # (containing site) on Chip	p-value Fisher's exact test by locus # containing this site (cluster vs chip) (E,G-E,H-E,26157-H-G+E)	Site # on chip	Locus # containing site/total locus # in cluster	Locus # containing site/total locus # on chip	Cluster > chip (by locus # containing site) 1: Yes, 0: No	Cluster /chip (by locus # containing site)	This site/all total sites in cluster	This site/all total sites on chip	Cluster >chip (by site) 1: Yes, 0: No	Cluster/chip (by site)	p-value Fisher's exact test by site (cluster vs chip) (F,sum(F)-F,J-F,6481360-J-sum(F)+F)	Locus List	Locus with Count
SORLREP4AT	one of ""Sequences Over-Represented in Light-Repressed Promoters (SORLREPs) in Arabidopsis; Computationally identified phyA-repressed motifs; Common in circadian-regulated promoters; See also S000487, S000488, S000490 (all SORLREPs); and also S000482, S000483, S000484, S000485, S000486 (all SORLIPs);"	Arabidopsis thaliana	CTCCTAATT	13	13	400	374	0.00834258	379	0.0325	0.0142983	1	2.273	0.000540675	5.84788e-05	1	9.24567	0.00937604	Glyma01g38130.1; Glyma01g43340.1; Glyma02g14280.1; Glyma06g11560.1; Glyma08g45540.1; Glyma08g45620.1; Glyma11g00870.1; Glyma11g31440.1; Glyma12g09200.2; Glyma17g17850.1; Glyma17g34640.1; Glyma19g44300.1; Glyma20g39020.5	Glyma01g38130.1(1); Glyma01g43340.1(1); Glyma02g14280.1(1); Glyma06g11560.1(1); Glyma08g45540.1(1); Glyma08g45620.1(1); Glyma11g00870.1(1); Glyma11g31440.1(1); Glyma12g09200.2(1); Glyma17g17850.1(1); Glyma17g34640.1(1); Glyma19g44300.1(1); Glyma20g39020.5(1)
POLLEN2LELAT52	One of two co-dependent regulatory elements responsible for pollen specific activation of tomato (L.e.) lat52 gene; Found at -60 to -52 region; See S000245 (POLLEN1LELAT52); AGAAA (S000245) and TCCACCATA are required for pollen specific expression;	tomato (Lycopersicon esculentum)	TCCACCATA	8	8	400	193	0.00997779	194	0.02	0.00737852	1	2.71057	0.000332654	2.99329e-05	1	11.1133	0.0108226	Glyma06g06390.1; Glyma06g48360.1; Glyma07g39680.1; Glyma08g19690.1; Glyma11g00740.1; Glyma13g16770.3; Glyma13g24970.2; Glyma17g05200.3	Glyma06g06390.1(1); Glyma06g48360.1(1); Glyma07g39680.1(1); Glyma08g19690.1(1); Glyma11g00740.1(1); Glyma13g16770.3(1); Glyma13g24970.2(1); Glyma17g05200.3(1)
POLASIG2	PolyA signal; poly A signal found in rice alpha-amylase; -10 to -30 in the case of animal genes. AATAAA; AATAAT; AATTAAA; AATAAG;	rice (Oryza sativa); animal;	AATTAAA	348	1055	400	21498	0.0101421	62706	0.87	0.821883	1	1.05854	0.0458656	0.00976934	1	4.69485	0.00298032	Glyma01g00430.2; Glyma01g00560.1; Glyma01g01000.2; Glyma01g01180.3; Glyma01g03070.1; Glyma01g06460.1; Glyma01g06820.1; Glyma01g21480.1; Glyma01g32070.1; Glyma01g35180.1; Glyma01g38130.1; Glyma01g38580.1; Glyma01g38860.1; Glyma01g40940.1; Glyma01g41310.1; Glyma01g42260.1; Glyma01g43340.1; Glyma01g44730.1; Glyma01g45550.1; Glyma02g00930.1; Glyma02g03810.1; Glyma02g04510.1; Glyma02g04620.1; Glyma02g…	Glyma01g00430.2(2); Glyma01g00560.1(4); Glyma01g01000.2(2); Glyma01g01180.3(1); Glyma01g03070.1(1); Glyma01g06460.1(1); Glyma01g06820.1(3); Glyma01g21480.1(1); Glyma01g32070.1(6); Glyma01g35180.1(2); Glyma01g38130.1(1); Glyma01g38580.1(9); Glyma01g38860.1(3); Glyma01g40940.1(2); Glyma01g41310.1(3); Glyma01g42260.1(9); Glyma01g43340.1(2); Glyma01g44730.1(1); Glyma01g45550.1(1); Glyma02g00930.1(1);…
HBOXCONSENSUSPVCHS	H-box; Consensus sequence of H-boxes found in bean (Phaseolus vulgaris) chs15 gene promoter; Essential for both light regulation and elicitor induction; Similar sequence was found in tobacco Tnt1 retrotransposon promoter (LTR); Tnt1 is induced by wounding and by abiotic stress; ""KAP-2"" binds to the H-box and stimulates transcription from a promoter harboring the H-box; ""KAP-2"" shares sequence…	bean (Phaseolus vulgaris); tobacco;	CCTACCNNNNNNNCT	11	11	400	318	0.0102917	324	0.0275	0.0121574	1	2.262	0.000457457	4.9992e-05	1	9.15059	0.0192252	Glyma03g09870.2; Glyma05g08120.1; Glyma05g10140.2; Glyma06g09410.1; Glyma06g17280.2; Glyma06g23920.1; Glyma06g24420.1; Glyma12g33550.1; Glyma17g05290.1; Glyma18g07290.1; Glyma19g29410.2	Glyma03g09870.2(1); Glyma05g08120.1(1); Glyma05g10140.2(1); Glyma06g09410.1(1); Glyma06g17280.2(1); Glyma06g23920.1(1); Glyma06g24420.1(1); Glyma12g33550.1(1); Glyma17g05290.1(1); Glyma18g07290.1(1); Glyma19g29410.2(1)
T/GBOXATPIN2	T/G-box found in tomato proteinase inhibitor II (pin2) and leucine aminopeptidase (LAP) genes; Involved in jasmonate (JA) induction of these genes; bHLH-Leu zipper JAMYC2 and JAMYC10 proteins specifically recognaize this motif (Boter et al., 2004);"	Lycopersicon esculentum (tomato); Arabidopsis thaliana;	AACGTG	111	129	400	5860	0.0111095	6859	0.2775	0.224032	1	1.23866	0.00539117	0.00105939	1	5.08896	0.0236713	Glyma01g01180.3; Glyma01g35180.1; Glyma02g00930.1; Glyma02g04620.1; Glyma02g10380.1; Glyma02g10730.1; Glyma02g43790.1; Glyma03g23890.1; Glyma03g31820.1; Glyma04g01000.2; Glyma04g01720.1; Glyma04g02610.1; Glyma04g04480.1; Glyma04g05420.2; Glyma04g19880.1; Glyma04g34840.1; Glyma04g40600.2; Glyma04g41540.1; Glyma05g04300.1; Glyma05g08120.1; Glyma05g25810.1; Glyma05g29000.1; Glyma05g30600.1; Glyma05g…	Glyma01g01180.3(2); Glyma01g35180.1(1); Glyma02g00930.1(1); Glyma02g04620.1(1); Glyma02g10380.1(1); Glyma02g10730.1(1); Glyma02g43790.1(1); Glyma03g23890.1(1); Glyma03g31820.1(2); Glyma04g01000.2(1); Glyma04g01720.1(1); Glyma04g02610.1(1); Glyma04g04480.1(1); Glyma04g05420.2(2); Glyma04g19880.1(2); Glyma04g34840.1(1); Glyma04g40600.2(1); Glyma04g41540.1(1); Glyma05g04300.1(1); Glyma05g08120.1(1);…
TATABOX3	TATA box; TATA box found in the 5'upstream region of sweet potato sporamin A gene;	sweet potato (Ipomoea batatas);	TATTAAT	263	579	400	15583	0.0118064	33852	0.6575	0.595749	1	1.10365	0.0246614	0.0052504	1	4.69705	0.01014	Glyma01g00560.1; Glyma01g03070.1; Glyma01g06820.1; Glyma01g21480.1; Glyma01g38580.1; Glyma01g40940.1; Glyma01g41310.1; Glyma01g42260.1; Glyma01g43340.1; Glyma01g45550.1; Glyma02g00930.1; Glyma02g04510.1; Glyma02g04620.1; Glyma02g10730.1; Glyma02g15520.1; Glyma02g23860.1; Glyma02g40320.1; Glyma02g41190.1; Glyma02g41990.1; Glyma02g43790.1; Glyma02g47560.1; Glyma03g01750.1; Glyma03g09870.2; Glyma03g…	Glyma01g00560.1(3); Glyma01g03070.1(4); Glyma01g06820.1(3); Glyma01g21480.1(2); Glyma01g38580.1(1); Glyma01g40940.1(1); Glyma01g41310.1(1); Glyma01g42260.1(6); Glyma01g43340.1(1); Glyma01g45550.1(1); Glyma02g00930.1(3); Glyma02g04510.1(1); Glyma02g04620.1(2); Glyma02g10730.1(1); Glyma02g15520.1(1); Glyma02g23860.1(1); Glyma02g40320.1(1); Glyma02g41190.1(2); Glyma02g41990.1(2); Glyma02g43790.1(5);…
E2F1OSPCNA	re2f-1 found in the promoter of rice PCNA gene; Located between -142 and -135; ""te2f-1"" found in the promote of Tobacco PCBA gene; Located between -122 and -115; Binding site of OsE2F1 and OsE2F2; Involved in transcriptional activation in actively dividing cells and tissue;"	rice (Oryza sativa); tobacco (Nicotiana tabacum)	GCGGGAAA	10	10	400	284	0.0125578	291	0.025	0.0108575	1	2.30255	0.000415852	4.49e-05	1	9.26174	0.0156123	Glyma04g34160.1; Glyma04g36150.1; Glyma05g01250.1; Glyma06g17320.1; Glyma08g14740.2; Glyma08g22140.1; Glyma10g11670.2; Glyma13g16770.3; Glyma13g34350.1; Glyma17g13050.1	Glyma04g34160.1(1); Glyma04g36150.1(1); Glyma05g01250.1(1); Glyma06g17320.1(1); Glyma08g14740.2(1); Glyma08g22140.1(1); Glyma10g11670.2(1); Glyma13g16770.3(1); Glyma13g34350.1(1); Glyma17g13050.1(1)
E2FANTRNR	E2Fa element found in the tobacco (N.t.) RNR (Ribonucleotide reductase) gene promoter and in the Arabidopsis thaliana (A.t.) CDC6 gene promoter; Binding site of tobacco and Arabidopsis E2F; Involved in upregulation of the promoter at G1/S transition; See S000367;	tobacco (Nicotiana tabacum); Arabidopsis thaliana;	TTTCCCGC	10	10	400	284	0.0125578	291	0.025	0.0108575	1	2.30255	0.000415852	4.49e-05	1	9.26174	0.0156123	Glyma04g34160.1; Glyma04g36150.1; Glyma05g01250.1; Glyma06g17320.1; Glyma08g14740.2; Glyma08g22140.1; Glyma10g11670.2; Glyma13g16770.3; Glyma13g34350.1; Glyma17g13050.1	Glyma04g34160.1(1); Glyma04g36150.1(1); Glyma05g01250.1(1); Glyma06g17320.1(1); Glyma08g14740.2(1); Glyma08g22140.1(1); Glyma10g11670.2(1); Glyma13g16770.3(1); Glyma13g34350.1(1); Glyma17g13050.1(1)
RBENTGA3	rbe (RSG binding element) found in the tobacco (N.t.) GA3 gene promoter; Binding site of RSG (Repression of shoot growth); RSG is a bZIP transcriptional activator; RSG regulates the morphology of plants by controlling the endogenous amounts of GAs;	tobacco (Nicotiana tabacum)	TCCAACTTGGA	2	2	400	14	0.0187995	14	0.005	0.00053523	1	9.34179	8.31428e-05	2.16005e-06	1	38.4912	0.0189883	Glyma03g26740.1; Glyma10g02040.1	Glyma03g26740.1(1); Glyma10g02040.1(1)
CPRFPCCHS	BoxII; Binding site of CPRF-1, -2, -3 and -4(Common Plant Regulatory Factor) in the parsley (P.c.) light responsive chalcone synthase (CHS) gene promoter; CPRF proteins are bZIP class transcription factors; CPRF proteins participates in the light-mediated activation of the CHS gene in parsley; ""ACE""; The proline-rich domains of CPRF1 and 4 activate transcription; CPRF1-containing bZIP heterodim…	Parsley (Petroselinum crispum)	CCACGTGGCC	3	3	400	38	0.0201632	38	0.0075	0.00145277	1	5.16257	0.000124719	5.863e-06	1	21.2723	0.0204868	Glyma03g29330.1; Glyma08g21900.1; Glyma12g30510.1	Glyma03g29330.1(1); Glyma08g21900.1(1); Glyma12g30510.1(1)
BS1EGCCR	BS1 (binding site 1) found in E. gunnii Cinnamoyl-CoA reductase (CCR) gene promoter; nuclear protein binding site; Required for vascular expression;	Eucalyptus gunnii	AGCGGG	29	32	400	1240	0.0234725	1310	0.0725	0.047406	1	1.52934	0.00133195	0.000202159	1	6.58861	0.0127023	Glyma01g38580.1; Glyma01g40940.1; Glyma02g03810.1; Glyma02g10730.1; Glyma03g27960.1; Glyma05g01250.1; Glyma05g10140.2; Glyma06g06390.1; Glyma07g19060.1; Glyma07g39100.1; Glyma08g04070.1; Glyma08g10780.1; Glyma08g14740.2; Glyma08g23600.1; Glyma09g04950.4; Glyma10g02290.1; Glyma10g11670.2; Glyma11g33880.1; Glyma13g16770.3; Glyma13g34350.1; Glyma15g32010.4; Glyma17g01890.1; Glyma17g16830.1; Glyma18g…	Glyma01g38580.1(1); Glyma01g40940.1(1); Glyma02g03810.1(1); Glyma02g10730.1(1); Glyma03g27960.1(1); Glyma05g01250.1(1); Glyma05g10140.2(1); Glyma06g06390.1(1); Glyma07g19060.1(1); Glyma07g39100.1(1); Glyma08g04070.1(1); Glyma08g10780.1(1); Glyma08g14740.2(2); Glyma08g23600.1(1); Glyma09g04950.4(2); Glyma10g02290.1(1); Glyma10g11670.2(1); Glyma11g33880.1(1); Glyma13g16770.3(1); Glyma13g34350.1(1);…
POLASIG3	Plant polyA signal; Consensus sequence for plant polyadenylation signal;	maize (Zea mays)	AATAAT	390	2043	400	24913	0.0321054	130022	0.975	0.952441	1	1.02369	0.0928046	0.0204716	1	4.53333	0.294648	Glyma01g00430.2; Glyma01g00560.1; Glyma01g01000.2; Glyma01g01180.3; Glyma01g03070.1; Glyma01g06460.1; Glyma01g06820.1; Glyma01g21480.1; Glyma01g32070.1; Glyma01g35180.1; Glyma01g38130.1; Glyma01g38580.1; Glyma01g38860.1; Glyma01g40940.1; Glyma01g41310.1; Glyma01g42260.1; Glyma01g43340.1; Glyma01g44730.1; Glyma01g45550.1; Glyma02g00930.1; Glyma02g03810.1; Glyma02g04510.1; Glyma02g04620.1; Glyma02g…	Glyma01g00430.2(1); Glyma01g00560.1(5); Glyma01g01000.2(3); Glyma01g01180.3(4); Glyma01g03070.1(11); Glyma01g06460.1(1); Glyma01g06820.1(5); Glyma01g21480.1(5); Glyma01g32070.1(5); Glyma01g35180.1(5); Glyma01g38130.1(5); Glyma01g38580.1(3); Glyma01g38860.1(4); Glyma01g40940.1(3); Glyma01g41310.1(9); Glyma01g42260.1(5); Glyma01g43340.1(1); Glyma01g44730.1(3); Glyma01g45550.1(1); Glyma02g00930.1(2)…
CACGTGMOTIF	CACGTG motif; ""G-box""; Binding site of Arabidopsis GBF4; C. roseus G-box binding factor 1 (CrGBF1) and 1 (CrGBF2) can act as transcriptional repressors of the Str promoter via direct interaction with the G-box; See S000345; Essential for expression of beta-phaseolin gene during embryogenesis in bean, tobacco, Arabidopsis; Tomato Pti4 (ERF) regulates defense-related gene expression via GCC box a…	tomato (Lycopersicon esculentum); Arabidopsis thaliana;	CACGTG	72	162	400	3736	0.0365496	8784	0.18	0.14283	1	1.26024	0.00677966	0.00135711	1	4.99566	0.021291	Glyma01g03070.1; Glyma02g04510.1; Glyma02g10730.1; Glyma02g41190.1; Glyma03g10390.1; Glyma03g29330.1; Glyma03g36080.4; Glyma03g37470.1; Glyma04g04480.1; Glyma04g05420.2; Glyma04g41760.1; Glyma05g02570.1; Glyma05g08480.1; Glyma05g24660.1; Glyma05g30600.1; Glyma05g31280.2; Glyma05g31670.1; Glyma06g03720.1; Glyma06g09410.1; Glyma06g16790.1; Glyma06g17280.2; Glyma06g24420.1; Glyma06g36670.1; Glyma06g…	Glyma01g03070.1(4); Glyma02g04510.1(2); Glyma02g10730.1(2); Glyma02g41190.1(2); Glyma03g10390.1(2); Glyma03g29330.1(2); Glyma03g36080.4(2); Glyma03g37470.1(2); Glyma04g04480.1(2); Glyma04g05420.2(2); Glyma04g41760.1(2); Glyma05g02570.1(2); Glyma05g08480.1(2); Glyma05g24660.1(2); Glyma05g30600.1(2); Glyma05g31280.2(2); Glyma05g31670.1(2); Glyma06g03720.1(2); Glyma06g09410.1(2); Glyma06g16790.1(2);…
ABRERATCAL	ABRE-related sequence or ""Repeated sequence motifs"" identified in the upstream regions of 162 Ca(2+)-responsive upregulated genes; see also ABRE; M=C/A; Y=T/C; B=T/C/G;"	Arabidopsis thaliana	MACGYGB	153	267	400	8701	0.0368928	14962	0.3825	0.332645	1	1.14987	0.0112232	0.00231381	1	4.85053	0.0150698	Glyma01g01180.3; Glyma01g03070.1; Glyma01g06820.1; Glyma01g32070.1; Glyma01g35180.1; Glyma01g38580.1; Glyma01g44730.1; Glyma02g04510.1; Glyma02g04620.1; Glyma02g10380.1; Glyma02g10730.1; Glyma02g41190.1; Glyma02g43790.1; Glyma03g10390.1; Glyma03g27960.1; Glyma03g29330.1; Glyma03g31820.1; Glyma03g36080.4; Glyma03g37470.1; Glyma04g01000.2; Glyma04g01720.1; Glyma04g02240.1; Glyma04g04480.1; Glyma04g…	Glyma01g01180.3(2); Glyma01g03070.1(4); Glyma01g06820.1(1); Glyma01g32070.1(1); Glyma01g35180.1(1); Glyma01g38580.1(1); Glyma01g44730.1(1); Glyma02g04510.1(2); Glyma02g04620.1(1); Glyma02g10380.1(2); Glyma02g10730.1(4); Glyma02g41190.1(2); Glyma02g43790.1(1); Glyma03g10390.1(2); Glyma03g27960.1(4); Glyma03g29330.1(2); Glyma03g31820.1(2); Glyma03g36080.4(2); Glyma03g37470.1(2); Glyma04g01000.2(1);…
UPRE1AT	ERSEII-like sequence found in the plant UPRE (unfolded protein response element) in A.t.; See S000429; Either of ERSEII or XBP1 binding sites is essential and sufficient for the UPR; See S000425, S000426;"	Arabidopsis thaliana	ATTGGTCCACG	2	2	400	20	0.0369642	20	0.005	0.000764614	1	6.53925	8.31428e-05	3.08578e-06	1	26.9438	0.0373158	Glyma08g22140.1; Glyma16g26130.1	Glyma08g22140.1(1); Glyma16g26130.1(1)
E2FAT	E2F-binding site found in many potential E2F target genes; most potential E2F targets identified in silico show a cell cycle-regulated expression; Y=T/C; see S000366;	Arabidopsis thaliana	TYTCCCGCC	5	5	400	120	0.0373718	122	0.0125	0.00458768	1	2.72469	0.000207883	1.88236e-05	1	11.0438	0.0406821	Glyma04g34160.1; Glyma04g36150.1; Glyma08g01370.1; Glyma13g16770.3; Glyma17g13050.1	Glyma04g34160.1(1); Glyma04g36150.1(1); Glyma08g01370.1(1); Glyma13g16770.3(1); Glyma17g13050.1(1)
ABRELATERD1	ABRE-like sequence (from -199 to -195) required for etiolation-induced expression of erd1 (early responsive to dehydration) in Arabidopsis;	Arabidopsis thaliana	ACGTG	220	427	400	13051	0.0437311	24924	0.55	0.498949	1	1.10232	0.0180702	0.00386033	1	4.68101	0.0247184	Glyma01g01180.3; Glyma01g03070.1; Glyma01g06820.1; Glyma01g21480.1; Glyma01g35180.1; Glyma01g38130.1; Glyma01g41310.1; Glyma01g44730.1; Glyma01g45550.1; Glyma02g00930.1; Glyma02g04510.1; Glyma02g04620.1; Glyma02g10380.1; Glyma02g10730.1; Glyma02g19380.1; Glyma02g23860.1; Glyma02g41190.1; Glyma02g43790.1; Glyma03g10390.1; Glyma03g15020.1; Glyma03g23890.1; Glyma03g29330.1; Glyma03g29600.1; Glyma03g…	Glyma01g01180.3(3); Glyma01g03070.1(4); Glyma01g06820.1(1); Glyma01g21480.1(1); Glyma01g35180.1(2); Glyma01g38130.1(1); Glyma01g41310.1(2); Glyma01g44730.1(1); Glyma01g45550.1(2); Glyma02g00930.1(2); Glyma02g04510.1(2); Glyma02g04620.1(2); Glyma02g10380.1(2); Glyma02g10730.1(3); Glyma02g19380.1(2); Glyma02g23860.1(1); Glyma02g41190.1(3); Glyma02g43790.1(1); Glyma03g10390.1(3); Glyma03g15020.1(1);…
GLUTEBOX2OSGT2	Box II of rice (O.s.) glutelin Gt2 gene family; nuclear factor binding site;	rice (Oryza sativa)	TCCGTGTACCA	1	1	400	3	0.0451805	3	0.0025	0.000114692	1	21.7975	4.15697e-05	4.62866e-07	1	89.8093	0.0453715	Glyma04g09740.1	Glyma04g09740.1(1)
Cluster T7
Site Name	Annotation	Species	Sequence	Locus # (containing site) in cluster	Site count in cluster	Locus total # in cluster	Locus # (containing site) on Chip	p-value Fisher's exact test by locus # containing this site (cluster vs chip) (E,G-E,H-E,26157-H-G+E)	Site # on chip	Locus # containing site/total locus # in cluster	Locus # containing site/total locus # on chip	Cluster > chip (by locus # containing site) 1: Yes, 0: No	Cluster /chip (by locus # containing site)	This site/all total sites in cluster	This site/all total sites on chip	Cluster >chip (by site) 1: Yes, 0: No	Cluster/chip (by site)	p-value Fisher's exact test by site (cluster vs chip) (F,sum(F)-F,J-F,6481360-J-sum(F)+F)	Locus List	Locus with Count
BOXCPSAS1	Box C in pea (P.s.) asparagine synthetase (AS1) gene; Found at -45; AS1 is negatively regulated by light; Box C binds with nuclear proteins, which was competed by a putative repressor element RE1 (see S000195);"	pea (Pisum sativum)	CTCCCAC	41	44	371	1759	0.0016431	1876	0.110512	0.0672478	1	1.64336	0.00183234	0.000289529	1	6.32869	0.00177808	Glyma01g22480.1; Glyma01g39590.1; Glyma02g38750.2; Glyma02g47380.2; Glyma03g42440.1; Glyma04g34020.1; Glyma04g34150.2; Glyma05g28610.1; Glyma05g34030.1; Glyma05g35730.2; Glyma06g01270.1; Glyma06g07200.1; Glyma06g08830.1; Glyma06g17730.1; Glyma07g08950.1; Glyma08g20300.1; Glyma08g40260.1; Glyma10g39760.1; Glyma11g07820.1; Glyma11g10190.1; Glyma11g37650.1; Glyma12g16450.1; Glyma12g36600.1; Glyma13g…	Glyma01g22480.1(1); Glyma01g39590.1(1); Glyma02g38750.2(2); Glyma02g47380.2(1); Glyma03g42440.1(1); Glyma04g34020.1(1); Glyma04g34150.2(2); Glyma05g28610.1(1); Glyma05g34030.1(1); Glyma05g35730.2(1); Glyma06g01270.1(1); Glyma06g07200.1(1); Glyma06g08830.1(1); Glyma06g17730.1(1); Glyma07g08950.1(1); Glyma08g20300.1(1); Glyma08g40260.1(1); Glyma10g39760.1(1); Glyma11g07820.1(1); Glyma11g10190.1(1);…
ATHB1ATCONSENSUS	Recognition sequence of Arabidopsis Athb-1 protein; Athb-1 protein has a HD-Zip motif (homeodomain (HD) with a closely linked leucine zipper motif (Zip)); HD-Zip domain binds to DNA as a dimer; See S000318; W=A/T;	Arabidopsis thaliana	CAATWATTG	17	34	371	596	0.00713605	1220	0.0458221	0.0227855	1	2.01102	0.00141531	0.000188268	1	7.51755	0.000379549	Glyma02g40940.1; Glyma02g47380.2; Glyma05g08300.1; Glyma06g04580.1; Glyma08g17760.1; Glyma08g37070.1; Glyma08g40150.1; Glyma11g01690.2; Glyma11g29340.1; Glyma14g02500.1; Glyma14g36650.1; Glyma15g01890.2; Glyma17g04050.1; Glyma17g05520.1; Glyma18g10080.1; Glyma18g36750.1; Glyma18g48230.1	Glyma02g40940.1(2); Glyma02g47380.2(2); Glyma05g08300.1(2); Glyma06g04580.1(2); Glyma08g17760.1(2); Glyma08g37070.1(2); Glyma08g40150.1(2); Glyma11g01690.2(2); Glyma11g29340.1(2); Glyma14g02500.1(2); Glyma14g36650.1(2); Glyma15g01890.2(2); Glyma17g04050.1(2); Glyma17g05520.1(2); Glyma18g10080.1(2); Glyma18g36750.1(2); Glyma18g48230.1(2)
RYREPEATLEGUMINBOX	RY repeat (CATGCAY) or legumin box found in seed-storage protein genes in legume such as soybean (G.m.);	legume; soybean (Glycine max);	CATGCAY	110	147	371	6250	0.00999553	8844	0.296496	0.238942	1	1.24087	0.00614806	0.00136639	1	4.49948	0.0728592	Glyma01g06680.1; Glyma01g22480.1; Glyma01g36960.1; Glyma02g10170.1; Glyma02g10480.1; Glyma02g10480.2; Glyma02g38750.2; Glyma02g43740.1; Glyma03g06420.1; Glyma03g31240.1; Glyma03g32070.1; Glyma03g37070.1; Glyma03g42260.4; Glyma0430s00210.1; Glyma04g03780.1; Glyma04g09550.1; Glyma04g34840.1; Glyma04g37130.1; Glyma04g43460.1; Glyma05g28610.1; Glyma05g29000.1; Glyma05g34030.1; Glyma05g35730.2; Glyma0…	Glyma01g06680.1(1); Glyma01g22480.1(1); Glyma01g36960.1(1); Glyma02g10170.1(1); Glyma02g10480.1(1); Glyma02g10480.2(1); Glyma02g38750.2(2); Glyma02g43740.1(2); Glyma03g06420.1(2); Glyma03g31240.1(1); Glyma03g32070.1(1); Glyma03g37070.1(1); Glyma03g42260.4(2); Glyma0430s00210.1(1); Glyma04g03780.1(2); Glyma04g09550.1(3); Glyma04g34840.1(1); Glyma04g37130.1(2); Glyma04g43460.1(1); Glyma05g28610.1(1…
LREBOXIIPCCHS1	BoxII; Light responsive element (LRE) found in the parsley (P.c.) CHS-1 (chalcone synthase-1) gene promoter; Required for light responsiveness; nuclear protein binding site; Highly conserved in various light inducible gene promoters; See S000302;	parsley (Petroselinum crispum)	TCCACGTGGC	5	5	371	92	0.0100503	95	0.0134771	0.00351722	1	3.83174	0.000207883	1.46576e-05	1	14.1826	0.0120184	Glyma02g10480.1; Glyma02g10480.2; Glyma02g47380.2; Glyma14g01130.1; Glyma17g36900.1	Glyma02g10480.1(1); Glyma02g10480.2(1); Glyma02g47380.2(1); Glyma14g01130.1(1); Glyma17g36900.1(1)
RYREPEATGMGY2	RY repeat motif (CATGCAT); Present in the 5' region of the soybean (G.m.) glycinin gene (Gy2);	soybean (Glycine max);	CATGCAT	80	111	371	4309	0.0109489	6057	0.215633	0.164736	1	1.30896	0.00463543	0.0009354	1	4.95556	0.0108328	Glyma01g06680.1; Glyma01g22480.1; Glyma02g10170.1; Glyma02g38750.2; Glyma02g43740.1; Glyma03g06420.1; Glyma03g32070.1; Glyma03g42260.4; Glyma0430s00210.1; Glyma04g03780.1; Glyma04g09550.1; Glyma04g34840.1; Glyma04g37130.1; Glyma04g43460.1; Glyma05g34030.1; Glyma05g35730.2; Glyma06g01270.1; Glyma06g04580.1; Glyma06g07200.1; Glyma06g15460.1; Glyma06g16800.1; Glyma06g17050.4; Glyma06g40740.1; Glyma0…	Glyma01g06680.1(1); Glyma01g22480.1(1); Glyma02g10170.1(1); Glyma02g38750.2(2); Glyma02g43740.1(1); Glyma03g06420.1(2); Glyma03g32070.1(1); Glyma03g42260.4(2); Glyma0430s00210.1(1); Glyma04g03780.1(2); Glyma04g09550.1(3); Glyma04g34840.1(1); Glyma04g37130.1(2); Glyma04g43460.1(1); Glyma05g34030.1(3); Glyma05g35730.2(1); Glyma06g01270.1(2); Glyma06g04580.1(1); Glyma06g07200.1(1); Glyma06g15460.1(1…
RYREPEATVFLEB4	RY repeat motif; quantitative seed expression; Gene: Vicia faba LeB4; Soybean glycinin (Gy2); other dicot and monocot seed protein genes; ""Sph box"" found in rice (O.s.) Osem gene promoter; See S000010, S000299, S000300; Binding site of Arabidopsis B3-domain-containing transcription factor FUS3; TRAB1, bZIP transcription factor, interacts with VP1 and mediates abscisic acid-induced transcritptio…	bean (Phaseolus vulgaris); soybean (Glycine max); Vicia faba;	CATGCATG	22	44	371	879	0.0123571	1894	0.0592992	0.0336048	1	1.76461	0.00183234	0.000292308	1	6.26853	0.00250045	Glyma02g38750.2; Glyma03g06420.1; Glyma03g42260.4; Glyma04g03780.1; Glyma04g09550.1; Glyma05g34030.1; Glyma06g01270.1; Glyma06g17050.4; Glyma06g40740.1; Glyma07g39230.1; Glyma12g15460.1; Glyma12g22280.1; Glyma12g34740.1; Glyma13g26520.1; Glyma14g03910.1; Glyma16g04530.5; Glyma17g03090.1; Glyma18g12670.1; Glyma18g53400.1; Glyma19g32340.1; Glyma19g36570.1; Glyma20g33850.1	Glyma02g38750.2(2); Glyma03g06420.1(2); Glyma03g42260.4(2); Glyma04g03780.1(2); Glyma04g09550.1(2); Glyma05g34030.1(2); Glyma06g01270.1(2); Glyma06g17050.4(2); Glyma06g40740.1(2); Glyma07g39230.1(2); Glyma12g15460.1(2); Glyma12g22280.1(2); Glyma12g34740.1(2); Glyma13g26520.1(2); Glyma14g03910.1(2); Glyma16g04530.5(2); Glyma17g03090.1(2); Glyma18g12670.1(2); Glyma18g53400.1(2); Glyma19g32340.1(2);…
LRENPCABE	LRE; A positive light regulatory element in tobacco (N.p.) CAB (cab-E) gene; Located at -241;	tobacco (Nicotiana plumbaginifolia)	ACGTGGCA	20	21	371	789	0.013098	863	0.0539084	0.030164	1	1.78717	0.000873689	0.000133169	1	6.56077	0.0204175	Glyma0169s00210.1; Glyma02g10480.1; Glyma02g10480.2; Glyma02g12400.3; Glyma02g47380.2; Glyma03g38760.1; Glyma03g42260.4; Glyma07g00980.1; Glyma07g03350.1; Glyma08g16850.1; Glyma10g31540.2; Glyma12g29560.1; Glyma14g01130.1; Glyma15g07330.2; Glyma15g29900.1; Glyma16g00660.1; Glyma17g03090.1; Glyma17g16570.1; Glyma17g36900.1; Glyma19g35810.1	Glyma0169s00210.1(1); Glyma02g10480.1(1); Glyma02g10480.2(1); Glyma02g12400.3(1); Glyma02g47380.2(2); Glyma03g38760.1(1); Glyma03g42260.4(1); Glyma07g00980.1(1); Glyma07g03350.1(1); Glyma08g16850.1(1); Glyma10g31540.2(1); Glyma12g29560.1(1); Glyma14g01130.1(1); Glyma15g07330.2(1); Glyma15g29900.1(1); Glyma16g00660.1(1); Glyma17g03090.1(1); Glyma17g16570.1(1); Glyma17g36900.1(1); Glyma19g35810.1(1)
RYREPEATBNNAPA	RY repeat found in RY/G box (the complex containing the two RY repeats and the G-box) of napA gene in Brassica napus (B.n.); Found between -78 and -50; Required for seed specific expression; See S000262, S000263; dist B ABRE mediated transactivation by ABI3 adn ABI3-dependent response to ABA; a tetramer of the composite RY/G complex mediated only ABA-independent transactivation by ABI3; B2 domain…	Brassica napus	CATGCA	162	255	371	9809	0.0150056	15069	0.436658	0.375005	1	1.16441	0.0107134	0.00233039	1	4.59724	0.00815098	Glyma01g06680.1; Glyma01g22480.1; Glyma01g36960.1; Glyma01g41780.1; Glyma01g45540.1; Glyma02g09210.1; Glyma02g10170.1; Glyma02g10480.1; Glyma02g10480.2; Glyma02g25290.1; Glyma02g38750.2; Glyma02g43740.1; Glyma03g06420.1; Glyma03g14970.1; Glyma03g31240.1; Glyma03g32070.1; Glyma03g37070.1; Glyma03g38760.1; Glyma03g42260.4; Glyma0430s00210.1; Glyma04g00220.4; Glyma04g03780.1; Glyma04g09550.1; Glyma0…	Glyma01g06680.1(2); Glyma01g22480.1(1); Glyma01g36960.1(1); Glyma01g41780.1(1); Glyma01g45540.1(1); Glyma02g09210.1(2); Glyma02g10170.1(2); Glyma02g10480.1(1); Glyma02g10480.2(1); Glyma02g25290.1(1); Glyma02g38750.2(2); Glyma02g43740.1(2); Glyma03g06420.1(2); Glyma03g14970.1(2); Glyma03g31240.1(1); Glyma03g32070.1(3); Glyma03g37070.1(1); Glyma03g38760.1(2); Glyma03g42260.4(2); Glyma0430s00210.1(1…
HEXMOTIFTAH3H4	hexamer motif found in promoter of wheat (T.a.) histone genes H3 and H4; CaMV35S; NOS; Binding with HBP-1A and HBP-1B; Binding site of wheat (T.a.) nuclear protein HBP-1 (histone DNA binding protein-1); HBP-1 has a leucine zipper motif; ""hexamer motif"" in type 1 element may play important roles in regulation of replication- dependent but not of replication-independent expression of the wheat hi…	wheat (Triticum aestivum); CaMV; Oryza sativa (rice);	ACGTCA	75	89	371	4102	0.0176355	4753	0.202156	0.156822	1	1.28908	0.00371328	0.000733872	1	5.05985	0.0142992	Glyma0169s00210.1; Glyma01g22480.1; Glyma01g31300.1; Glyma01g39220.1; Glyma01g44890.1; Glyma02g08920.1; Glyma02g09210.1; Glyma02g10480.1; Glyma02g10480.2; Glyma02g47380.2; Glyma03g02280.1; Glyma03g06420.1; Glyma03g14970.1; Glyma03g33200.1; Glyma03g37070.1; Glyma04g03780.1; Glyma04g37330.1; Glyma04g40590.1; Glyma05g03000.1; Glyma05g07940.1; Glyma05g21930.1; Glyma05g34030.1; Glyma06g01270.1; Glyma0…	Glyma0169s00210.1(1); Glyma01g22480.1(1); Glyma01g31300.1(1); Glyma01g39220.1(1); Glyma01g44890.1(1); Glyma02g08920.1(2); Glyma02g09210.1(1); Glyma02g10480.1(1); Glyma02g10480.2(1); Glyma02g47380.2(2); Glyma03g02280.1(1); Glyma03g06420.1(1); Glyma03g14970.1(1); Glyma03g33200.1(2); Glyma03g37070.1(1); Glyma04g03780.1(2); Glyma04g37330.1(1); Glyma04g40590.1(1); Glyma05g03000.1(1); Glyma05g07940.1(1…
TGACGTVMAMY	TGACGT motif found in the Vigna mungo (V.m.) alpha-Amylase (Amy) gene promoter; Located between -128 and -123; Required for high level expression of alpha-Amylase in the cotyledons of the germinated seeds; See S000234;	Vigna mungo	TGACGT	75	89	371	4102	0.0176355	4753	0.202156	0.156822	1	1.28908	0.00371328	0.000733872	1	5.05985	0.0142992	Glyma0169s00210.1; Glyma01g22480.1; Glyma01g31300.1; Glyma01g39220.1; Glyma01g44890.1; Glyma02g08920.1; Glyma02g09210.1; Glyma02g10480.1; Glyma02g10480.2; Glyma02g47380.2; Glyma03g02280.1; Glyma03g06420.1; Glyma03g14970.1; Glyma03g33200.1; Glyma03g37070.1; Glyma04g03780.1; Glyma04g37330.1; Glyma04g40590.1; Glyma05g03000.1; Glyma05g07940.1; Glyma05g21930.1; Glyma05g34030.1; Glyma06g01270.1; Glyma0…	Glyma0169s00210.1(1); Glyma01g22480.1(1); Glyma01g31300.1(1); Glyma01g39220.1(1); Glyma01g44890.1(1); Glyma02g08920.1(2); Glyma02g09210.1(1); Glyma02g10480.1(1); Glyma02g10480.2(1); Glyma02g47380.2(2); Glyma03g02280.1(1); Glyma03g06420.1(1); Glyma03g14970.1(1); Glyma03g33200.1(2); Glyma03g37070.1(1); Glyma04g03780.1(2); Glyma04g37330.1(1); Glyma04g40590.1(1); Glyma05g03000.1(1); Glyma05g07940.1(1…
EECCRCAH1	EEC; Consensus motif of the two enhancer elements, EE-1 and EE-2, both found in the promoter region of the Chlamydomonas Cah1 (encoding a periplasmic carbonic anhydrase); Binding site of Myb transcription factor LCR1 (see Yoshioka et al, 2004); N=A/G/C/T;"	Chlamydomonas reinhardtii	GANTTNC	298	554	371	19679	0.0213361	38643	0.803235	0.752342	1	1.06765	0.0235715	0.00599794	1	3.92993	0.948619	Glyma01g01480.1; Glyma01g06680.1; Glyma01g22480.1; Glyma01g34560.1; Glyma01g36960.1; Glyma01g38400.1; Glyma01g39220.1; Glyma01g41030.1; Glyma01g41780.1; Glyma01g44890.1; Glyma01g44940.1; Glyma01g45540.1; Glyma02g02550.1; Glyma02g03990.2; Glyma02g04620.1; Glyma02g08920.1; Glyma02g09210.1; Glyma02g10170.1; Glyma02g10480.1; Glyma02g10480.2; Glyma02g12070.1; Glyma02g12400.3; Glyma02g15920.1; Glyma02g…	Glyma01g01480.1(2); Glyma01g06680.1(3); Glyma01g22480.1(1); Glyma01g34560.1(6); Glyma01g36960.1(1); Glyma01g38400.1(1); Glyma01g39220.1(3); Glyma01g41030.1(1); Glyma01g41780.1(2); Glyma01g44890.1(1); Glyma01g44940.1(2); Glyma01g45540.1(2); Glyma02g02550.1(1); Glyma02g03990.2(1); Glyma02g04620.1(1); Glyma02g08920.1(1); Glyma02g09210.1(1); Glyma02g10170.1(2); Glyma02g10480.1(2); Glyma02g10480.2(2);…
CTRMCAMV35S	CT-rich motif (inverted GAGA) found in a 60-nucleotide region (S1) downstream of the transcription start site of the CaMV 35S RNA; Can enhance gene expression; Inverted GAGA; See also S000405, S000427 (GAGA); (TC)4T;"	Cauliflower mosaic virus (CaMV)	TCTCTCTCT	60	176	371	3191	0.0248496	9990	0.161725	0.121994	1	1.32568	0.00736988	0.00154372	1	4.77409	0.00690756	Glyma0022s00430.1; Glyma02g25290.1; Glyma02g39650.1; Glyma02g40480.1; Glyma03g26200.1; Glyma03g37070.1; Glyma03g38760.1; Glyma03g42440.1; Glyma0430s00210.1; Glyma05g03000.1; Glyma05g07940.1; Glyma05g30070.1; Glyma06g04390.1; Glyma06g08830.1; Glyma07g15850.1; Glyma07g33330.1; Glyma08g01540.1; Glyma08g08260.2; Glyma08g08810.1; Glyma08g20300.1; Glyma08g24340.1; Glyma09g01400.1; Glyma09g06250.2; Glym…	Glyma0022s00430.1(6); Glyma02g25290.1(3); Glyma02g39650.1(4); Glyma02g40480.1(2); Glyma03g26200.1(11); Glyma03g37070.1(2); Glyma03g38760.1(1); Glyma03g42440.1(1); Glyma0430s00210.1(6); Glyma05g03000.1(3); Glyma05g07940.1(5); Glyma05g30070.1(4); Glyma06g04390.1(4); Glyma06g08830.1(1); Glyma07g15850.1(1); Glyma07g33330.1(1); Glyma08g01540.1(1); Glyma08g08260.2(5); Glyma08g08810.1(1); Glyma08g20300.…
ACGTOSGLUB1	ACGT motif found in GluB-1 gene in rice (O.s.); Required for endosperm-specific expression; Conserved in the 5'-flanking region of glutelin genes; See S000276, S000277; See S000019;Combination of GCN4, AACA and ACGT motifs was found sufficient to confer a detectable level of endosperm expression; See S000353, S000354;"	rice (Oryza sativa)	GTACGTG	25	26	371	1106	0.0257394	1161	0.0673854	0.0422831	1	1.59367	0.00108194	0.000179161	1	6.0389	0.0256342	Glyma01g31300.1; Glyma02g12400.3; Glyma06g01270.1; Glyma06g16960.1; Glyma06g17050.4; Glyma08g12020.1; Glyma08g16850.1; Glyma08g40150.1; Glyma09g02590.1; Glyma10g27980.7; Glyma11g33720.1; Glyma12g04460.1; Glyma13g24340.1; Glyma13g42590.1; Glyma14g36650.1; Glyma15g35080.1; Glyma16g02240.1; Glyma17g12850.1; Glyma17g35360.1; Glyma18g49560.1; Glyma19g01210.1; Glyma20g24690.1; Glyma20g33850.1; Glyma20g…	Glyma01g31300.1(1); Glyma02g12400.3(1); Glyma06g01270.1(1); Glyma06g16960.1(1); Glyma06g17050.4(1); Glyma08g12020.1(2); Glyma08g16850.1(1); Glyma08g40150.1(1); Glyma09g02590.1(1); Glyma10g27980.7(1); Glyma11g33720.1(1); Glyma12g04460.1(1); Glyma13g24340.1(1); Glyma13g42590.1(1); Glyma14g36650.1(1); Glyma15g35080.1(1); Glyma16g02240.1(1); Glyma17g12850.1(1); Glyma17g35360.1(1); Glyma18g49560.1(1);…
BOXIIPCCHS	Core of ""Box II/G box"" found in the parsley (P.c.) chs genes; Essential for light regulation (Terzaghi & Cashmore, 1995); See S000345;"	parsley (Petroselinum crispum)	ACGTGGC	33	38	371	1572	0.0268057	1829	0.0889488	0.0600986	1	1.48005	0.00158208	0.000282274	1	5.60478	0.0293658	Glyma0169s00210.1; Glyma02g06360.1; Glyma02g10480.1; Glyma02g10480.2; Glyma02g12400.3; Glyma02g47380.2; Glyma03g29500.1; Glyma03g31870.1; Glyma03g33200.1; Glyma03g38760.1; Glyma03g42260.4; Glyma04g34840.1; Glyma04g39800.2; Glyma07g00980.1; Glyma07g03350.1; Glyma07g38470.1; Glyma08g08970.1; Glyma08g16850.1; Glyma10g02810.1; Glyma10g31540.2; Glyma11g12260.1; Glyma12g04460.1; Glyma12g29560.1; Glyma1…	Glyma0169s00210.1(1); Glyma02g06360.1(1); Glyma02g10480.1(1); Glyma02g10480.2(1); Glyma02g12400.3(1); Glyma02g47380.2(3); Glyma03g29500.1(1); Glyma03g31870.1(1); Glyma03g33200.1(1); Glyma03g38760.1(1); Glyma03g42260.4(2); Glyma04g34840.1(1); Glyma04g39800.2(1); Glyma07g00980.1(1); Glyma07g03350.1(1); Glyma07g38470.1(1); Glyma08g08970.1(1); Glyma08g16850.1(1); Glyma10g02810.1(1); Glyma10g31540.2(1…
CURECORECR	GTAC is the core of a CuRE (copper-response element) found in Cyc6 and Cpx1 genes in Chlamydomonas; Also involved in oxygen-response of these genes; For CuRE, see Quin and Merchant, 1995;"	Chlamydomonas reinhardtii	GTAC	301	1328	371	20016	0.0358333	82594	0.811321	0.765225	1	1.06024	0.0584276	0.0129078	1	4.52653	2.30922e-05	Glyma0022s00430.1; Glyma01g06680.1; Glyma01g22480.1; Glyma01g31300.1; Glyma01g39220.1; Glyma01g39590.1; Glyma01g41030.1; Glyma01g41780.1; Glyma01g44890.1; Glyma01g44940.1; Glyma02g02550.1; Glyma02g04620.1; Glyma02g06360.1; Glyma02g08920.1; Glyma02g09210.1; Glyma02g10170.1; Glyma02g10480.1; Glyma02g10480.2; Glyma02g12070.1; Glyma02g12400.3; Glyma02g25290.1; Glyma02g26820.2; Glyma02g38750.2; Glyma0…	Glyma0022s00430.1(2); Glyma01g06680.1(6); Glyma01g22480.1(2); Glyma01g31300.1(8); Glyma01g39220.1(10); Glyma01g39590.1(6); Glyma01g41030.1(4); Glyma01g41780.1(6); Glyma01g44890.1(2); Glyma01g44940.1(4); Glyma02g02550.1(8); Glyma02g04620.1(2); Glyma02g06360.1(2); Glyma02g08920.1(12); Glyma02g09210.1(2); Glyma02g10170.1(2); Glyma02g10480.1(6); Glyma02g10480.2(6); Glyma02g12070.1(4); Glyma02g12400.3…
ABREZMRAB28	ABRE; ABA and water-stress responses; Found in maize (Z.m.) rab28; maize rab28 is ABA-inducible in embryos and vegetative tissues; Found in the Arabidopsis (A.t.) alcohol dehydrogenase (Adh) gene promoter; ""ABRE2""; Found in the maize (Z.m.) Cat1 gene promoter; Responsible for the induction by ABA; Binding site of CBF2; Arabidopsis CBF1 overexpression induces COR genes and enhances freezing tole…	maize (Zea mays); Arabidopsis thaliana; rice (Oryza sativa);	CCACGTGG	10	20	371	354	0.0367252	756	0.0269542	0.0135337	1	1.99164	0.000832051	0.000116656	1	7.13253	0.00876227	Glyma02g10480.1; Glyma02g10480.2; Glyma02g47380.2; Glyma07g30990.2; Glyma07g36990.1; Glyma14g01130.1; Glyma15g07330.2; Glyma15g29900.1; Glyma17g36900.1; Glyma19g35810.1	Glyma02g10480.1(2); Glyma02g10480.2(2); Glyma02g47380.2(2); Glyma07g30990.2(2); Glyma07g36990.1(2); Glyma14g01130.1(2); Glyma15g07330.2(2); Glyma15g29900.1(2); Glyma17g36900.1(2); Glyma19g35810.1(2)
ABREMOTIFIIIOSRAB16B	Motif III found in the promoter of rice (O.s.) rab16B gene; Motif I (S000290) and motif III are both required for ABA responsiveness; However, each can substitute for the other;"	rice (Oryza sativa)	GCCGCGTGGC	1	1	371	3	0.0419517	3	0.00269542	0.000114692	1	23.5013	4.15697e-05	4.62866e-07	1	89.8093	0.0423144	Glyma06g00990.1	Glyma06g00990.1(1)
SORLIP1AT	one of ""Sequences Over-Represented in Light-Induced Promoters (SORLIPs) in Arabidopsis; Computationally identified phyA-induced motifs; SORLIP 1 is most over-represented, and most statistically singnificant; See also S000483, S000484, S000485, S000486 (all SORLIPs), and also S000487, S000488, S000489, S000490 (all SORLREPs); Over-represented in light-induced cotyledon and root common genes and r…	Arabidopsis thaliana	GCCAC	192	307	371	12190	0.0464719	18749	0.51752	0.466032	1	1.11048	0.0129263	0.00290115	1	4.45558	0.0192085	Glyma0169s00210.1; Glyma01g01480.1; Glyma01g02570.1; Glyma01g06680.1; Glyma01g31300.1; Glyma01g38490.1; Glyma01g39220.1; Glyma01g39590.1; Glyma01g41030.1; Glyma01g41780.1; Glyma02g02550.1; Glyma02g03990.2; Glyma02g06360.1; Glyma02g08920.1; Glyma02g10480.1; Glyma02g10480.2; Glyma02g12400.3; Glyma02g15920.1; Glyma02g15920.3; Glyma02g26820.2; Glyma02g39000.1; Glyma02g43740.1; Glyma02g45780.1; Glyma0…	Glyma0169s00210.1(2); Glyma01g01480.1(1); Glyma01g02570.1(1); Glyma01g06680.1(3); Glyma01g31300.1(4); Glyma01g38490.1(2); Glyma01g39220.1(2); Glyma01g39590.1(1); Glyma01g41030.1(1); Glyma01g41780.1(2); Glyma02g02550.1(1); Glyma02g03990.2(1); Glyma02g06360.1(2); Glyma02g08920.1(1); Glyma02g10480.1(1); Glyma02g10480.2(1); Glyma02g12400.3(2); Glyma02g15920.1(1); Glyma02g15920.3(1); Glyma02g26820.2(1…
HEXAT	Hex motif; Binding site of Arabidopsis (A.t.) bZIP protein TGA1 and G box binding factor GBF1; TGA1 and members of the GBF family differ in their DNA binding properties; G-Box-like element;	Arabidopsis thaliana	TGACGTGG	14	14	371	576	0.0476395	589	0.0377358	0.0220209	1	1.71364	0.00058229	9.08842e-05	1	6.40694	0.0781552	Glyma0169s00210.1; Glyma01g22480.1; Glyma01g31300.1; Glyma03g06420.1; Glyma05g34030.1; Glyma07g03350.1; Glyma07g38470.1; Glyma08g08260.2; Glyma08g40150.1; Glyma10g02810.1; Glyma15g10680.1; Glyma16g00660.1; Glyma18g38610.1; Glyma20g01760.2	Glyma0169s00210.1(1); Glyma01g22480.1(1); Glyma01g31300.1(1); Glyma03g06420.1(1); Glyma05g34030.1(1); Glyma07g03350.1(1); Glyma07g38470.1(1); Glyma08g08260.2(1); Glyma08g40150.1(1); Glyma10g02810.1(1); Glyma15g10680.1(1); Glyma16g00660.1(1); Glyma18g38610.1(1); Glyma20g01760.2(1)
UPRMOTIFIAT	Motif I in the conserved UPR (unfolded protein response) cis-acting element in Arabidopsis genes coding for SAR1B, HSP-90, SBR-like, Ca-ATPase 4, CNX1, PDI, etc.; See S000429 (CCACGTCATC); See also S000426, S000428, S000429;"	Arabidopsis thaliana	CCACGTCA	14	14	371	576	0.0476395	589	0.0377358	0.0220209	1	1.71364	0.00058229	9.08842e-05	1	6.40694	0.0781552	Glyma0169s00210.1; Glyma01g22480.1; Glyma01g31300.1; Glyma03g06420.1; Glyma05g34030.1; Glyma07g03350.1; Glyma07g38470.1; Glyma08g08260.2; Glyma08g40150.1; Glyma10g02810.1; Glyma15g10680.1; Glyma16g00660.1; Glyma18g38610.1; Glyma20g01760.2	Glyma0169s00210.1(1); Glyma01g22480.1(1); Glyma01g31300.1(1); Glyma03g06420.1(1); Glyma05g34030.1(1); Glyma07g03350.1(1); Glyma07g38470.1(1); Glyma08g08260.2(1); Glyma08g40150.1(1); Glyma10g02810.1(1); Glyma15g10680.1(1); Glyma16g00660.1(1); Glyma18g38610.1(1); Glyma20g01760.2(1)
RAV1BAT	Binding consensus sequence of an Arabidopsis (A.t.) transcription factor, RAV1; RAV1 specifically binds to DNA with bipartite sequence motifs of RAV1-A (CAACA) and RAV1-B (CACCTG); RAV1 protein contain AP2-like and B3-like domains; The AP2-like and B3-like domains recognize the CAACA and CACCTG motifs, respectively; The expression level of RAV1 were relatively high in rosette leaves and roots; Se…	Arabidopsis (Arabidopsis thaliana)	CACCTG	61	67	371	3382	0.0508658	3732	0.16442	0.129296	1	1.27166	0.00279283	0.000576137	1	4.84751	0.0626317	Glyma01g02570.1; Glyma01g31300.1; Glyma01g38490.1; Glyma01g45540.1; Glyma02g39000.1; Glyma02g40480.1; Glyma02g40940.1; Glyma02g43740.1; Glyma03g02280.1; Glyma03g31240.1; Glyma03g32070.1; Glyma03g38760.1; Glyma03g42440.1; Glyma0430s00210.1; Glyma04g09550.1; Glyma04g40590.1; Glyma05g07940.1; Glyma05g23280.1; Glyma05g27980.1; Glyma05g29000.1; Glyma06g01270.1; Glyma06g06480.1; Glyma06g10680.3; Glyma0…	Glyma01g02570.1(1); Glyma01g31300.1(2); Glyma01g38490.1(1); Glyma01g45540.1(1); Glyma02g39000.1(2); Glyma02g40480.1(1); Glyma02g40940.1(1); Glyma02g43740.1(1); Glyma03g02280.1(1); Glyma03g31240.1(1); Glyma03g32070.1(1); Glyma03g38760.1(1); Glyma03g42440.1(1); Glyma0430s00210.1(1); Glyma04g09550.1(1); Glyma04g40590.1(1); Glyma05g07940.1(1); Glyma05g23280.1(1); Glyma05g27980.1(1); Glyma05g29000.1(1…
Cluster T8
Site Name	Annotation	Species	Sequence	Locus # (containing site) in cluster	Site count in cluster	Locus total # in cluster	Locus # (containing site) on Chip	p-value Fisher's exact test by locus # containing this site (cluster vs chip) (E,G-E,H-E,26157-H-G+E)	Site # on chip	Locus # containing site/total locus # in cluster	Locus # containing site/total locus # on chip	Cluster > chip (by locus # containing site) 1: Yes, 0: No	Cluster /chip (by locus # containing site)	This site/all total sites in cluster	This site/all total sites on chip	Cluster >chip (by site) 1: Yes, 0: No	Cluster/chip (by site)	p-value Fisher's exact test by site (cluster vs chip) (F,sum(F)-F,J-F,6481360-J-sum(F)+F)	Locus List	Locus with Count
ZDNAFORMINGATCAB1	Z-DNA-forming sequence found in the Arabidopsis (A.t.) chlorophyll a/b binding protein gene (cab1) promoter; Involved in light-dependent developmental expression of the gene; ""Z-box""; Activation of Z-box containing promoters is regulated by downstream regulatory components, COP1 and HY5; phyB and CRY1 photoreceptors act redundantly to induce Z-box containing promoters in white light;"	Arabidopsis thaliana	ATACGTGT	9	9	129	547	0.00159776	560	0.0697674	0.0209122	1	3.33621	0.000374251	8.64091e-05	1	4.33116	0.0020959	Glyma01g04830.1; Glyma02g11640.1; Glyma03g37940.1; Glyma08g42740.1; Glyma09g35920.1; Glyma11g13190.1; Glyma14g00720.1; Glyma16g28340.1; Glyma17g13250.1	Glyma01g04830.1(1); Glyma02g11640.1(1); Glyma03g37940.1(1); Glyma08g42740.1(1); Glyma09g35920.1(1); Glyma11g13190.1(1); Glyma14g00720.1(1); Glyma16g28340.1(1); Glyma17g13250.1(1)
WBOXNTERF3	W box found in the promoter region of a transcriptional repressor ERF3 gene in tobacco; May be involved in activation of ERF3 gene by wounding;(Nishiuchi et al., 2004) Y=C/T; See S000142, S000390, S000442, S000447;"	Nicotiana tabacum (tobacco)	TGACY	124	320	129	23408	0.00922337	64974	0.96124	0.894904	1	1.07413	0.0134811	0.0101263	1	1.3313	0.955014	Glyma01g04830.1; Glyma01g38360.1; Glyma01g41030.2; Glyma01g42350.1; Glyma01g42620.1; Glyma02g10560.1; Glyma02g10590.2; Glyma02g11640.1; Glyma02g17250.2; Glyma02g39750.1; Glyma02g44150.1; Glyma03g00640.1; Glyma03g05440.1; Glyma03g32720.1; Glyma03g37940.1; Glyma04g06770.1; Glyma04g40450.1; Glyma04g40630.1; Glyma04g43110.1; Glyma05g27970.1; Glyma05g29320.1; Glyma05g30140.1; Glyma05g36350.1; Glyma06g…	Glyma01g04830.1(2); Glyma01g38360.1(8); Glyma01g41030.2(5); Glyma01g42350.1(3); Glyma01g42620.1(3); Glyma02g10560.1(3); Glyma02g10590.2(3); Glyma02g11640.1(2); Glyma02g17250.2(2); Glyma02g39750.1(1); Glyma02g44150.1(3); Glyma03g00640.1(2); Glyma03g05440.1(1); Glyma03g32720.1(1); Glyma03g37940.1(2); Glyma04g06770.1(5); Glyma04g40450.1(1); Glyma04g40630.1(3); Glyma04g43110.1(5); Glyma05g27970.1(3);…
ABRECE3ZMRAB28	CE3 (coupling element 3) in maize (Z.m.) rab28 gene promoter; ABA responsive element; stress response; Similar (10 of 12) to CE3 in A1 gene of barley; See S000141 (ABRECE3HVA1); Found at -126 to -115;	maize (Zea mays)	ACGCGCCTCCTC	1	1	129	2	0.00983938	2	0.00775194	7.64614e-05	1	101.384	4.15697e-05	3.08577e-07	1	134.714	0.00979912	Glyma19g29810.1	Glyma19g29810.1(1)
GT2OSPHYA	GT-2 (a rice nuclear protein) binding site in a rice (O.s.) phyA promoter; phyA gene are transcriptionaly repressed in response to light; One of GT elements; For a compilation of related GT elements and factors, see Villain et al. (1996); The HMG-1/Y protein PF1 stimulates binding of the GT-2 to PHYA gene promoter;"	rice (Oryza sativa); oat (Avena sativa);	GCGGTAATT	2	2	129	37	0.0143598	37	0.0155039	0.00141454	1	10.9604	8.31428e-05	5.70871e-06	1	14.5642	0.0143354	Glyma10g38760.1; Glyma13g04330.1	Glyma10g38760.1(1); Glyma13g04330.1(1)
ABASEED1	ABA regulation; seed expression; Gene: carrot Dc3; Transacting factor: bZIP ?; Contains ACGT motif;	carrot (Daucus carota)	TGTTACGTGCC	1	1	129	4	0.0195827	4	0.00775194	0.000152923	1	50.6919	4.15697e-05	6.17155e-07	1	67.357	0.0195022	Glyma19g41560.1	Glyma19g41560.1(1)
ACGTOSGLUB1	ACGT motif found in GluB-1 gene in rice (O.s.); Required for endosperm-specific expression; Conserved in the 5'-flanking region of glutelin genes; See S000276, S000277; See S000019;Combination of GCN4, AACA and ACGT motifs was found sufficient to confer a detectable level of endosperm expression; See S000353, S000354;"	rice (Oryza sativa)	GTACGTG	11	11	129	1106	0.0248062	1161	0.0852713	0.0422831	1	2.01667	0.000457457	0.000179161	1	2.55332	0.0344397	Glyma07g03060.1; Glyma11g08570.1; Glyma13g00580.1; Glyma13g25590.2; Glyma14g00720.1; Glyma14g14370.1; Glyma15g03510.1; Glyma15g42010.1; Glyma16g08050.1; Glyma16g28340.1; Glyma17g06740.1	Glyma07g03060.1(1); Glyma11g08570.1(1); Glyma13g00580.1(1); Glyma13g25590.2(1); Glyma14g00720.1(1); Glyma14g14370.1(1); Glyma15g03510.1(1); Glyma15g42010.1(1); Glyma16g08050.1(1); Glyma16g28340.1(1); Glyma17g06740.1(1)
TDBA12NTCHN50	TDBA12 binding site found in tobacco (N.t.) basic class I chitinase gene (CHN50); Elicitor response element; TDBA12 belongs to WRKY proteins that appear to be unique to plants; TDBA12 is activated by TMV infection in resistant tobacco plant and by plant defense signal molecule SA;	tobacco (Nicotiana tabacum)	TGACTTTCTGAC	1	1	129	6	0.0292309	6	0.00775194	0.000229384	1	33.7946	4.15697e-05	9.25732e-07	1	44.9046	0.0291103	Glyma12g04810.1	Glyma12g04810.1(1)
WBOXHVISO1	SUSIBA2 bind to W-box element in barley iso1 (encoding isoamylase1) promoter;	Hordeum vulgare (barley)	TGACT	111	203	129	20560	0.0404264	42685	0.860465	0.786023	1	1.09471	0.0085101	0.00662947	1	1.28368	0.676791	Glyma01g04830.1; Glyma01g38360.1; Glyma01g41030.2; Glyma01g42350.1; Glyma02g10560.1; Glyma02g10590.2; Glyma02g11640.1; Glyma02g17250.2; Glyma02g39750.1; Glyma02g44150.1; Glyma03g00640.1; Glyma03g05440.1; Glyma03g32720.1; Glyma03g37940.1; Glyma04g06770.1; Glyma04g40630.1; Glyma04g43110.1; Glyma05g27970.1; Glyma05g30140.1; Glyma05g36350.1; Glyma06g03290.1; Glyma06g13440.1; Glyma06g16640.1; Glyma06g…	Glyma01g04830.1(2); Glyma01g38360.1(3); Glyma01g41030.2(1); Glyma01g42350.1(1); Glyma02g10560.1(1); Glyma02g10590.2(2); Glyma02g11640.1(2); Glyma02g17250.2(2); Glyma02g39750.1(1); Glyma02g44150.1(2); Glyma03g00640.1(1); Glyma03g05440.1(1); Glyma03g32720.1(1); Glyma03g37940.1(1); Glyma04g06770.1(1); Glyma04g40630.1(2); Glyma04g43110.1(3); Glyma05g27970.1(1); Glyma05g30140.1(2); Glyma05g36350.1(1);…
ELRECOREPCRP1	ElRE (Elicitor Responsive Element) core of parsley (P.c.) PR1 genes; consensus sequence of elements W1 and W2 of parsley PR1-1 and PR1-2 promoters; Box W1 and W2 are the binding site of WRKY1 and WRKY2, respectively; ERE; ""WA box""; One of the W boxes found in the Parsley (P.c.) WRKY1 gene promoter; Required for elicitor responsiveness; See S000310; ""WC box"" WB box (S000310) and WC box constit…	Petroselinum crispum (parsley); Nicotiana tabacum (tobacco);	TTGACC	45	47	129	7057	0.046695	8578	0.348837	0.269794	1	1.29298	0.00195752	0.00132524	1	1.4771	0.439015	Glyma01g38360.1; Glyma01g42350.1; Glyma02g10590.2; Glyma02g44150.1; Glyma03g00640.1; Glyma03g37940.1; Glyma04g43110.1; Glyma05g27970.1; Glyma05g29320.1; Glyma06g03290.1; Glyma06g16640.1; Glyma06g20860.1; Glyma06g36210.1; Glyma07g03060.1; Glyma07g05760.1; Glyma08g13300.1; Glyma08g23480.1; Glyma08g23560.2; Glyma08g42280.2; Glyma09g31930.1; Glyma09g34750.1; Glyma10g00430.1; Glyma10g02030.1; Glyma10g…	Glyma01g38360.1(1); Glyma01g42350.1(1); Glyma02g10590.2(1); Glyma02g44150.1(1); Glyma03g00640.1(1); Glyma03g37940.1(1); Glyma04g43110.1(1); Glyma05g27970.1(1); Glyma05g29320.1(1); Glyma06g03290.1(2); Glyma06g16640.1(1); Glyma06g20860.1(1); Glyma06g36210.1(2); Glyma07g03060.1(1); Glyma07g05760.1(1); Glyma08g13300.1(1); Glyma08g23480.1(1); Glyma08g23560.2(1); Glyma08g42280.2(1); Glyma09g31930.1(1);…
PALINDROMICCBOXGM	Palindromic C-box in soybean (G.m.); bZIP factors, STGA1 and STFs (STF1 and STF2) found in soybean apical hypocotyl, bind to this sequence;"	Glycine maxb(soybean); Arabidopsis thaliana	TGACGTCA	3	6	129	171	0.0528343	346	0.0232558	0.00653745	1	3.55732	0.00024947	5.33867e-05	1	4.67288	0.00781053	Glyma04g43110.1; Glyma15g10710.1; Glyma16g28340.1	Glyma04g43110.1(2); Glyma15g10710.1(2); Glyma16g28340.1(2)
BBOXSITE1STPAT	10 base pair motif (site 1) within the B-box found in the potato patatin gene promoter; Involved in potato tuber-specific and sucrose-inducible gene expression; Storekeeper (STK) binds to this region and regulates patatin expression in potato;	Solanum tuberosum (potato)	GCTAAACAAT	2	2	129	75	0.0530316	75	0.0155039	0.0028673	1	5.40713	8.31428e-05	1.15718e-05	1	7.18496	0.0528795	Glyma01g43570.1; Glyma13g00580.1	Glyma01g43570.1(1); Glyma13g00580.1(1)
WUSATAg	Target sequence of WUS in the intron of AGAMOUS gene in Arabidopsis; See Lohmann et al. Cell 105:793-803 (2003);	Oryza sativa (rice)	TTAATGG	33	41	129	4905	0.0539542	5543	0.255814	0.187522	1	1.36418	0.0017072	0.000855954	1	1.99449	0.0120294	Glyma01g38360.1; Glyma02g11640.1; Glyma03g00640.1; Glyma03g32720.1; Glyma03g37940.1; Glyma04g06770.1; Glyma04g43110.1; Glyma05g27970.1; Glyma06g03290.1; Glyma07g29970.1; Glyma08g13300.1; Glyma08g42740.1; Glyma09g33220.2; Glyma10g00430.1; Glyma10g02030.1; Glyma10g36060.1; Glyma10g38920.2; Glyma11g19310.1; Glyma12g04810.1; Glyma13g04330.1; Glyma13g16410.1; Glyma13g37370.1; Glyma14g04550.1; Glyma14g…	Glyma01g38360.1(1); Glyma02g11640.1(2); Glyma03g00640.1(1); Glyma03g32720.1(1); Glyma03g37940.1(1); Glyma04g06770.1(1); Glyma04g43110.1(1); Glyma05g27970.1(1); Glyma06g03290.1(2); Glyma07g29970.1(1); Glyma08g13300.1(1); Glyma08g42740.1(1); Glyma09g33220.2(1); Glyma10g00430.1(2); Glyma10g02030.1(2); Glyma10g36060.1(1); Glyma10g38920.2(1); Glyma11g19310.1(1); Glyma12g04810.1(1); Glyma13g04330.1(2);…
SORLIP5AT	one of ""Sequences Over-Represented in Light-Induced Promoters (SORLIPs) in Arabidopsis; Computationally identified phyA-induced motifs; See also S000482, S000483, S000484, S000485 (all SORLIPs), and also S000487, S000488, S000489, S000490 (all SORLREPs); Over-represented in both light-induced cotyledon-specific and root-specific genes (Jiao et al. 2005; see S000482);"	Arabidopsis thaliana	GAGTGAG	23	33	129	3133	0.0552036	3739	0.178295	0.119777	1	1.48856	0.00137363	0.000577218	1	2.37974	0.00206871	Glyma01g43570.1; Glyma03g05440.1; Glyma04g06770.1; Glyma04g43110.1; Glyma06g03290.1; Glyma06g19330.1; Glyma08g47520.1; Glyma10g29550.1; Glyma10g31080.1; Glyma11g07360.1; Glyma11g11410.1; Glyma13g00580.1; Glyma13g24600.1; Glyma13g25590.2; Glyma13g39330.1; Glyma14g00720.1; Glyma14g14270.3; Glyma15g06290.1; Glyma17g06270.1; Glyma17g06740.1; Glyma17g14180.1; Glyma20g28980.2; Glyma20g32140.1	Glyma01g43570.1(1); Glyma03g05440.1(1); Glyma04g06770.1(1); Glyma04g43110.1(1); Glyma06g03290.1(1); Glyma06g19330.1(1); Glyma08g47520.1(5); Glyma10g29550.1(1); Glyma10g31080.1(2); Glyma11g07360.1(2); Glyma11g11410.1(3); Glyma13g00580.1(2); Glyma13g24600.1(1); Glyma13g25590.2(1); Glyma13g39330.1(1); Glyma14g00720.1(1); Glyma14g14270.3(1); Glyma15g06290.1(1); Glyma17g06270.1(1); Glyma17g06740.1(2);…
ATHB1ATCONSENSUS	Recognition sequence of Arabidopsis Athb-1 protein; Athb-1 protein has a HD-Zip motif (homeodomain (HD) with a closely linked leucine zipper motif (Zip)); HD-Zip domain binds to DNA as a dimer; See S000318; W=A/T;	Arabidopsis thaliana	CAATWATTG	6	12	129	596	0.0751324	1220	0.0465116	0.0227855	1	2.04128	0.000499064	0.000188268	1	2.65082	0.0220911	Glyma03g32720.1; Glyma06g13440.1; Glyma07g29970.1; Glyma11g07360.1; Glyma13g38910.1; Glyma14g02500.1	Glyma03g32720.1(2); Glyma06g13440.1(2); Glyma07g29970.1(2); Glyma11g07360.1(2); Glyma13g38910.1(2); Glyma14g02500.1(2)
MYB2AT	Binding site for ATMYB2, an Arabidopsis MYB homolog; ATMYB2 binds oligonucleotides that contained a consensus MYB recognition sequence (TAACTG), such as is in the SV40 enhancer and the maize bronze-1 promoter (Urao et al., Plant Cell 5:1529 (1993)); ATMYB2 is involved in regulation of genes that are responsive to water stress in Arabidopsis; See S000355;"	Arabidopsis thaliana;	TAACTG	48	58	129	7805	0.0819124	9655	0.372093	0.29839	1	1.247	0.00241677	0.00149188	1	1.61995	0.12558	Glyma01g41030.2; Glyma01g42350.1; Glyma01g43570.1; Glyma02g10590.2; Glyma02g17250.2; Glyma02g39750.1; Glyma03g37940.1; Glyma04g40630.1; Glyma05g29320.1; Glyma05g30140.1; Glyma06g13440.1; Glyma06g20860.1; Glyma07g05740.1; Glyma07g29970.1; Glyma08g13300.1; Glyma08g23480.1; Glyma08g42280.2; Glyma08g47520.1; Glyma10g00430.1; Glyma10g29550.1; Glyma10g38920.2; Glyma10g44170.2; Glyma11g07360.1; Glyma11g…	Glyma01g41030.2(4); Glyma01g42350.1(1); Glyma01g43570.1(1); Glyma02g10590.2(2); Glyma02g17250.2(1); Glyma02g39750.1(2); Glyma03g37940.1(1); Glyma04g40630.1(2); Glyma05g29320.1(1); Glyma05g30140.1(1); Glyma06g13440.1(1); Glyma06g20860.1(1); Glyma07g05740.1(1); Glyma07g29970.1(1); Glyma08g13300.1(1); Glyma08g23480.1(1); Glyma08g42280.2(1); Glyma08g47520.1(1); Glyma10g00430.1(1); Glyma10g29550.1(1);…
GLUTAACAOS	glutelin common motif; ""AACA motif""; Conserved in all member of rice (0.s.) glutelin; -74 to -64;"	rice (Oryza sativa)	AACAAACTCTAT	1	1	129	18	0.085173	19	0.00775194	0.000688152	1	11.2649	4.15697e-05	2.93149e-06	1	14.1804	0.0893083	Glyma14g00390.1	Glyma14g00390.1(1)
ATHB5ATCORE	Consensus binding sequence for Arabidopsis (A.T.) class I HDzip (Homeodomein-leucine zipper) protein, ATHB5; ATHB5 protein forms dimers in solution; ATHB5 and ATHB6 exhibit identical DNA binding specificities; ATHB5 forms heterodimers with other class I HDzip proteins; See also S000475;"	Arabidopsis thaliana	CAATNATTG	8	16	129	901	0.0886751	1848	0.0620155	0.0344458	1	1.80038	0.00066553	0.000285207	1	2.3335	0.0290237	Glyma01g04830.1; Glyma03g32720.1; Glyma06g13440.1; Glyma07g29970.1; Glyma10g02030.1; Glyma11g07360.1; Glyma13g38910.1; Glyma14g02500.1	Glyma01g04830.1(2); Glyma03g32720.1(2); Glyma06g13440.1(2); Glyma07g29970.1(2); Glyma10g02030.1(2); Glyma11g07360.1(2); Glyma13g38910.1(2); Glyma14g02500.1(2)
