# Supplementary material for: A systems biology approach toward understanding seed composition in soybean
Source: BMC Genomics. 2015 Jan 29;16(Suppl 3):S9. doi: 10.1186/1471-2164-16-S3-S9 (PMC4331812; doi:10.1186/1471-2164-16-S3-S9)
Supplement: Additional file 5 — Table S5. Metabolic flux analyses. [file 1471-2164-16-S3-S9-S5.xls]

## Sheet: S5a.AbsolFlux
Additional file 5 Table S5a Absolute metabolic fluxes for cultured Evans cotyletons harvested at 21 DAF.
The Absolute fluxes are expressed in terms of mmoles d-1 cotyledon-1.
Each flux is represented usually by the name of the gene encoding the enzyme catalyzing the metabolic reaction
Subscripts f indicates forward reaction and superscripts c, p and m indicate cytosol, plastid and mitochondrion.
For reversible reactions, the net flux and reversibility is given. Net fluxes are in the direction of the reaction
with the subscript f. Negative flux indicates that the direction of net flux is exactly reverse of that assumed.
Reversibilities are reported in percentages; 0 and 0.99 reversibility represent irreversible reaction
and reaction at equilibrium.
Reaction							Reaction	Absolute fluxes ( mmoles day-1 cotyledon-1)
							Name	Evans (21 DAF)
								Net Flux	S.D.
Glycolysis and oxPPP
		G6Pc	«	F6Pc			hxifc	-84.2954	20.667
reversibility %								0.291842	0.258161
		G6Pp	«	F6Pp			hxifp	-30.226	28.1286
reversibility %								0.889445	0.100314
		G6Pc	®	P5Pc	+	CO2	pglc	95.1722	15.2079
		G6Pp	®	P5Pp	+	CO2	pglp	89.7435	19.8971
P5Pc	+	P5Pc	«	S7Pc	+	T3Pc	tktAfc	16.2389	5.46179
reversibility %								0.984489	0.0117831
S7Pc	+	T3Pc	«	F6Pc	+	E4Pc	talfc	16.2389	5.46179
reversibility %								0.371652	0.240139
P5Pc	+	E4Pc	«	F6Pc	+	T3Pc	tktBfc	16.2389	5.46179
reversibility %								0.0629157	0.0949532
P5Pp	+	P5Pp	«	S7Pp	+	T3Pp	tktAfp	44.3727	9.03461
reversibility %								0.942427	0.0479319
S7Pp	+	T3Pp	«	F6Pp	+	E4Pp	talfp	44.3727	9.03461
reversibility %								0.822962	0.0690306
P5Pp	+	E4Pp	«	F6Pp	+	T3Pp	tktBfp	43.3795	9.04008
reversibility %								0.402537	0.212498
Reaction							Reaction	Absolute fluxes ( mmoles day-1 cotyledon-1)
							Name	Evans (21 DAF)
								Net Flux	S.D.
Glycolysis and oxPPP
		F6Pc	®	T3Pc	+	T3Pc	pfkc	30.4484	16.2047
		F6Pp	®	T3Pp	+	T3Pp	pfkp	57.5262	16.5398
T3Pc	+	T3Pc	®	F6Pc			pfpc	3.65475	2.79286
T3Pp	+	T3Pp	®	F6Pp			f16bpp	15.7199	1.04075
		T3P	®	3PG			gap	233.706	18.4945
		3PG	®	PEP			eno	231.844	18.4313
		PEP	®	Pyr			pyk	207.55	16.6335
		Pyrp	®	ACAp	+	CO2	pdhp	26.7664	0.62104
		Pyrm	®	ACAm	+	CO2	pdhm	183.259	18.7325
		Pyrc	®	Pyrm			pyrT	183.259	18.7325
		G6Pc	«	G6Pp			g6pTf	63.8642	23.1193
reversibility %								0.204575	0.224782
		P5Pc	«	P5Pp			p5pTf	42.7221	21.3108
reversibility %								0.00456699	0.0329833
		T3Pc	«	T3Pp			t3pTf	129.063	31.3599
reversibility %								0.971822	0.0239722
TCA cycle
ACAm	+	OAAm	®	ICitm			csacom	181.354	18.7129
		ICitm	®	aKGm	+	CO2	icdhm	179.468	18.5028
		aKGm	®	Scnm	+	CO2	akgdhm	175.545	21.5023
		Scnm	®	Malm			sdhf1m	14.0753	0.555949
		Scnm	«	Malm			sdhf2m	18.5388	1.50329
reversibility %								0.715719	0.0282695
		Malm	«	OAAm			mdhfm	11.9324	6.33187
reversibility %								0.606755	0.32197
Glyoxylate shunt
		ICitm	®	Goxm	+	Scnm	iclm	1.88633	0.210052
ACAm	+	Goxm	®	Malm			msm	0.0187662	0.0552269
Reaction							Reaction	Absolute fluxes ( mmoles day-1 cotyledon-1)
							Name	Evans (21 DAF)
								Net Flux	S.D.
Anaplerotic reactions
PEPc	+	CO2	®	OAAc			ppcc	24.1551	2.34892
		Malm	®	Pyrm	+	CO2	mem	6.14676	8.4306
		Malp	®	Pyrp	+	CO2	mep	6.18064	0.708386
GABA shunt
		Gluc	®	GABAc	+	CO2	gadc	187.339	38.9897
		GABAc	®	GABAm			gabaT	187.339	38.9897
		GABAm	«	SSAm			gatfm	187.339	38.9897
reversibility %								0.554126	0.311603
		SSAm	®	Scnm			ssadhm	187.339	38.9897
Substrate entry
		Sucext	®	G6Pc	+	F6Pc	subs1	82.317	4.20752
		Glnext	«	Glnc			subs2f	30.8125	1.94575
reversibility %								0.988724	0.00113312
Glutamate assimilation
		Glnc	®	Glnp			glnT	30.8125	1.94575
		aKGm	®	aKGc			aKGT1	30.8125	1.94575
Glutamate assimilation
		aKGc	®	aKGp			aKGT2	30.8125	1.94575
aKGp	+	Glnp	®	Glup	+	Glup	gogatp	881.56	236.64
		Glup	«	aKGp			gdhfp	850.747	234.694
reversibility %								0.908488	0.203453
		Glup	«	Glnp			asf	981.323	234.666
reversibility %								0.948082	0.0350651
Malate shuttle
		Malm	«	Malc			malT1f	-16.2644	2.43093
reversibility %								0.989041	0.00185186
		Malc	®	Malp			malT2	9.64748	0.871773
		Malc	®	OAAc			mdhc	24.1551	2.34892
		Malp	®	OAAP			mdhp	3.46685	0.163387
Biosynthesis of Ser and Gly
		3PG	®	Ser			bios1	1.86212	0.0631693
Reaction							Reaction	Absolute fluxes ( mmoles day-1 cotyledon-1)
							Name	Evans (21 DAF)
								Net Flux	S.D.
Biosynthesis of Ser and Gly
		Ser	«	Gly	+	C1	bios2f	1.86758	0.204829
reversibility %								0.400308	0.0107341
		GOx	®	Gly			bios3	1.86758	0.204829
Fluxes towards biosynthesis (other than those related to Ser and Gly) and effluxes into medium
		CO2	®				resp	771.773	55.7672
		G6Pc	®	biomass			bios4	7.57579	0.646725
		G6Pp	®	biomass			bios5	4.34671	0.570338
		F6Pc	®	biomass			bios6	0.0510416	0.0807284
		P5Pc	®	biomass			bios7	3.73347	0.833437
		P5Pp	®	biomass			bios8	0.340717	0.0080698
		E4Pp	®	biomass			bios9	0.993178	0.0802899
		PEPp	®	biomass			bios10	2.0005	0.068335
		ACAp	®	biomass			bios11	1.22089	0.0713863
		ACAp	®	biomass			bios12	25.5455	0.598846
		Pyr	®	biomass			bios13	6.78334	0.0695915
		OAA	®	biomass			bios14	3.46685	0.163387
Fluxes towards biosynthesis (other than those related to Ser and Gly) and effluxes into medium
		Glu	®	biomass			bios15	4.86243	0.0701721
		Pyr	®				pyrx	3.06808	1.91117
		Mal	®				malx	0.684081	0.35383
		Scn	®				scnx	33.6458	7.69806
Abbreviations for intracellular metabolites not defined in the text are as follows: P5P, pentose-5-P; S7P, sedoheptulose-7-P; E4P, erythrose-4-P; acetCoA, acetyl CoA; iCit, isocitrate; aKG, α-ketoglutarate; Scn, succinate; SSA, succinic semi-aldehyde; and GOx, glyoxylate. Sink metabolite abbreviations are as follows: Psac, polysaccharides; Nuc, carbon skeleton of nucleotides; and Sta, starch. Asp…

## Sheet: S5b.Evans 22 DAF Rel.flux
Table S5b Relative metabolic fluxes for cultured Evans cotyletons harvested at 21 DAF.
The relative fluxes are expressed in terms of 100 mol of sucrose intake.
Each flux is represented usually by the name of the gene encoding the enzyme catalyzing the metabolic reaction.
Subscripts f indicates forward reaction and superscripts c, p and m indicate cytosol, plastid and mitochondrion.
For reversible reactions, the net flux and reversibility is given. Net fluxes are in the direction of the reaction
with the subscript f. Negative flux indicates that the direction of net flux is exactly reverse of that assumed.
Reversibilities are reported in percentages; 0 and 0.99 reversibility represent irreversible reaction
and reaction at equilibrium.
Reaction							Reaction	Relative fluxes
							Name	Evans (21 DAF)
								Net Flux	S.D.
Glycolysis and oxPPP
		G6Pc	«	F6Pc			hxifc	-102.602	25.3057
reversibility %								0.291842	0.258161
		G6Pp	«	F6Pp			hxifp	-37.0619	34.3605
reversibility %								0.889445	0.100314
		G6Pc	®	P5Pc	+	CO2	pglc	115.787	18.7989
		G6Pp	®	P5Pp	+	CO2	pglp	109.356	25.1528
P5Pc	+	P5Pc	«	S7Pc	+	T3Pc	tktAfc	19.7409	6.61664
reversibility %								0.984489	0.0117831
S7Pc	+	T3Pc	«	F6Pc	+	E4Pc	talfc	19.7409	6.61664
reversibility %								0.371652	0.240139
P5Pc	+	E4Pc	«	F6Pc	+	T3Pc	tktBfc	19.7409	6.61664
reversibility %								0.0629157	0.0949532
P5Pp	+	P5Pp	«	S7Pp	+	T3Pp	tktAfp	54.0562	11.3683
reversibility %								0.942427	0.0479319
S7Pp	+	T3Pp	«	F6Pp	+	E4Pp	talfp	54.0562	11.3683
reversibility %								0.822962	0.0690306
P5Pp	+	E4Pp	«	F6Pp	+	T3Pp	tktBfp	52.8468	11.3608
reversibility %								0.402537	0.212498
Reaction							Reaction	Relative fluxes
							Name	Evans (21 DAF)
								Net Flux	S.D.
Glycolysis and oxPPP
		F6Pp	®	T3Pp	+	T3Pp	pfkp	69.8411	19.5139
T3Pc	+	T3Pc	®	F6Pc			pfpc	4.47103	3.44486
T3Pp	+	T3Pp	®	F6Pp			f16bpp	19.1506	1.64568
		T3P	®	3PG			gap	283.638	11.9893
		3PG	®	PEP			eno	281.37	11.8562
		PEP	®	Pyr			pyk	251.891	11.0364
		Pyrp	®	ACAp	+	CO2	pdhp	32.6026	1.86081
		Pyrm	®	ACAm	+	CO2	pdhm	222.256	15.0968
		Pyrc	®	Pyrm			pyrT	222.256	15.0968
		G6Pc	«	G6Pp			g6pTf	77.5867	27.585
reversibility %								0.204575	0.224782
		P5Pc	«	P5Pp			p5pTf	52.0185	25.9878
reversibility %								0.00456699	0.0329833
		T3Pc	«	T3Pp			t3pTf	156.756	36.9516
reversibility %								0.971822	0.0239722
TCA cycle
ACAm	+	OAAm	®	ICitm			csacom	219.937	15.134
		ICitm	®	aKGm	+	CO2	icdhm	217.641	14.8631
		aKGm	®	Scnm	+	CO2	akgdhm	24.4685	40.3491
		Scnm	®	Malm			sdhf1m	22.5788	2.15065
		Scnm	«	Malm			sdhf2m	212.917	20.6116
reversibility %								0.715719	0.0282695
		Malm	«	OAAm			mdhfm	224.373	15.031
reversibility %								0.606755	0.32197
Glyoxylate shunt
		ICitm	®	Goxm	+	Scnm	iclm	2.29626	0.270915
Reaction							Reaction	Relative fluxes
							Name	Evans (21 DAF)
								Net Flux	S.D.
ACAm	+	Goxm	®	Malm			msm	0.0227773	0.0668134
Anaplerotic reactions
PEPc	+	CO2	®	OAAc			ppcc	29.3105	1.99013
		Malm	®	Pyrm	+	CO2	mem	7.43166	10.2145
		Malp	®	Pyrp	+	CO2	mep	7.52797	0.948843
GABA shunt
		Gluc	®	GABAc	+	CO2	gadc	227.059	43.8988
		GABAc	®	GABAm			gabaT	227.059	43.8988
		GABAm	«	SSAm			gatfm	227.059	43.8988
reversibility %								0.554126	0.311603
		SSAm	®	Scnm			ssadhm	227.059	43.8988
Substrate entry
		Sucext	®	G6Pc	+	F6Pc	subs1	100	0
		Glnext	«	Glnc			subs2f	37.5127	2.86265
reversibility %								0.988724	0.00113312
Glutamate assimilation
		Glnc	®	Glnp			glnT	37.5127	2.86265
		aKGm	®	aKGc			aKGT1	37.5127	2.86265
		aKGc	®	aKGp			aKGT2	37.5127	2.86265
Glutamate assimilation
aKGp	+	Glnp	®	Glup	+	Glup	gogatp	1073.79	298.902
		Glup	«	aKGp			gdhfp	1036.27	296.04
reversibility %								0.908488	0.203453
		Glup	«	Glnp			asf	1194.23	294.076
reversibility %								0.948082	0.0350651
Malate shuttle
		Malm	«	Malc			malT1f	-19.6994	2.32771
aKGp								0.989041	0.00185186
Reaction							Reaction	Relative fluxes
							Name	Evans (21 DAF)
								Net Flux	S.D.
		Malc	®	Malp			malT2	11.751	1.25028
		Malc	®	OAAc			mdhc	29.3105	1.99013
		Malp	®	OAAP			mdhp	4.22304	0.301439
Biosynthesis of Ser and Gly
		3PG	®	Ser			bios1	2.26768	0.133155
		Ser	«	Gly	+	C1	bios2f	2.26768	0.133155
#REF!								0.400308	0.0107341
		GOx	®	Gly			bios3	2.2735	0.265249
Fluxes towards biosynthesis (other than those related to Ser and Gly) and effluxes into medium
		CO2	®				resp	937.115	38.0425
		G6Pc	®	biomass			bios4	9.22797	0.930307
		G6Pp	®	biomass			bios5	5.293	0.740294
		F6Pc	®	biomass			bios6	0.062053	0.0982138
		P5Pc	®	biomass			bios7	4.54599	1.04203
		P5Pp	®	biomass			bios8	0.414969	0.0230826
		E4Pp	®	biomass			bios9	1.20939	0.11268
		PEPp	®	biomass			bios10	2.43649	0.148974
		ACAp	®	biomass			bios11	1.48697	0.115065
		ACAp	®	biomass			bios12	31.1157	1.78112
		Pyr	®	biomass			bios13	8.2621	0.433388
		OAA	®	biomass			bios14	4.22304	0.301439
Fluxes towards biosynthesis (other than those related to Ser and Gly) and effluxes into medium
		Glu	®	biomass			bios15	5.92251	0.31658
		Pyr	®				pyrx	3.72953	2.32297
		Mal	®				malx	0.834372	0.433907
		Scn	®				scnx	40.9065	9.27522
Abbreviations for intracellular metabolites not defined in the text are as follows: P5P, pentose-5-P; S7P, sedoheptulose-7-P; E4P, erythrose-4-P; acetCoA, acetyl CoA; iCit, isocitrate; aKG, α-ketoglutarate; Scn, succinate; SSA, succinic semi-aldehyde; and GOx, glyoxylate. Sink metabolite abbreviations are as follows: Psac, polysaccharides; Nuc, carbon skeleton of nucleotides; and Sta, starch. Asp…
